# Supplementary material for: Histone macroH2A1 is a stronger regulator of hippocampal transcription and memory than macroH2A2 in mice
Source: Commun Biol. 2022 May 19;5:482. doi: 10.1038/s42003-022-03435-4 (PMC9120515; doi:10.1038/s42003-022-03435-4)
Supplement: Supplementary file 3 — Supplementary Data 1 [file 42003_2022_3435_MOESM3_ESM.xlsx]

## Sheet: Sheet1
shRNA	H2afy mRNA	H2afy2 mRNA
H2afy	0.57	1.35
H2afy	0.59	1.12
H2afy	0.8	1.46
H2afy	0.58	1.26
H2afy	0.59	1.07
H2afy	0.47	1.1
H2afy	0.62	0.9
H2afy	0.53	1.59
H2afy	1.24	1.73
H2afy2	1.18	0.53
H2afy2	1.21	0.4
H2afy2	1.19	0.3
H2afy2	1.12	0.66
H2afy2	0.92	0.34
H2afy2	1.11	0.5
Scr	1.1	0.88
Scr	1.08	0.9
Scr	0.81	0.98
Scr	0.9	1.02
Scr	1.24	0.96
Scr	0.88	0.95
Scr	1.06	1.38
