# Supplementary material for: Histone macroH2A1 is a stronger regulator of hippocampal transcription and memory than macroH2A2 in mice
Source: Commun Biol. 2022 May 19;5:482. doi: 10.1038/s42003-022-03435-4 (PMC9120515; doi:10.1038/s42003-022-03435-4)
Supplement: Supplementary file 5 — Supplementary Data 3 [file 42003_2022_3435_MOESM5_ESM.xlsx]

## Sheet: Sheet1
shRNA	Distance traveled (cm)	% Time in center
Scramble	2442.72	7.11
Scramble	1414.44	13.88
Scramble	2270.6	12.4
Scramble	1502.18	18.25
Scramble	920.97	60.64
Scramble	708.33	17.34
Scramble	951.21	12.33
Scramble	1239.69	46.11
Scramble	1706.14	8.23
Scramble	1074.37	19.78
H2afy	1107.27	36.97
H2afy	1501.2	7.51
H2afy	2092	14.13
H2afy	3072.89	3.33
H2afy	1226.68	28.34
H2afy	947.46	77.42
H2afy	1573.83	36.61
H2afy	739.53	7.37
H2afy	2976.61	3.72
H2afy	1882.71	12.82
