# Supplementary material for: Histone macroH2A1 is a stronger regulator of hippocampal transcription and memory than macroH2A2 in mice
Source: Commun Biol. 2022 May 19;5:482. doi: 10.1038/s42003-022-03435-4 (PMC9120515; doi:10.1038/s42003-022-03435-4)
Supplement: Supplementary file 6 — Supplementary Data 4 [file 42003_2022_3435_MOESM6_ESM.xlsx]

## Sheet: Sheet1
shRNA	Discrimination ratio
shScr	0.38
shScr	0.37
shScr	0.12
shScr	0.45
shScr	0.38
shScr	0.2
shScr	0.33
shScr	0.33
shScr	0.2
shScr	0.29
shScr	0.31
shScr	0.23
shScr	0.29
shScr	0.25
shScr	0.41
shScr	0.21
shh2afy	-0.06
shh2afy	0.01
shh2afy	-0.13
shh2afy	0.14
shh2afy	0.05
shh2afy	0.04
shh2afy	-0.14
shh2afy	-0.04
shh2afy	-0.22
shh2afy	0.12
shh2afy	0.08
shh2afy	0.07
shh2afy	-0.04
shh2afy	-0.07
shh2afy	0.17
shh2afy	0.23
shh2afy	0.07
shH2afy2	0.35
shH2afy2	0.21
shH2afy2	0.32
shH2afy2	0.17
shH2afy2	0.12
shH2afy2	0.06
shH2afy2	0.2
shH2afy2	0.08
shH2afy2	0.13
shH2afy2	0.2
shH2afy2	-0.04
shH2afy2	0.09
shH2afy2	0.23
shH2afy2	-0.09
shH2afy2	0.07
shH2afy2	0.14
shH2afy2	0.3
shH2afy2	0.1
