# Supplementary material for: Histone macroH2A1 is a stronger regulator of hippocampal transcription and memory than macroH2A2 in mice
Source: Commun Biol. 2022 May 19;5:482. doi: 10.1038/s42003-022-03435-4 (PMC9120515; doi:10.1038/s42003-022-03435-4)
Supplement: Supplementary file 7 — Supplementary Data 5 [file 42003_2022_3435_MOESM7_ESM.xlsx]

## Sheet: 6F
30min_mH2A1_RPKM/inp_Untrained_Upregulated_Genes	30min_mH2A1_RPKM/inp_Trained_Upregulated_Genes
0.53821	0.621411
0.676438	0.772166
0.642233	0.917286
0.700377	0.504666
1.15271	1.03698
0.711285	0.879009
1.02145	0.761014
0.816976	0.847773
0.844288	0.964031
0.640105	0.771449
0.762188	0.675124
0.762188	0.681487
0.775901	0.661789
1.35352	0.819124
0.883626	0.88325
1.39643	0.881165
1.28857	0.729289
1.24767	0.740177
1.24805	0.748257
1.00308	0.850866
0.627421	0.891514
0.874333	0.876596
0.810941	0.497504
0.936712	0.869504
0.796801	0.88611
1.33253	1.08976
1.21026	0.839381
1.12832	1.24407
1.21074	0.932008
0.728733	0.818639
0.870242	0.521607
0.82854	0.493846
0.610019	0.390025
1.0244	0.606724
1.04893	0.826246
0.69768	0.589526
0.602938	0.891554
1.19143	0.921892
0.631478	0.992008
0.804821	1.12983
0.840021	1.08659
0.946441	0.646675
0.959956	0.61542
0.891629	1.23376
0.865764	0.734721
0.564474	0.6883
0.987575	0.88066
0.819017	0.942103
0.994108	0.914253
1.14878	1.0582
1.83392	1.36753
0.769603	0.908462
0.880099	0.820053
0.981347	0.818831
1.04353	0.49816
0.750268	0.765191
1.05117	0.948136
1.06601	0.714742
0.935995	1.06599
0.848156	0.96412
0.634669	0.86367
1.05449	0.673258
1.02496	0.732611
0.994412	0.913224
0.926778	1.04972
1.18405	0.882547
0.627946	0.968561
1.12828	0.800592
0.923568	0.584798
0.69553	0.59458
0.855333	0.648829
0.765736	0.807839
0.542497	0.589337
0.743666	0.936134
1.07279	0.683573
0.967603	0.718825
1.02564	0.968255
0.892725	1.00416
0.761669	0.464677
0.833881	0.881785
0.88277	0.930404
0.698488	0.666468
0.874463	0.851969
0.91053	1.01646
1.10868	1.02089
1.03748	1.14656
0.873757	1.29528
0.579829	0.691094
0.608203	0.602118
1.04228	0.78272
1.00564	0.57571
1.11234	0.36072
0.843928	0.874745
1.0035	0.719783
0.821619	0.654953
1.04131	0.899531
0.760509	0.880464
1.0301	0.802222
0.694075	0.910408
0.838266	0.641497
0.783253	0.86743
1.25293	0.91282
0.950748	1.26063
0.779471	0.690766
0.70466	0.629188
0.983203	0.972666
0.817186	0.977746
0.816354	1.08123
1.08016	0.80098
1.04719	0.73201
0.945605	0.900318
0.945051	0.693897
0.896565	0.772251
0.828263	0.595101
1.03161	0.641243
0.992624	0.668306
0.963313	0.676027
0.789419	0.854862
1.07468	0.858607
1.26984	0.925659
0.913328	0.91685
0.802053	1.0678
0.852994	0.925311
0.840589	0.690685
0.628745	0.907272
1.30222	1.04617
1.0847	1.1698
1.06333	1.16024
0.834301	0.859926
0.776986	0.846783
0.515328	0.795945
0.927699	0.515628
0.823503	0.70104
0.732713	0.848965
0.797105	1.04645
0.85877	0.719651
0.963405	1.11398
1.26852	1.04004
0.857299	0.872456
0.95863	0.919735
1.19266	1.22507
0.859286	0.916495
0.830981	0.921085
1.09926	0.939137
0.665772	0.793055
1.26251	1.34354
0.829725	0.982288
0.920907	1.06551
0.947843	0.906949
0.920857	1.02604
0.728741	0.788582
0.778418	0.838294
1.17576	0.625638
1.21747	0.62336
0.91872	0.849922
0.798688	0.92946
0.624511	0.766792
0.632628	0.64343
0.798832	0.736348
1.02052	0.847512
0.877756	0.386528
0.811803	0.946799
1.05542	1.00147
1.33075	1.78615
1.14954	0.850767
0.80173	0.933327
0.813043	0.526327
0.681467	0.735424
0.728887	0.713981
0.744986	0.817111
1.02235	0.787996
0.90807	0.829249
0.853707	0.539619
1.10729	1.57388
1.1709	1.5507
1.26917	1.5047
1.23591	1.46387
1.23751	1.41719
1.41937	1.12742
0.894075	0.790797
1.11922	1.29213
0.598184	0.764504
0.752451	0.471508
0.767266	0.719168
1.25931	1.58477
1.05545	0.891029
1.01935	0.739821
1.09988	0.729398
0.900359	0.636391
0.760619	0.582425
0.484784	0.642898
0.793773	0.835407
0.796132	0.648927
0.520579	0.486291
1.08144	1.00805
1.31373	0.988649
1.12557	0.946055
1.06322	0.895088
0.937094	0.925022
0.364834	0.707692
0.953048	0.435572
1.02162	0.860741
0.896099	0.845071
0.691555	1.14004
0.680104	1.27643
0.819179	1.04863
0.750107	0.944082
0.874963	1.0456
0.894864	1.12304
0.894929	1.10533
0.617359	0.930598
0.929699	0.632573
1.12955	1.50159
0.636934	0.732207
0.838171	1.04263
0.89782	0.826314
0.965359	1.0236
0.734109	0.531874
0.725764	0.508814
0.943157	0.88487
0.739598	0.489517
0.874493	0.569111
0.922128	0.783256
1.05322	0.868791
0.827019	1.13218
1.0488	1.24812
1.31962	0.808894
0.910608	0.553533
0.777139	0.511311
0.867862	0.787159
1.08588	0.912408
0.753358	0.827124
1.00915	0.851911
0.624823	0.795913
0.87796	0.563289
0.851856	0.543911
0.761236	0.791707
1.20728	1.01828
0.869768	0.697772
0.544097	0.456789
0.968877	0.616674
0.894141	1.01647
0.681209	0.881063
1.62289	1.05508
1.26839	1.06433
0.776548	0.988425
0.942054	0.885464
0.810789	0.504825
0.862591	0.808131
0.836101	0.64663
0.812209	0.769623
0.854003	0.854963
0.875263	0.80354
0.791908	0.638397
0.804199	0.618796
1.09315	1.10851
0.994848	0.932126
1.19091	0.852759
1.06644	1.63289
1.01115	1.4989
0.77139	0.916397
0.655106	0.865056
0.98081	0.970586
0.511154	0.560546
0.836641	1.251
0.982926	0.659398
0.594157	0.769205
0.789339	0.988405
0.764245	0.717439
1.05642	0.870563
1.26298	1.28636
0.78189	0.675331
0.985282	1.05072
0.69571	0.408798
0.809137	0.580235
1.36687	0.924785
0.795815	0.985226
1.03983	1.1105
0.976134	0.757157
1.11704	0.567384
0.850311	0.583284
0.826423	0.665906
0.60104	0.458444
0.863766	0.619743
0.877035	1.00863
1.14335	0.762997
1.01391	2.27171
0.926696	0.815956
0.90837	0.631953
0.821744	0.966967
0.852492	0.568081
0.823302	0.999427
1.40121	1.1639
0.837992	0.923772
0.643174	0.532006
0.929498	1.33646
0.865379	0.994923
0.846775	0.909987
0.733012	0.579667
0.872675	0.732289
1.35832	1.48498
1.05894	0.587065
1.06023	0.966556
1.45016	0.924908
0.831744	0.738512
1.01507	1.27284
1.02628	0.861522
0.79558	0.918866
1.00747	0.852272
0.703775	0.628924
0.670281	0.585818
0.628356	0.521047
0.998441	0.857997
0.99652	0.867322
0.726698	0.567058
0.866123	0.828778
0.842335	0.841854
1.12942	0.879919
0.911315	0.845708
1.05969	0.699401
0.78946	0.90402
0.760131	1.02011
0.813265	0.732134
0.686112	0.519858
1.0445	0.901605
0.665573	0.909948
0.718575	0.754699
1.31698	1.23871
1.01597	0.985279
0.825016	1.28219
0.691736	0.895647
0.661713	0.704675
1.39965	1.01002
1.38831	1.09028
1.19193	1.26781
0.918188	1.1537
0.956681	0.971817
0.82318	0.938096
0.593756	0.793576
0.655455	0.616466
1.13467	1.03643
0.841573	0.466484
0.870556	1.06775
0.595294	0.722914
1.02688	1.02038
0.852657	0.899332
1.40081	0.705005
0.892915	1.03118
0.983339	0.394029
0.99982	0.924506
0.787759	0.913206
0.824482	0.632199
0.754743	0.818647
1.00856	0.768589
1.22695	0.734273
0.828551	0.712842
0.464769	0.523579
0.463564	0.757013
0.871245	0.793697
0.888028	0.845373
0.88081	1.1151
0.74531	0.62714
1.10202	1.07501
0.876523	1.01092
0.687165	0.934843
0.635624	0.736566
0.863337	1.29761
0.745886	0.864252
1.06766	1.20904
0.838268	0.741214
1.09078	0.968648
1.09078	1.02756
1.19448	0.56632
0.927345	1.35093
1.28686	1.61515
0.866589	0.932588
0.659558	0.714366
0.644512	0.716185
0.810987	0.785057
0.916127	0.933791
0.693911	0.437914
0.65423	0.509473
0.985335	1.24694
1.05954	0.783222
0.691819	0.732138
1.0507	1.16655
0.92246	0.668993
0.952438	0.989402
0.8012	0.68107
0.821678	0.841241
1.06866	1.09251
0.69092	0.920879
0.420835	0.71393
0.967391	0.877525
0.912601	0.776047
0.708465	0.53195
0.756948	0.49004
0.538501	1.35061
0.706904	0.840602
1.13843	1.36176
1.06933	0.818327
0.542482	0.32843
0.642147	0.70514
0.661076	0.649553
0.702711	0.644923
0.427094	0.501344
0.870812	0.543696
0.629907	0.61921
0.836515	0.765559
0.835335	0.827085
0.585731	0.973153
0.998049	0.998362
0.896741	0.504639
0.773386	0.692396
0.704759	1.03815
1.19403	1.17863
1.0178	1.30926
0.780699	0.958162
0.911244	0.792057
0.641316	0.584951
0.819486	0.585215
0.903638	1.00013
1.10752	0.676733
1.12402	1.01484
1.29938	0.997716
1.0203	0.581944
0.784854	0.703937
0.855435	0.599787
1.3412	0.668123
0.581796	0.649211
0.756215	0.866174
0.649726	0.687448
1.15328	1.01628
0.516218	0.64268
0.792735	0.541254
0.673691	0.993089
0.965885	0.908437
0.743182	0.64255
0.633231	0.554655
1.1086	0.844943
0.845164	1.10559
1.3272	1.55223
1.11675	1.62003
0.63825	0.54343
0.739488	0.579333
1.55943	1.0025
1.25484	0.646754
0.838808	0.683076
0.932125	0.898328
0.668096	0.976212
0.618359	0.750902
0.566218	0.710788
0.73548	1.95505
0.881764	0.751928
0.77512	0.931079
0.743196	1.10602
0.971634	0.679168
0.802841	0.552261

## Sheet: 6G
30min_mH2A1_RPKM/inp_Untrained_Down-regulated_Genes	30min_mH2A1_RPKM/inp_Trained_Down-regulated_Genes
0.777325	0.871942
0.933279	0.718226
1.0652	1.28801
0.732464	0.998654
0.992526	0.882359
0.953712	1.09871
0.828364	1.16259
1.07933	0.635123
0.703604	0.580393
0.582177	1.53915
0.330784	0.463168
0.879771	1.01366
1.17467	0.631739
0.883477	1.0145
1.48369	1.35092
0.89533	0.885278
0.5405	1.06887
0.726095	0.818779
1.15558	0.864192
0.604813	0.597991
1.00022	0.813986
1.1711	1.04371
0.69635	0.501398
0.580005	0.560838
1.01672	0.681893
0.956873	1.06542
0.850827	0.876253
1.16993	1.14947
1.18672	1.55859
0.787628	0.88849
0.873245	1.08512
1.12056	1.3237
1.04835	1.03949
0.854261	0.599947
0.838221	1.03407
0.744389	0.431623
0.840543	1.03675
0.492115	0.652685
0.815849	0.752628
0.877981	1.21684
1.01	1.57412
0.693897	0.7495
0.897667	0.948029
0.759794	0.711089
0.75151	1.08811
0.906328	0.762738
0.765384	0.655652
0.990562	1.14447
1.05406	1.03771
0.884961	0.609976
1.05097	1.59653
1.23467	0.931772
1.36499	1.10295
0.918407	0.90465
0.978544	0.878626
0.967163	0.994929
0.891041	1.05165
0.710918	1.08567
0.908301	0.85398
0.995182	0.705725
0.860615	1.14501
0.626417	0.42433
1.03029	0.873994
0.641468	0.808737
0.403095	0.81844
0.789671	0.883057
0.781159	0.982333
1.05906	0.7117
0.968948	1.11763
0.793619	0.669686
0.645149	0.622245
1.28603	1.1534
0.385295	0.971897
0.820968	0.799632
1.03482	0.997741
0.951236	1.26489
0.738003	0.600588
1.02492	0.623149
1.06502	1.05235
0.749382	0.661691
0.829709	1.35676
0.865239	0.805577
1.20313	0.981796
0.964467	1.11052
0.919619	0.696824
0.842099	0.777775
0.808149	0.751295
1.42869	0.968541
1.28318	1.28955
1.25858	1.32005
1.08879	1.17787
1.04095	1.20289
1.10758	0.831899
1.00453	0.896171
0.917729	1.0596
1.19116	0.862305
1.12312	1.06056
1.30904	1.13398
0.705791	0.508748
0.785253	0.642586
0.833373	1.04089
0.749415	1.10026
1.15566	0.699738
0.974071	0.883877
0.900415	0.787286
0.711159	0.916043
0.851592	0.826638
1.14565	0.866337
1.34082	2.06865
1.33859	1.16885
0.965052	0.618063
0.982103	0.461804
0.822155	0.671996
0.861619	0.899217
0.863012	1.05678
0.685906	0.856167
1.01442	0.869739
0.95796	1.05859
0.652484	0.704965
0.949306	1.21267
1.10309	1.32369
0.968536	0.899762

## Sheet: 6H
30min_mH2A2_RPKM/inp_Untrained_Upregulated_Genes	30min_mH2A2_RPKM/inp_Trained_Upregulated_Genes
0.772929	1.07524
0.861618	0.855982
0.88736	0.884148
0.753025	0.481136
1.22193	0.922355
0.874846	0.976859
0.987385	0.962768
0.921761	0.985293
1.01874	0.900832
0.725647	0.657943
0.790132	0.827746
0.785619	0.835547
0.882263	0.812952
0.7575	0.74846
0.713638	0.888304
1.01796	0.876915
1.32125	0.773036
1.29922	0.782088
1.29961	0.796781
1.24761	0.890475
0.780891	1.01129
0.878787	1.21223
0.97157	0.754493
0.980919	0.927091
0.780443	1.06336
1.13508	1.01137
1.09029	1.22782
1.03116	1.17243
0.968353	0.788324
0.927645	0.690786
1.11963	0.604888
0.675929	0.931146
0.907014	0.600997
0.869446	0.718193
1.27737	0.630304
0.673802	0.609223
0.740078	0.844551
1.13526	0.769741
0.921117	0.944833
0.780967	0.877685
0.888858	1.13478
0.81955	0.716489
0.900801	0.687125
0.83013	1.2776
0.871903	0.598257
0.892244	1.20375
0.94364	0.697158
1.06801	0.903661
0.993535	0.983925
1.03369	1.15477
1.40381	1.0674
1.02492	1.06094
0.942221	0.655441
1.2196	0.847536
1.32036	1.13566
0.706343	0.816179
1.07374	1.07084
0.934732	0.767746
0.807194	1.3213
0.685104	1.1841
0.69017	0.995479
1.10545	1.0761
1.07832	1.20335
0.985587	0.881722
0.849659	0.917536
1.16822	1.00419
0.765629	1.16847
1.20857	1.00768
0.896166	0.718486
1.04675	0.943996
0.992782	0.875683
0.983056	0.712521
0.641295	0.860001
0.889883	0.765581
0.957154	0.725609
0.834803	0.839092
0.91599	1.08643
1.18934	1.09261
0.709706	0.570861
0.952379	1.54261
1.15643	0.858176
0.66164	0.691474
1.10478	1.01208
0.896665	1.08394
1.15601	0.900061
1.26148	1.01997
1.07898	1.17964
0.766296	0.794728
0.753525	0.833141
1.03643	0.872123
0.868532	0.703416
0.903479	0.682269
0.790001	0.976321
0.94707	0.759023
0.811703	0.646674
1.19244	1.10673
0.918248	0.751676
1.07666	0.949797
0.665887	1.04088
0.927039	0.765685
0.856999	0.99243
0.885694	0.718275
0.728123	1.31102
1.04636	0.788162
0.673676	0.766687
1.15319	0.790879
0.933732	0.990389
0.938778	0.994481
1.1865	0.990538
1.08537	0.786799
1.27426	0.847976
0.882292	0.682987
0.976455	0.77639
0.805504	0.693051
0.938639	1.19686
0.986611	1.15477
0.977358	1.18674
0.812787	0.858351
1.30947	1.31839
1.08065	0.957294
0.82341	0.905227
0.93163	1.25962
0.901597	1.00128
0.865198	0.716051
0.837102	0.904245
1.17686	1.01957
0.92232	1.15964
0.920826	1.15461
0.852916	0.68969
0.915017	1.0401
0.633791	1.45825
1.14375	0.693174
1.18477	0.735038
0.801126	0.874842
0.85743	0.764842
0.974305	0.877954
0.957548	1.11428
1.23866	1.33509
1.00239	0.998613
0.866841	0.853329
1.04167	0.997318
0.898783	1.10577
0.853597	0.706879
1.19434	0.882866
0.858969	0.781819
1.05507	0.903283
0.875307	1.29215
0.978144	1.25272
1.05069	0.943017
1.0263	1.04905
0.713408	0.699457
0.743833	0.807069
1.16151	0.93591
1.21372	0.885375
1.14615	0.906262
0.915068	1.03429
0.771147	0.843899
0.736812	0.935555
0.724819	0.961074
1.14246	0.756976
0.814285	0.593085
0.742596	0.861563
1.12013	1.04775
1.17268	1.79166
1.32593	0.849576
0.750361	1.04426
0.770736	0.910878
0.744352	0.749055
0.726847	0.917887
0.785818	1.02405
1.05012	0.919138
0.947759	1.12468
1.1991	1.1011
1.26996	1.34019
1.31688	1.26988
1.34544	1.31119
1.33482	1.30439
1.32882	1.26295
1.24152	0.790099
0.880613	0.843839
1.08803	1.11061
0.700061	0.906007
0.70722	0.689132
1.00128	0.762784
1.34829	1.51993
0.952824	0.701994
1.10929	0.749116
1.13644	0.829487
0.783154	1.00393
0.70234	0.924122
0.676959	0.764221
0.909076	1.0262
0.966871	0.55903
0.734131	0.919163
1.06341	1.00244
1.00437	1.09951
0.929139	1.03043
1.16654	1.06266
0.970635	1.09561
0.612888	0.704855
1.0137	0.771016
1.07586	0.805393
1.07782	0.888117
0.839511	1.10568
0.943238	1.05201
0.946104	0.784638
0.834197	0.774813
0.894328	0.866729
1.01946	1.05833
0.992199	0.977359
0.677534	0.866915
0.959225	0.81149
1.19565	1.76876
0.72422	0.946688
0.977344	1.06263
0.898681	1.22268
0.959534	1.13404
1.00171	0.856537
1.02677	0.819401
0.972296	1.11747
1.03028	0.810009
0.937086	0.901513
0.858488	0.882261
1.22595	0.724911
1.09338	1.01379
0.92767	1.17423
1.3872	0.917822
1.15171	0.677725
0.608434	0.606197
0.936798	1.01578
1.00982	0.861156
0.920798	0.895358
1.12914	0.849184
0.812653	1.02134
0.909898	0.663501
1.18326	0.764944
0.863151	0.862111
1.27598	1.02894
0.995317	1.03171
0.835001	0.603825
1.14611	0.65875
0.76516	1.31488
0.842183	1.15747
1.12371	0.90934
1.1211	0.982234
1.10687	1.17303
0.883471	0.926153
0.828917	0.737805
0.805656	0.788618
0.861405	0.78113
0.997529	0.795315
1.03952	1.1712
1.03205	1.11638
0.745962	0.7588
0.739551	0.786501
1.03933	0.994674
1.15805	0.937026
1.16824	1.19307
1.02827	1.41418
0.923964	1.48291
0.978992	0.890529
0.769568	1.01591
1.04599	1.01769
0.676091	0.55608
0.768898	0.732426
0.712428	0.720606
0.671318	0.792016
0.820565	1.10805
0.811904	0.705254
1.15393	1.05531
1.25478	1.1684
0.889649	0.774288
0.903635	1.18313
0.974775	0.553833
1.12522	0.627021
1.36266	0.707266
0.936899	1.10289
0.931962	0.996223
0.846749	0.925528
0.894772	0.75202
1.04773	0.931725
1.06442	0.907941
0.970696	0.58697
0.875121	0.607839
1.02915	1.02132
1.02404	0.749888
1.16072	2.17938
0.755971	0.886527
0.714899	0.633081
1.09279	1.37746
0.663183	0.714407
0.839076	0.890908
1.36986	1.11301
0.884878	0.92308
0.661203	0.458549
0.976339	1.02277
0.954347	0.798879
0.929898	0.843074
0.804301	0.917371
0.823156	0.774833
1.12647	1.22236
0.846694	0.826382
1.04879	0.667399
1.01268	0.843765
0.777987	0.740807
1.1329	1.54714
1.33262	0.930652
0.983973	1.15643
1.23489	1.22586
0.843822	0.957035
0.820187	0.961144
0.797993	0.861804
0.886062	1.05193
1.06576	0.731725
0.875063	0.827654
0.900347	0.923624
0.934039	0.904851
1.11165	0.97071
1.04855	0.913082
1.02901	0.856149
0.81045	0.684104
0.997138	1.11067
0.872541	0.901738
0.702996	0.550605
1.15626	1.07606
0.806849	1.2662
0.747054	0.792476
1.28813	1.49771
1.0791	0.78146
1.05275	1.75501
0.843753	0.801682
0.729461	0.776969
1.05902	0.90533
1.17398	0.929299
1.11213	1.09261
0.781548	1.354
0.870375	1.1143
0.8391	0.964771
0.85281	0.726275
0.740844	0.580739
1.26721	1.13397
0.915635	0.636788
1.06132	1.22209
0.684233	0.634437
0.969327	0.916251
0.962233	1.09325
1.30316	1.18747
0.993263	0.967085
0.964672	0.49434
1.00103	0.924046
0.80915	0.800234
0.982039	0.813962
0.789412	0.974662
1.08823	0.710024
1.31299	0.705595
1.08931	0.827573
0.674473	0.854115
0.680653	0.800822
0.805671	0.910297
0.893276	0.881102
0.97626	0.988304
0.927069	0.603474
1.20869	1.21087
1.09787	0.859662
0.693723	0.813766
0.843114	1.08568
0.876128	1.07659
0.907049	0.64601
0.90052	1.29757
0.870314	0.94966
1.16736	1.07679
0.979277	0.902967
1.01908	0.6567
0.747455	1.02005
1.05305	1.35397
0.887964	1.15073
0.689091	0.732829
0.693128	0.722144
0.942879	0.928256
0.874503	0.891229
0.87894	0.449965
0.955398	0.564406
0.99203	0.845813
0.993423	0.948372
0.839772	1.11484
0.978614	1.45347
1.10985	0.946037
1.07898	1.10414
0.784314	0.64937
0.844185	0.807268
1.16182	1.10538
0.902863	1.0402
0.496667	0.659243
0.974936	1.09431
1.09021	0.825997
0.819847	0.805897
0.733019	0.812833
0.830496	0.957199
0.993924	0.781287
1.24854	1.33703
0.927038	0.918412
0.478753	0.487882
0.836448	0.874113
0.706214	0.877904
0.971514	0.868952
0.719727	0.596779
0.767335	0.810297
1.12745	0.696954
0.996357	0.782691
0.805279	1.17642
0.839204	0.922761
0.873947	0.995914
1.1129	0.638776
1.08493	0.732641
0.874683	1.14775
1.13702	1.21569
1.09233	1.4617
0.871375	1.14281
0.913675	0.772514
0.845511	1.06989
0.852353	0.892951
0.804735	0.760846
1.13809	0.948161
0.92663	0.867478
1.08333	0.907729
1.04514	0.559548
0.753876	1.05443
0.922845	0.79865
1.05323	0.742703
0.757967	0.715777
1.14718	0.854231
0.880508	0.825613
1.01612	1.03825
0.876661	0.910753
0.893376	0.642401
0.841692	0.8361
0.980354	0.812969
0.861122	1.2366
0.865074	0.745484
1.03369	0.627309
0.959395	1.11124
1.7481	2.09603
1.41651	2.114
0.857659	0.84462
0.872607	0.639132
1.75487	1.05432
1.25742	0.928229
0.906275	0.831335
1.10073	1.05433
1.09093	1.30282
0.85471	0.989829
0.713488	1.20414
1.2291	2.59453
1.08685	1.05322
0.800132	0.845528
1.13072	1.29814
1.00133	0.695856
0.890615	0.928128

## Sheet: 6I
30min_mH2A2_RPKM/inp_Untrained_Down-regulated_Genes	30min_mH2A2_RPKM/inp_Trained_Down-regulated_Genes
1.35631	1.65218
1.27892	1.55093
1.0223	1.53675
0.745693	1.45826
0.853883	1.43697
1.30633	1.40793
0.966413	1.38173
0.930009	1.37867
1.12176	1.36352
0.91766	1.33928
1.01093	1.33423
1.10145	1.33084
1.25005	1.31108
1.04041	1.25689
1.04755	1.25001
0.998536	1.24876
0.899136	1.24851
1.08841	1.22657
0.872885	1.20969
0.903462	1.20737
0.744443	1.19132
0.970912	1.18963
1.18771	1.18202
0.967177	1.17468
1.0319	1.16935
1.00188	1.16454
0.987088	1.1523
0.863261	1.14466
1.18651	1.14386
0.791021	1.13685
1.44392	1.13385
1.01413	1.12333
0.899706	1.12182
1.06206	1.12008
0.923	1.11985
0.666493	1.11682
1.2085	1.11456
1.18613	1.10543
1.32926	1.10433
1.19611	1.09624
1.05777	1.08285
1.08101	1.08177
0.754678	1.07384
1.08343	1.07357
1.07037	1.05125
1.2847	1.0432
0.729203	1.04284
1.17206	1.04102
0.963987	1.03833
1.14137	1.0328
1.31265	1.02875
0.904152	1.02845
0.882354	1.02102
0.747597	1.0197
0.930434	1.01672
1.11182	1.01438
0.955056	1.01355
0.939004	1.01327
0.972451	1.01251
1.10838	1.00762
1.21194	1.00126
0.909697	0.997624
0.96661	0.995887
0.975228	0.983955
0.862479	0.978412
0.874861	0.97825
1.03118	0.97603
0.74564	0.975919
1.01667	0.970096
0.890781	0.966548
0.815172	0.964055
0.730996	0.956759
0.813698	0.954308
0.811139	0.944453
1.1806	0.933314
0.819657	0.932756
0.967711	0.930356
0.816643	0.924068
0.845212	0.915856
0.801471	0.913156
0.953639	0.901007
0.811556	0.895542
0.970967	0.894003
1.24957	0.882827
1.29182	0.876877
1.01287	0.875783
1.07901	0.868431
1.02834	0.86551
0.860029	0.855081
0.980699	0.854258
0.963138	0.851838
1.02204	0.841246
0.756668	0.836322
1.1185	0.83331
0.883206	0.825296
0.727628	0.82235
0.686697	0.817765
0.69278	0.815087
0.981519	0.808683
1.00671	0.801096
0.928293	0.787112
0.917229	0.777342
0.693874	0.776639
0.769057	0.75707
0.88422	0.755696
1.04749	0.74704
0.764723	0.72771
0.854709	0.720207
0.952596	0.719881
0.987177	0.718192
0.687765	0.693064
1.32313	0.685172
0.941042	0.671522
0.586914	0.668943
1.13383	0.667836
0.864108	0.640344
0.680385	0.633045
0.594761	0.623491
0.700825	0.613732
0.916704	0.596754
0.795174	0.568434
0.508286	0.432545
