# Supplementary material for: Histone macroH2A1 is a stronger regulator of hippocampal transcription and memory than macroH2A2 in mice
Source: Commun Biol. 2022 May 19;5:482. doi: 10.1038/s42003-022-03435-4 (PMC9120515; doi:10.1038/s42003-022-03435-4)
Supplement: Supplementary file 8 — Supplementary Data 6 [file 42003_2022_3435_MOESM8_ESM.xlsx]

## Sheet: Sheet1
Fear conditioning group	Arc ChIP Result (Normalized to H3 and untrained control)
Untrained	86.67
Untrained	113.33
Untrained	112.75
Untrained	53.92
Untrained	133.33
Untrained	110.56
Untrained	143.79
Untrained	45.65
Trained	43.33
Trained	31.67
Trained	40.2
Trained	71.57
Trained	106.86
Trained	88.51
Trained	34.16
Trained	38.82
