# Supplementary material for: Histone macroH2A1 is a stronger regulator of hippocampal transcription and memory than macroH2A2 in mice
Source: Commun Biol. 2022 May 19;5:482. doi: 10.1038/s42003-022-03435-4 (PMC9120515; doi:10.1038/s42003-022-03435-4)
Supplement: Supplementary file 9 — Supplementary Data 7 [file 42003_2022_3435_MOESM9_ESM.xlsx]

## Sheet: KD_macroH2A.1
	baseMean	log2FoldChange	lfcSE	stat	pvalue	padj	g_ID	Gene.name							baseMean	log2FoldChange	lfcSE	stat	pvalue	padj	g_ID	Gene.name
2971	779.497	12.9458	2.94125	4.40146	1.07523e-05	9.38463e-05	ENSMUSG00000076613	Ighg2b	Increased Expression in KD (padj < 0.01 and FC = 2)				1998	2735	7.63229	-3.53796	1.1273	-3.13844	0.00169849	0.00815931	ENSMUSG00000007877	Tcap
2969	643.949	12.6702	2.91513	4.34637	1.38412e-05	0.000117829	ENSMUSG00000095079	Igha	Decreased Expression in KD (padj < 0.01 and FC = 2)				352	3547	15.1141	-3.01555	0.981412	-3.07267	0.00212157	0.00986597	ENSMUSG00000023828	Slc22a3
1395	2599.41	12.2611	2.28413	5.36796	7.96328e-08	1.08133e-06	ENSMUSG00000076609	Igkc						583	72.7568	-2.68317	0.516489	-5.19502	2.04703e-07	2.59776e-06	ENSMUSG00000027568	Ntsr1
332	972.166	10.4409	0.765177	13.645	2.16089e-42	7.08697e-40	ENSMUSG00000026822	Lcn2						436	461.865	-2.62563	0.341126	-7.69696	1.39342e-14	4.64875e-13	ENSMUSG00000078137	Ankrd63
3310	212.799	10.1101	1.72091	5.87485	4.23234e-09	7.32521e-08	ENSMUSG00000022584	Ly6c2						497	22.6104	-2.59448	0.844209	-3.07327	0.00211728	0.00985079	ENSMUSG00000037279	Ovol2
1155	1177.43	9.98972	2.01035	4.96913	6.72527e-07	7.69017e-06	ENSMUSG00000023078	Cxcl13						2150	24.1613	-2.53517	0.778337	-3.25716	0.00112534	0.00570929	ENSMUSG00000110924	Gm40518
3308	131.343	9.41345	1.79856	5.23389	1.6598e-07	2.13829e-06	ENSMUSG00000022586	Ly6i						2974	55.2249	-2.45369	0.569125	-4.31133	1.62276e-05	0.000136227	ENSMUSG00000021214	Akr1c18
2933	59.0604	9.22369	2.41329	3.82205	0.000132349	0.000881872	ENSMUSG00000066363	Serpina3f						1016	32.626	-2.30496	0.569295	-4.0488	5.14798e-05	0.000383276	ENSMUSG00000086606	Gm13205
1151	311.077	9.14092	1.56591	5.83744	5.30088e-09	9.02129e-08	ENSMUSG00000029417	Cxcl9						2621	92.3091	-2.30062	0.415941	-5.53114	3.18161e-08	4.71395e-07	ENSMUSG00000032807	Alox12b
3627	1908.2	9.13882	1.17221	7.7962	6.37983e-15	2.18109e-13	ENSMUSG00000073421	H2-Ab1						3171	56.4685	-2.29543	0.441096	-5.20392	1.95131e-07	2.48407e-06	ENSMUSG00000053093	Myh7
3628	2275.98	9.12582	1.16795	7.81355	5.56005e-15	1.91436e-13	ENSMUSG00000036594	H2-Aa						111	16.9776	-2.26644	0.736525	-3.07721	0.00208948	0.00975348	ENSMUSG00000079434	Neu2
239	105.345	9.09524	1.23339	7.37419	1.6535e-13	4.88478e-12	ENSMUSG00000037849	Ifi206						2168	96.9911	-2.24513	0.576637	-3.89349	9.88139e-05	0.000680929	ENSMUSG00000039714	Cplx3
2694	461.577	9.04719	0.834264	10.8445	2.11748e-27	1.89691e-25	ENSMUSG00000035042	Ccl5						2728	539.225	-2.10399	0.201073	-10.4638	1.2664e-25	1.03396e-23	ENSMUSG00000043439	Epop
3242	96.9908	8.97406	1.90221	4.7177	2.38531e-06	2.41653e-05	ENSMUSG00000022126	Acod1						51	109.987	-2.07555	0.347472	-5.97328	2.32537e-09	4.15858e-08	ENSMUSG00000087022	9130024F11Rik
3665	45.1536	8.8364	2.34245	3.77229	0.000161754	0.00105456	ENSMUSG00000035186	Ubd						2952	60.32	-2.06716	0.576131	-3.588	0.00033322	0.00198516	ENSMUSG00000021278	Amn
249	44.5705	8.81794	1.32948	6.6326	3.29821e-11	7.64316e-10	ENSMUSG00000054203	Ifi205						2203	15.2022	-2.0053	0.651078	-3.07997	0.00207024	0.0096738	ENSMUSG00000033590	Myo5c
3629	1788.65	8.81538	1.00857	8.74046	2.32159e-18	1.09835e-16	ENSMUSG00000060586	H2-Eb1						3470	2335.51	-1.98809	0.317505	-6.26161	3.81021e-10	7.80187e-09	ENSMUSG00000004366	Sst
1174	43.8522	8.79461	1.83673	4.78818	1.68301e-06	1.76606e-05	ENSMUSG00000105096	Gbp10						4155	20.6982	-1.97946	0.557345	-3.55158	0.000382924	0.00224854	ENSMUSG00000064343	mt-Tq
3815	6109.17	8.76003	1.1999	7.30064	2.86404e-13	8.2469e-12	ENSMUSG00000024610	Cd74						3592	54.2385	-1.96325	0.398857	-4.92218	8.55838e-07	9.5836e-06	ENSMUSG00000048905	4930539E08Rik
1146	712.874	8.74489	1.81597	4.81555	1.46794e-06	1.56586e-05	ENSMUSG00000067149	Jchain						715	22.2369	-1.95467	0.523124	-3.73654	0.000186572	0.00119582	ENSMUSG00000093656	Gm20628
695	38.2134	8.59712	1.24428	6.9093	4.87035e-12	1.2271e-10	ENSMUSG00000046203	Sprr2g						70	168.148	-1.95097	0.551348	-3.53855	0.000402338	0.00234671	ENSMUSG00000045648	Vwc2l
549	252.398	8.49017	0.766289	11.0796	1.57599e-28	1.54017e-26	ENSMUSG00000027656	Ccn5						2104	256.654	-1.9488	0.276942	-7.03687	1.96603e-12	5.1971e-11	ENSMUSG00000031932	Gpr83
3910	67.2289	8.44749	1.24777	6.77006	1.28727e-11	3.1136e-10	ENSMUSG00000024675	Ms4a4c						637	2667.63	-1.91882	0.274531	-6.98945	2.75962e-12	7.1676e-11	ENSMUSG00000027827	Kcnab1
1548	122.291	8.43603	1.11225	7.58466	3.33363e-14	1.05921e-12	ENSMUSG00000030214	Plbd1						1065	144.152	-1.88328	0.245866	-7.65976	1.86285e-14	6.08886e-13	ENSMUSG00000028883	Sema3a
2142	32.3587	8.35759	1.44522	5.78293	7.34092e-09	1.21408e-07	ENSMUSG00000032094	Cd3d						2297	24.2954	-1.87814	0.596987	-3.14604	0.00165498	0.00797208	ENSMUSG00000044534	Ackr2
4020	113.097	8.33535	1.05617	7.89203	2.97318e-15	1.04602e-13	ENSMUSG00000001131	Timp1						1154	103.871	-1.8779	0.4291	-4.37638	1.20666e-05	0.000104096	ENSMUSG00000045314	Sowahb
244	387.15	8.28401	0.609059	13.6013	3.93168e-42	1.25525e-39	ENSMUSG00000073489	Ifi204						330	2139.47	-1.86363	0.577313	-3.22811	0.0012461	0.0062434	ENSMUSG00000026841	Fibcd1
3642	30.5855	8.27735	1.31975	6.27192	3.56619e-10	7.34887e-09	ENSMUSG00000024401	Tnf						2868	125.336	-1.82886	0.552279	-3.31149	0.00092802	0.0048259	ENSMUSG00000020953	Coch
3320	30.1701	8.25705	1.28349	6.4333	1.24867e-10	2.69062e-09	ENSMUSG00000057346	Apol9a						1038	17.8401	-1.82446	0.55913	-3.26303	0.00110228	0.005609	ENSMUSG00000098424	Gm27202
3808	58.1229	8.23669	1.29593	6.35581	2.07331e-10	4.37497e-09	ENSMUSG00000068606	Gm4841						642	21.7578	-1.80603	0.510489	-3.53785	0.000403402	0.00234973	ENSMUSG00000091272	Gm17641
3182	29.6338	8.22971	1.45758	5.64613	1.641e-08	2.55047e-07	ENSMUSG00000015437	Gzmb						3595	475.652	-1.79051	0.372942	-4.80105	1.57837e-06	1.66803e-05	ENSMUSG00000024008	Cpne5
293	49.0669	7.99117	1.31697	6.06784	1.29644e-09	2.43082e-08	ENSMUSG00000026981	Il1rn						414	232.988	-1.786	0.258275	-6.91509	4.67581e-12	1.17962e-10	ENSMUSG00000040495	Chrm4
1488	25.0581	7.98706	2.16939	3.6817	0.000231684	0.00144616	ENSMUSG00000030142	Clec4e						636	118.379	-1.76564	0.501347	-3.5218	0.000428634	0.00248157	ENSMUSG00000027820	Mme
4089	48.6998	7.97991	1.29988	6.13896	8.30634e-10	1.61861e-08	ENSMUSG00000050921	P2ry10						3326	371.705	-1.7433	0.214915	-8.11158	4.99672e-16	1.88841e-14	ENSMUSG00000005716	Pvalb
517	89.0106	7.95378	1.07727	7.38325	1.54472e-13	4.59146e-12	ENSMUSG00000027470	Mylk2						50	308.643	-1.72198	0.301182	-5.71742	1.08153e-08	1.74396e-07	ENSMUSG00000038331	Satb2
1535	47.3662	7.93732	1.35624	5.85244	4.84425e-09	8.28791e-08	ENSMUSG00000030149	Klrk1						2217	219.13	-1.71231	0.353093	-4.84946	1.23796e-06	1.33899e-05	ENSMUSG00000049511	Htr1b
2688	84.7406	7.92051	1.13903	6.95371	3.55791e-12	9.10656e-11	ENSMUSG00000078763	Slfn1						3055	94.5356	-1.70835	0.320872	-5.3241	1.01453e-07	1.35108e-06	ENSMUSG00000021534	1700001L19Rik
631	23.1026	7.87041	1.37063	5.74217	9.34679e-09	1.53012e-07	ENSMUSG00000050075	Gpr171						3288	1720.93	-1.70393	0.326221	-5.22325	1.75812e-07	2.25445e-06	ENSMUSG00000037362	Ccn3
1227	44.8565	7.85993	1.25227	6.27652	3.46227e-10	7.14995e-09	ENSMUSG00000066861	Oas1g						3828	119.002	-1.67358	0.427894	-3.9112	9.18405e-05	0.000639275	ENSMUSG00000024517	Grp
1877	82.2339	7.85634	1.08797	7.2211	5.1568e-13	1.43989e-11	ENSMUSG00000000031	H19						1989	1349.41	-1.66919	0.390092	-4.27897	1.87761e-05	0.00015553	ENSMUSG00000034472	Rasd2
3537	145.592	7.69997	0.757761	10.1615	2.94571e-24	2.17555e-22	ENSMUSG00000000386	Mx1						2076	130.948	-1.65289	0.309389	-5.34244	9.17043e-08	1.22716e-06	ENSMUSG00000110523	C230057M02Rik
241	286.9	7.66783	0.563775	13.6009	3.95711e-42	1.25525e-39	ENSMUSG00000043263	Ifi209						3365	3173.49	-1.64996	0.271978	-6.06653	1.30703e-09	2.4483e-08	ENSMUSG00000041708	Mpped1
1152	488.66	7.66507	0.782958	9.78989	1.24426e-22	8.16151e-21	ENSMUSG00000034855	Cxcl10						1258	1140.44	-1.64981	0.319119	-5.16989	2.34228e-07	2.92595e-06	ENSMUSG00000007207	Stx1a
2689	39.1408	7.6595	1.25435	6.10635	1.01937e-09	1.94334e-08	ENSMUSG00000000204	Slfn4						569	253.87	-1.6402	0.447849	-3.66241	0.000249857	0.00153923	ENSMUSG00000047907	Tshz2
3108	37.6437	7.60741	1.24192	6.12553	9.03826e-10	1.74367e-08	ENSMUSG00000094796	BC147527						1218	400.331	-1.63273	0.288439	-5.66055	1.50887e-08	2.36602e-07	ENSMUSG00000029359	Tesc
574	267.211	7.59252	0.963392	7.88103	3.24688e-15	1.13611e-13	ENSMUSG00000027514	Zbp1						3890	270.552	-1.6248	0.23443	-6.93086	4.18294e-12	1.0622e-10	ENSMUSG00000047787	Flrt1
1543	18.5393	7.55491	1.46073	5.172	2.31604e-07	2.8988e-06	ENSMUSG00000030200	Bcl2l14						2099	117.866	-1.62298	0.26451	-6.13582	8.4722e-10	1.64595e-08	ENSMUSG00000078117	Gm16485
3706	2200.32	7.53535	0.983345	7.66298	1.81673e-14	5.96838e-13	ENSMUSG00000024164	C3						3054	105.161	-1.62014	0.452036	-3.58409	0.000338252	0.00201019	ENSMUSG00000033063	Cntnap3
2324	17.7377	7.49159	1.32045	5.6735	1.3991e-08	2.21097e-07	ENSMUSG00000097352	C920009B18Rik						1433	61.9124	-1.60716	0.330657	-4.8605	1.17089e-06	1.27214e-05	ENSMUSG00000108079	Gm44210
696	34.6552	7.48047	1.24579	6.0046	1.91807e-09	3.47191e-08	ENSMUSG00000050359	Sprr1a						2942	1696.7	-1.60061	0.194239	-8.24042	1.71607e-16	6.81845e-15	ENSMUSG00000021259	Cyp46a1
2590	123.176	7.4558	0.918381	8.11843	4.72274e-16	1.78836e-14	ENSMUSG00000082292	Gm12250						1900	24.0237	-1.59989	0.517635	-3.09077	0.00199635	0.00936923	ENSMUSG00000038457	Tmem255b
214	236.648	7.36273	0.655007	11.2407	2.57359e-29	2.70646e-27	ENSMUSG00000059089	Fcgr4						3412	58.2703	-1.59735	0.42542	-3.75477	0.0001735	0.00112095	ENSMUSG00000063661	Krt73
2559	15.8395	7.32712	1.30492	5.61498	1.96582e-08	3.01176e-07	ENSMUSG00000064057	Scgb3a1						4152	64.3224	-1.59616	0.399582	-3.99457	6.48106e-05	0.000468992	ENSMUSG00000064340	mt-Tl1
698	30.929	7.31814	1.2499	5.85498	4.77066e-09	8.16923e-08	ENSMUSG00000027919	Lce1g						3391	33.0084	-1.58196	0.420928	-3.75826	0.000171097	0.0011069	ENSMUSG00000090129	Olfr287
2024	80.2268	7.30093	1.13763	6.41768	1.38368e-10	2.96504e-09	ENSMUSG00000031779	Ccl22						374	701.231	-1.53887	0.386368	-3.98291	6.80758e-05	0.000489666	ENSMUSG00000035033	Tbr1
1529	30.5268	7.30012	1.34563	5.42507	5.79329e-08	8.17653e-07	ENSMUSG00000030156	Cd69						2276	2708.54	-1.53553	0.388521	-3.95225	7.74208e-05	0.00054835	ENSMUSG00000032503	Arpp21
811	15.2811	7.27035	1.3302	5.46559	4.61362e-08	6.64237e-07	ENSMUSG00000086233	Gm11816						1827	90.7901	-1.53137	0.469591	-3.26108	0.0011099	0.00564429	ENSMUSG00000052301	Doc2a
246	82.0811	7.26478	0.947264	7.66923	1.73037e-14	5.69434e-13	ENSMUSG00000026536	Ifi211						1467	100.527	-1.52522	0.434174	-3.51291	0.00044322	0.00255399	ENSMUSG00000053004	Hrh1
742	14.8485	7.23504	1.50217	4.81639	1.46183e-06	1.5602e-05	ENSMUSG00000040809	Chil3						4161	361.207	-1.51572	0.321242	-4.71831	2.37817e-06	2.41182e-05	ENSMUSG00000064360	mt-Nd3
2094	14.8168	7.23278	1.34732	5.36828	7.94921e-08	1.08089e-06	ENSMUSG00000043613	Mmp3						1222	1085.4	-1.50617	0.268469	-5.61023	2.02054e-08	3.08583e-07	ENSMUSG00000029602	Rasal1
2796	129.995	7.1969	0.793726	9.06723	1.22079e-19	6.41908e-18	ENSMUSG00000047798	Cd300lf						1924	396.226	-1.50067	0.351759	-4.2662	1.98829e-05	0.000163647	ENSMUSG00000109372	Gm19410
3649	599.597	7.16648	0.865067	8.28431	1.18791e-16	4.76888e-15	ENSMUSG00000060550	H2-Q7						2895	1044.57	-1.49577	0.228123	-6.55687	5.49508e-11	1.23639e-09	ENSMUSG00000021057	Akap5
3179	378.262	7.15306	0.474396	15.0783	2.25131e-51	1.4521e-48	ENSMUSG00000022218	Tgm1						3732	273.254	-1.49128	0.393591	-3.78891	0.000151312	0.000994189	ENSMUSG00000033966	Cdkl4
661	27.4342	7.14477	1.44732	4.93654	7.95199e-07	8.97731e-06	ENSMUSG00000028071	Sh2d2a						1847	1494.03	-1.49023	0.339477	-4.38978	1.13465e-05	9.84993e-05	ENSMUSG00000040125	Gpr26
97	27.3787	7.14189	1.35954	5.25317	1.49505e-07	1.93566e-06	ENSMUSG00000072109	A530040E14Rik						3604	82.6177	-1.48839	0.28479	-5.22628	1.72952e-07	2.22219e-06	ENSMUSG00000073424	Cyp4f15
4014	579.337	7.13432	0.951114	7.50101	6.33256e-14	1.95119e-12	ENSMUSG00000015340	Cybb						1563	6991.12	-1.48679	0.309264	-4.80752	1.52811e-06	1.62288e-05	ENSMUSG00000078816	Prkcg
3811	27.0341	7.12815	1.33035	5.35811	8.40975e-08	1.13242e-06	ENSMUSG00000063388	BC023105						2468	799.131	-1.48152	0.236465	-6.26526	3.72209e-10	7.64569e-09	ENSMUSG00000052302	Tbc1d30
2932	293.467	7.10434	0.463504	15.3275	5.01107e-53	3.463e-50	ENSMUSG00000079017	Ifi27l2a						2301	992.409	-1.4797	0.287493	-5.14691	2.64818e-07	3.27218e-06	ENSMUSG00000054871	Tmem158
2334	49.1649	7.10327	1.22823	5.78333	7.32377e-09	1.21227e-07	ENSMUSG00000046031	Calhm6						538	966.565	-1.47879	0.246072	-6.00957	1.86011e-09	3.37015e-08	ENSMUSG00000037843	Vstm2l
1241	165.183	7.06784	0.679371	10.4035	2.38988e-25	1.90305e-23	ENSMUSG00000045502	Hcar2						4154	25.6608	-1.47673	0.45956	-3.21335	0.00131197	0.00653281	ENSMUSG00000064342	mt-Ti
1394	13.1568	7.05941	1.65746	4.25917	2.05184e-05	0.000167965	ENSMUSG00000076608	Igkj5						898	102.561	-1.47555	0.304427	-4.84697	1.2536e-06	1.35332e-05	ENSMUSG00000061298	Agbl4
279	45.2215	6.98054	1.23782	5.63939	1.70654e-08	2.64464e-07	ENSMUSG00000026770	Il2ra						2517	368.484	-1.47436	0.41213	-3.57742	0.000347004	0.00205589	ENSMUSG00000020173	Cobl
3648	548.199	6.97014	0.936347	7.44397	9.77015e-14	2.9632e-12	ENSMUSG00000073409	H2-Q6						949	66.9814	-1.47284	0.374605	-3.93173	8.43374e-05	0.000592567	ENSMUSG00000102796	Gm37711
2679	109.955	6.96158	0.793775	8.77022	1.78323e-18	8.56214e-17	ENSMUSG00000035385	Ccl2						1041	55.915	-1.47235	0.343649	-4.28446	1.83185e-05	0.000152326	ENSMUSG00000048001	Hes5
2225	43.9058	6.94599	1.16842	5.94475	2.76882e-09	4.9085e-08	ENSMUSG00000099974	Bcl2a1d						430	31.9808	-1.47012	0.410726	-3.57932	0.000344492	0.00204414	ENSMUSG00000087694	A530058N18Rik
61	23.8212	6.93906	1.47526	4.7036	2.55608e-06	2.57337e-05	ENSMUSG00000026011	Ctla4						2364	71.5928	-1.4672	0.448111	-3.27418	0.00105969	0.00542466	ENSMUSG00000020096	Tbata
240	86.3619	6.92959	0.787743	8.79677	1.40817e-18	6.80887e-17	ENSMUSG00000073491	Ifi213						818	978.764	-1.46549	0.315063	-4.65143	3.29638e-06	3.23781e-05	ENSMUSG00000040536	Necab1
1224	130.449	6.89632	0.698255	9.87651	5.26316e-23	3.5118e-21	ENSMUSG00000032661	Oas3						915	942.269	-1.46494	0.32944	-4.44675	8.71789e-06	7.79174e-05	ENSMUSG00000032890	Rims3
2964	43.0687	6.89573	1.20733	5.71155	1.11954e-08	1.79926e-07	ENSMUSG00000021298	Gpr132						431	1065.11	-1.4643	0.282465	-5.18399	2.17187e-07	2.73961e-06	ENSMUSG00000027210	Meis2
3188	22.9532	6.88543	1.27463	5.40192	6.59299e-08	9.14852e-07	ENSMUSG00000044703	Phf11a						1631	664.067	-1.46093	0.169186	-8.63506	5.86939e-18	2.68494e-16	ENSMUSG00000007944	Ttc9b
3630	11.6114	6.87978	1.55884	4.4134	1.0176e-05	8.92593e-05	ENSMUSG00000067341	H2-Eb2						643	181.984	-1.45532	0.27025	-5.38509	7.24074e-08	9.90165e-07	ENSMUSG00000046999	1110032F04Rik
2934	126.415	6.86793	1.68557	4.07455	4.61041e-05	0.00034821	ENSMUSG00000041481	Serpina3g						1944	233.016	-1.44321	0.313881	-4.59795	4.26663e-06	4.08709e-05	ENSMUSG00000110249	9330121K16Rik
1209	125.639	6.84906	0.694379	9.86358	5.98765e-23	3.98148e-21	ENSMUSG00000041827	Oasl1						4051	841.594	-1.44313	0.238709	-6.04558	1.48877e-09	2.75671e-08	ENSMUSG00000031343	Gabra3
2116	98.1959	6.84773	0.873432	7.84003	4.50446e-15	1.55645e-13	ENSMUSG00000057191	AB124611						950	139.489	-1.44132	0.256672	-5.6154	1.9611e-08	3.00713e-07	ENSMUSG00000050511	Oprd1
3861	11.3823	6.8471	1.3401	5.10938	3.23226e-07	3.93113e-06	ENSMUSG00000024912	Fosl1						1287	337.182	-1.4254	0.329969	-4.3198	1.56169e-05	0.000131902	ENSMUSG00000048988	Elfn1
1371	107.152	6.82912	1.26725	5.38892	7.08808e-08	9.74108e-07	ENSMUSG00000039264	Gimap3						142	813.97	-1.42334	0.269635	-5.27878	1.3005e-07	1.70262e-06	ENSMUSG00000036815	Dpp10
1524	21.9926	6.82609	1.3282	5.13937	2.75664e-07	3.39103e-06	ENSMUSG00000079298	Klrb1b						377	1349.16	-1.41684	0.322811	-4.38908	1.13832e-05	9.87735e-05	ENSMUSG00000059742	Kcnh7
243	202.269	6.81765	0.517382	13.1772	1.18705e-39	2.9448e-37	ENSMUSG00000073490	Ifi207						2774	141.304	-1.4114	0.257842	-5.47389	4.40252e-08	6.36212e-07	ENSMUSG00000018634	Crhr1
1537	21.8847	6.81586	1.56809	4.34661	1.38259e-05	0.000117751	ENSMUSG00000030167	Klrc1						3752	70.4809	-1.39717	0.393206	-3.55328	0.000380465	0.00223565	ENSMUSG00000024430	Cabyr
226	102.354	6.79556	1.72744	3.93388	8.35862e-05	0.000588143	ENSMUSG00000038179	Slamf7						1602	776.008	-1.39208	0.138883	-10.0234	1.20307e-23	8.4041e-22	ENSMUSG00000030401	Rtn2
3806	209.605	6.79209	0.661726	10.2642	1.02157e-24	7.7824e-23	ENSMUSG00000073555	Gm4951						964	57.4793	-1.38904	0.331288	-4.19286	2.75456e-05	0.000219616	ENSMUSG00000028836	Slc30a2
3634	38.6785	6.78538	1.20197	5.64524	1.64954e-08	2.56169e-07	ENSMUSG00000090231	Cfb						514	540.145	-1.38771	0.2523	-5.50026	3.79241e-08	5.56354e-07	ENSMUSG00000059361	Nrsn2
1866	868.019	6.77771	0.342788	19.7723	5.15701e-87	1.42555e-83	ENSMUSG00000025498	Irf7						2098	397.653	-1.38608	0.192145	-7.21371	5.44481e-13	1.51593e-11	ENSMUSG00000031870	Pgr
962	515.562	6.77446	0.508234	13.3294	1.56151e-40	4.31647e-38	ENSMUSG00000000682	Cd52						3958	99.5463	-1.38474	0.389692	-3.55341	0.000380275	0.00223521	ENSMUSG00000024990	Rbp4
3099	20.9666	6.7591	1.49124	4.53254	5.828e-06	5.42694e-05	ENSMUSG00000023132	Gzma						348	1476	-1.3846	0.252072	-5.49285	3.95488e-08	5.77999e-07	ENSMUSG00000026883	Dab2ip
1354	21.0075	6.75652	1.43097	4.72163	2.33957e-06	2.38142e-05	ENSMUSG00000076490	Trbc1						106	26.5077	-1.38376	0.43483	-3.18231	0.00146106	0.00714831	ENSMUSG00000026241	Nppc
2052	38.3293	6.73566	1.15972	5.80803	6.32134e-09	1.05903e-07	ENSMUSG00000012519	Mlkl						3689	1167.18	-1.37768	0.240055	-5.739	9.52355e-09	1.55642e-07	ENSMUSG00000023927	Satb1
1208	1621.09	6.7267	0.284797	23.6193	2.44425e-123	2.36481e-119	ENSMUSG00000029561	Oasl2						163	570.73	-1.37762	0.377146	-3.65275	0.000259444	0.00159177	ENSMUSG00000026452	Syt2
2347	71.8746	6.69077	0.87333	7.66122	1.84176e-14	6.03013e-13	ENSMUSG00000112148	Lilrb4a						4141	81.953	-1.37576	0.420134	-3.27458	0.0010582	0.00542413	ENSMUSG00000000402	Egfl6
1664	35.4747	6.69044	1.39068	4.81092	1.50236e-06	1.60081e-05	ENSMUSG00000004612	Nkg7						2777	677.3	-1.36816	0.27034	-5.0609	4.17283e-07	4.94757e-06	ENSMUSG00000019590	Cyb561
4090	10.1304	6.68403	1.70661	3.91656	8.98211e-05	0.000626546	ENSMUSG00000073008	Gpr174						1424	582.886	-1.36583	0.264525	-5.16334	2.42588e-07	3.01675e-06	ENSMUSG00000071341	Egr4
2551	36.3614	6.6511	1.20009	5.54216	2.98759e-08	4.45275e-07	ENSMUSG00000048852	Gm12185						1649	69.6068	-1.3643	0.356795	-3.82377	0.000131428	0.000877549	ENSMUSG00000036915	Kirrel2
1052	585.392	6.64323	0.357953	18.559	6.90238e-77	1.48401e-73	ENSMUSG00000035692	Isg15						1660	215.956	-1.36314	0.416212	-3.2751	0.00105623	0.0054155	ENSMUSG00000021217	Tshz3
1366	107.57	6.63135	0.864158	7.67377	1.67011e-14	5.52423e-13	ENSMUSG00000054435	Gimap4						1650	1114.32	-1.35709	0.221916	-6.11535	9.63476e-10	1.84953e-08	ENSMUSG00000036882	Arhgap33
3602	9.76509	6.62914	1.46163	4.53544	5.74839e-06	5.36055e-05	ENSMUSG00000079563	Pglyrp2						398	2663.3	-1.35537	0.307852	-4.40268	1.06924e-05	9.34496e-05	ENSMUSG00000059173	Pde1a
484	70.1441	6.62589	0.782038	8.47259	2.39995e-17	1.05543e-15	ENSMUSG00000027322	Siglec1						1890	320.702	-1.35494	0.204554	-6.62388	3.49884e-11	8.06943e-10	ENSMUSG00000064125	Prr36
3014	9.65104	6.61449	1.40353	4.71276	2.44389e-06	2.46942e-05	ENSMUSG00000114957	Gm47316						29	355.744	-1.35398	0.197823	-6.84441	7.67913e-12	1.90258e-10	ENSMUSG00000026077	Npas2
697	9.48259	6.58737	1.37933	4.77578	1.79017e-06	1.86435e-05	ENSMUSG00000042124	Lce1f						360	100.269	-1.35148	0.290722	-4.6487	3.34026e-06	3.2787e-05	ENSMUSG00000026765	Lypd6b
2987	52.5917	6.57948	1.02519	6.41781	1.38245e-10	2.96504e-09	ENSMUSG00000021322	Aoah						3252	269.765	-1.34964	0.280783	-4.80668	1.53456e-06	1.62884e-05	ENSMUSG00000053465	Hs6st3
2365	9.3887	6.5739	1.57314	4.17883	2.93009e-05	0.000231417	ENSMUSG00000037202	Prf1						1737	1438.36	-1.34928	0.313096	-4.30947	1.63647e-05	0.000137259	ENSMUSG00000025813	Homer2
3424	9.3749	6.57366	1.45104	4.53031	5.88986e-06	5.47927e-05	ENSMUSG00000022534	Mefv						1015	98.6712	-1.34864	0.332265	-4.05893	4.92982e-05	0.000368878	ENSMUSG00000028977	Casz1
3877	32.7741	6.56119	1.23324	5.32029	1.03603e-07	1.37593e-06	ENSMUSG00000039699	Batf2						2058	83.3908	-1.34323	0.272205	-4.93461	8.03113e-07	9.05608e-06	ENSMUSG00000031847	1700030J22Rik
3107	9.24127	6.55339	1.60254	4.08937	4.32553e-05	0.000328876	ENSMUSG00000114608	Gm36161						3790	1162.88	-1.34095	0.159277	-8.41898	3.79784e-17	1.61868e-15	ENSMUSG00000036452	Arhgap26
2303	48.3349	6.54849	1.14232	5.7326	9.89012e-09	1.61089e-07	ENSMUSG00000048521	Cxcr6						1037	218.36	-1.33875	0.267625	-5.00236	5.66338e-07	6.56993e-06	ENSMUSG00000085069	Gm13111
1161	123.546	6.54675	0.732423	8.93848	3.94546e-19	1.99855e-17	ENSMUSG00000029322	Plac8						3462	332.816	-1.33615	0.301367	-4.43364	9.26544e-06	8.22414e-05	ENSMUSG00000005958	Ephb3
34	31.9334	6.50705	1.22963	5.29187	1.2107e-07	1.59367e-06	ENSMUSG00000026070	Il18r1						3225	216.198	-1.33363	0.233236	-5.71795	1.07816e-08	1.74143e-07	ENSMUSG00000034997	Htr2a
3306	17.4915	6.49548	1.51929	4.27533	1.90857e-05	0.000157663	ENSMUSG00000034634	Ly6d						1820	492.975	-1.32874	0.357985	-3.71173	0.00020585	0.00130255	ENSMUSG00000046182	Gsg1l
3321	8.89276	6.49418	1.68936	3.84417	0.000120959	0.000815394	ENSMUSG00000044309	Apol7c						1849	51.768	-1.32475	0.395558	-3.34908	0.000810811	0.00428901	ENSMUSG00000110027	C030029H02Rik
795	8.8409	6.48614	1.69059	3.83662	0.000124738	0.000838374	ENSMUSG00000011008	Mcoln2						3009	82.1411	-1.32293	0.351072	-3.76826	0.000164391	0.00106942	ENSMUSG00000050423	Ppp1r3g
3809	32.0649	6.48574	1.09963	5.8981	3.67709e-09	6.42744e-08	ENSMUSG00000090942	F830016B08Rik						1033	9989.63	-1.31911	0.247852	-5.32219	1.02527e-07	1.3635e-06	ENSMUSG00000028931	Kcnab2
1531	771.548	6.47279	1.06973	6.05089	1.44045e-09	2.67493e-08	ENSMUSG00000079293	Clec7a						914	351.454	-1.31892	0.224459	-5.876	4.20293e-09	7.28734e-08	ENSMUSG00000052135	Foxo6
506	530.31	6.47129	1.26221	5.12695	2.94474e-07	3.60637e-06	ENSMUSG00000068129	Cst7						1098	4675.11	-1.31684	0.175416	-7.50697	6.05127e-14	1.87347e-12	ENSMUSG00000048142	Nat8l
35	30.9023	6.47006	1.18221	5.47287	4.42799e-08	6.38938e-07	ENSMUSG00000026068	Il18rap						133	141.452	-1.31635	0.246291	-5.34468	9.05775e-08	1.21376e-06	ENSMUSG00000026312	Cdh7
3237	17.2145	6.46604	1.33421	4.84635	1.25751e-06	1.35559e-05	ENSMUSG00000022015	Tnfsf11						503	319.886	-1.3153	0.388813	-3.38286	0.000717356	0.00385686	ENSMUSG00000037014	Sstr4
1538	8.55147	6.4399	1.49562	4.30583	1.66362e-05	0.000139355	ENSMUSG00000043932	Klri2						2255	8880.57	-1.31511	0.217906	-6.03522	1.58744e-09	2.91986e-08	ENSMUSG00000032936	Camkv
3323	29.8976	6.4383	1.19879	5.37066	7.8451e-08	1.06903e-06	ENSMUSG00000068246	Apol9b						1137	132.328	-1.31267	0.403442	-3.25367	0.00113923	0.00577522	ENSMUSG00000037653	Kctd8
2631	45.0038	6.43602	1.06062	6.06817	1.29373e-09	2.43046e-08	ENSMUSG00000001588	Acap1						307	531.9	-1.31242	0.290712	-4.51448	6.34712e-06	5.86518e-05	ENSMUSG00000058740	Kcnt1
3647	63.1339	6.42797	0.910904	7.05669	1.70516e-12	4.54474e-11	ENSMUSG00000055413	H2-Q5						2451	17164.6	-1.3121	0.312608	-4.19728	2.7014e-05	0.000215822	ENSMUSG00000019943	Atp2b1
3423	45.1324	6.42086	0.92664	6.92918	4.2329e-12	1.07348e-10	ENSMUSG00000022491	Glycam1						1949	169.056	-1.31187	0.395761	-3.31481	0.000917045	0.00477525	ENSMUSG00000049946	BC030500
4078	29.5879	6.42067	1.31031	4.90012	9.57771e-07	1.06388e-05	ENSMUSG00000050232	Cxcr3						3414	137.286	-1.30651	0.384987	-3.39366	0.000689662	0.00373181	ENSMUSG00000023046	Igfbp6
2985	8.38252	6.41005	1.62645	3.94112	8.1101e-05	0.000572321	ENSMUSG00000047462	Gpr141b						1957	863.768	-1.30638	0.192352	-6.79166	1.10854e-11	2.70702e-10	ENSMUSG00000036306	Lzts1
2680	30.2595	6.39123	1.16282	5.49632	3.878e-08	5.68049e-07	ENSMUSG00000035373	Ccl7						349	212.135	-1.30588	0.209781	-6.22497	4.81638e-10	9.74863e-09	ENSMUSG00000026890	Lhx6
1167	8.29115	6.38844	1.50367	4.24855	2.15158e-05	0.000175667	ENSMUSG00000029321	Slc10a6						4159	70.9202	-1.30461	0.393211	-3.31784	0.000907176	0.00472895	ENSMUSG00000064349	mt-Tc
1982	43.9646	6.38663	1.03874	6.14847	7.82344e-10	1.53041e-08	ENSMUSG00000003484	Cyp4f18						2746	542.017	-1.30369	0.202183	-6.44804	1.13307e-10	2.46624e-09	ENSMUSG00000035849	Krt222
2935	29.0366	6.36479	1.11667	5.69978	1.19965e-08	1.91528e-07	ENSMUSG00000079014	Serpina3i						254	7127.5	-1.29922	0.320492	-4.05384	5.03847e-05	0.000375845	ENSMUSG00000053963	Stum
2919	44.1949	6.36226	0.962531	6.60992	3.84518e-11	8.8471e-10	ENSMUSG00000021886	Gpr65						984	138.221	-1.29891	0.234328	-5.54313	2.97118e-08	4.43614e-07	ENSMUSG00000036856	Wnt4
2986	15.9551	6.35388	1.36485	4.65537	3.23393e-06	3.18618e-05	ENSMUSG00000053101	Gpr141						525	86.3676	-1.29598	0.352543	-3.67609	0.000236838	0.0014731	ENSMUSG00000074652	Myh7b
727	46.6109	6.35143	1.15712	5.48897	4.04282e-08	5.8907e-07	ENSMUSG00000027863	Cd2						1814	6772	-1.29111	0.264251	-4.88591	1.02952e-06	1.13253e-05	ENSMUSG00000052889	Prkcb
3190	126.572	6.32432	0.556438	11.3657	6.19561e-30	6.81164e-28	ENSMUSG00000068245	Phf11d						895	579.112	-1.28585	0.179518	-7.16279	7.905e-13	2.17275e-11	ENSMUSG00000003411	Rab3b
1898	34.3768	6.31429	1.86204	3.39107	0.000696211	0.00376094	ENSMUSG00000031444	F10						489	592.302	-1.28307	0.277159	-4.62936	3.6679e-06	3.56116e-05	ENSMUSG00000027270	Lamp5
4030	7.76509	6.30082	1.72586	3.65083	0.000261392	0.00160163	ENSMUSG00000005696	Sh2d1a						4036	551.483	-1.28239	0.20561	-6.237	4.46031e-10	9.05635e-09	ENSMUSG00000062184	Hs6st2
1791	111.251	6.29891	0.630021	9.99793	1.55616e-23	1.08316e-21	ENSMUSG00000073902	Gm1966						1455	69.6757	-1.281	0.31034	-4.12774	3.66343e-05	0.000282195	ENSMUSG00000085067	Gm15631
3501	15.2781	6.29843	1.56305	4.02959	5.5875e-05	0.000411603	ENSMUSG00000071552	Tigit						749	1303.57	-1.27747	0.149526	-8.54346	1.30266e-17	5.83482e-16	ENSMUSG00000004032	Gstm5
2681	150.019	6.27223	0.51516	12.1753	4.20788e-34	7.01917e-32	ENSMUSG00000035352	Ccl12						2296	3555.28	-1.27106	0.226264	-5.6176	1.93628e-08	2.97357e-07	ENSMUSG00000032532	Cck
1321	7.59665	6.26821	1.71272	3.65979	0.000252421	0.00155305	ENSMUSG00000029553	Tfec						4131	4527.32	-1.27068	0.320681	-3.96244	7.41869e-05	0.000526988	ENSMUSG00000025658	Cnksr2
1842	549.509	6.26629	1.01918	6.14834	7.83e-10	1.53041e-08	ENSMUSG00000030789	Itgax						558	6968.31	-1.27066	0.155025	-8.19646	2.47561e-16	9.5998e-15	ENSMUSG00000017740	Slc12a5
3903	27.9636	6.26048	1.245	5.0285	4.94345e-07	5.7903e-06	ENSMUSG00000024669	Cd5						1892	597.897	-1.26845	0.236828	-5.356	8.50842e-08	1.14491e-06	ENSMUSG00000001300	Efnb2
838	320.714	6.24825	0.378196	16.5212	2.58275e-61	2.27164e-58	ENSMUSG00000028459	Cd72						1686	424.671	-1.26744	0.238132	-5.32245	1.0238e-07	1.36249e-06	ENSMUSG00000003872	Lin7b
224	41.0236	6.23881	0.912261	6.83884	7.98356e-12	1.97547e-10	ENSMUSG00000004709	Cd244a						1107	6143.73	-1.26299	0.235663	-5.35933	8.3532e-08	1.12637e-06	ENSMUSG00000029120	Ppp2r2c
2558	274.688	6.22369	0.877548	7.09213	1.32061e-12	3.55408e-11	ENSMUSG00000078920	Ifi47						1115	549.658	-1.25683	0.341003	-3.68569	0.000228084	0.00142737	ENSMUSG00000039706	Ldb2
3791	14.5509	6.21358	1.31976	4.7081	2.5004e-06	2.51994e-05	ENSMUSG00000024497	Pou4f3						4158	137.564	-1.25672	0.406106	-3.09456	0.00197107	0.00926408	ENSMUSG00000064348	mt-Tn
1539	7.07355	6.16337	1.6455	3.74559	0.00017997	0.00115772	ENSMUSG00000089727	Klra8						2606	95.2727	-1.25381	0.325608	-3.85066	0.000117801	0.000796453	ENSMUSG00000042529	Kcnj12
1952	7.08446	6.16289	1.44185	4.27428	1.91753e-05	0.000158294	ENSMUSG00000109729	Gm45418						3564	1806.68	-1.25264	0.156336	-8.01246	1.12434e-15	4.11267e-14	ENSMUSG00000007021	Syngr3
958	52.1074	6.14581	0.827861	7.42372	1.13874e-13	3.43754e-12	ENSMUSG00000028874	Fgr						1044	429.882	-1.2516	0.355597	-3.51971	0.000432026	0.00249917	ENSMUSG00000029054	Gabrd
2682	25.7458	6.13968	1.23969	4.95259	7.32335e-07	8.31613e-06	ENSMUSG00000009185	Ccl8						2063	638.308	-1.24937	0.389708	-3.20592	0.0013463	0.0066746	ENSMUSG00000031837	Necab2
2970	323.685	6.12403	1.79647	3.40893	0.000652187	0.0035619	ENSMUSG00000076612	Ighg2c						4156	49.8966	-1.24852	0.339172	-3.68107	0.000232253	0.00144878	ENSMUSG00000064344	mt-Tm
635	24.623	6.12187	1.12031	5.46445	4.64357e-08	6.68053e-07	ENSMUSG00000027762	Sucnr1						3366	4154.67	-1.24801	0.183446	-6.80313	1.02367e-11	2.50418e-10	ENSMUSG00000018865	Sult4a1
4142	6.84068	6.11743	1.51019	4.05076	5.1052e-05	0.000380383	ENSMUSG00000040522	Tlr8						390	107.73	-1.24786	0.353052	-3.5345	0.000408548	0.00237685	ENSMUSG00000068859	Sp9
3332	117.766	6.10476	1.04591	5.83676	5.3224e-09	9.04995e-08	ENSMUSG00000068227	Il2rb						1458	6783.14	-1.24654	0.266801	-4.67217	2.98032e-06	2.95436e-05	ENSMUSG00000030102	Itpr1
2293	6.78015	6.10374	1.72423	3.53998	0.000400155	0.00233504	ENSMUSG00000042262	Ccr8						665	53.8251	-1.2386	0.367362	-3.3716	0.00074734	0.00400028	ENSMUSG00000105843	Gm19439
3322	6.78015	6.10374	1.72423	3.53998	0.000400155	0.00233504	ENSMUSG00000071716	Apol7e						3398	1450.17	-1.23776	0.136804	-9.04771	1.46003e-19	7.63557e-18	ENSMUSG00000037579	Kcnh3
1228	182.99	6.08757	0.461177	13.2001	8.76487e-40	2.23158e-37	ENSMUSG00000052776	Oas1a						537	1419.72	-1.2359	0.370305	-3.33751	0.000845336	0.00444974	ENSMUSG00000067786	Nnat
1888	25.7041	6.07997	1.21968	4.9849	6.19929e-07	7.13601e-06	ENSMUSG00000013974	Mcemp1						989	11505.9	-1.2357	0.245456	-5.03428	4.79657e-07	5.62848e-06	ENSMUSG00000046447	Camk2n1
1822	13.1347	6.06891	1.62608	3.73223	0.000189795	0.00121447	ENSMUSG00000030724	Cd19						3444	306.486	-1.23398	0.288632	-4.27527	1.90906e-05	0.000157663	ENSMUSG00000022773	Ypel1
3254	13.008	6.06524	1.38265	4.38669	1.15089e-05	9.96857e-05	ENSMUSG00000050350	Gpr18						1721	4716.37	-1.23387	0.306948	-4.01982	5.82417e-05	0.000426723	ENSMUSG00000053025	Sv2b
1652	127.916	6.04568	0.634989	9.52092	1.71658e-21	1.03154e-19	ENSMUSG00000030577	Cd22						965	926.281	-1.23278	0.217515	-5.66758	1.44824e-08	2.28018e-07	ENSMUSG00000028838	Extl1
3150	6.45786	6.03453	1.65735	3.64107	0.000271509	0.00165732	ENSMUSG00000051969	Tlr11						2542	5664.13	-1.23049	0.213375	-5.76679	8.07965e-09	1.33056e-07	ENSMUSG00000010803	Gabra1
1179	6.43836	6.0322	1.69444	3.56	0.000370861	0.00218452	ENSMUSG00000029275	Gfi1						2622	455.29	-1.2251	0.347868	-3.52174	0.000428728	0.00248157	ENSMUSG00000018470	Kcnab3
1510	12.7067	6.02123	1.3783	4.36858	1.25059e-05	0.000107455	ENSMUSG00000030336	Cd27						498	2161.66	-1.22367	0.182877	-6.69125	2.21277e-11	5.25362e-10	ENSMUSG00000037259	Dzank1
1223	114.919	6.01205	0.514131	11.6936	1.3744e-31	1.82155e-29	ENSMUSG00000032690	Oas2						2644	546.903	-1.21916	0.254754	-4.78565	1.70435e-06	1.7817e-05	ENSMUSG00000040543	Pitpnm3
2510	148.588	5.992	0.606261	9.88353	4.90726e-23	3.28566e-21	ENSMUSG00000020437	Myo1g						445	4494.41	-1.21704	0.263835	-4.61288	3.97128e-06	3.83072e-05	ENSMUSG00000027296	Itpka
790	67.5975	5.94829	0.72005	8.26095	1.44523e-16	5.76601e-15	ENSMUSG00000056025	Clca3a1						82	3962.66	-1.21537	0.153725	-7.90612	2.65537e-15	9.42778e-14	ENSMUSG00000026202	Tuba4a
2346	33.1393	5.9448	1.06873	5.56248	2.65971e-08	3.99577e-07	ENSMUSG00000112023	Lilr4b						1473	3658.88	-1.21367	0.221403	-5.4817	4.2125e-08	6.10575e-07	ENSMUSG00000030134	Rasgef1a
1071	478.528	5.93114	0.449138	13.2056	8.14312e-40	2.10093e-37	ENSMUSG00000039899	Fgl2						3091	583.273	-1.21348	0.379315	-3.19914	0.00137837	0.00680046	ENSMUSG00000021721	Htr1a
1609	129.465	5.92846	0.548661	10.8053	3.24813e-27	2.85688e-25	ENSMUSG00000053175	Bcl3						2833	1527.24	-1.20959	0.187564	-6.44894	1.12635e-10	2.45438e-09	ENSMUSG00000020657	Dnajc27
2306	99.5159	5.92073	0.586841	10.0892	6.16988e-24	4.48824e-22	ENSMUSG00000049103	Ccr2						75	2295.33	-1.2085	0.252392	-4.78819	1.68293e-06	1.76606e-05	ENSMUSG00000026179	Pnkd
2851	384.676	5.9143	0.349618	16.9165	3.40167e-64	4.38815e-61	ENSMUSG00000020641	Rsad2						1693	1394.34	-1.20834	0.183367	-6.58975	4.40568e-11	1.0053e-09	ENSMUSG00000003273	Car11
207	21.1115	5.90714	1.34457	4.39332	1.11634e-05	9.70841e-05	ENSMUSG00000005763	Cd247						3350	1029.6	-1.20793	0.179053	-6.74619	1.51779e-11	3.65745e-10	ENSMUSG00000022416	Cacna1i
3147	382.293	5.89337	0.828205	7.11583	1.11239e-12	3.02315e-11	ENSMUSG00000050335	Lgals3						2860	3384.02	-1.20596	0.24417	-4.939	7.8526e-07	8.87545e-06	ENSMUSG00000020577	Tspan13
4077	145.674	5.88748	0.959147	6.13824	8.34391e-10	1.62298e-08	ENSMUSG00000031304	Il2rg						501	153.79	-1.20322	0.335416	-3.58724	0.00033419	0.00198972	ENSMUSG00000068154	Insm1
3457	11.4577	5.87828	1.77587	3.31009	0.000932669	0.00484747	ENSMUSG00000076937	Iglc2						432	9076.92	-1.20254	0.283953	-4.23499	2.28563e-05	0.000185438	ENSMUSG00000027347	Rasgrp1
2462	5.72385	5.86012	1.7527	3.34349	0.000827315	0.00436438	ENSMUSG00000069515	Lyz1						1629	892.235	-1.19903	0.205789	-5.82647	5.66134e-09	9.55073e-08	ENSMUSG00000040424	Hipk4
3948	876.677	5.85211	0.277755	21.0693	1.5211e-98	9.81111e-95	ENSMUSG00000034459	Ifit1						531	41.5134	-1.19845	0.387064	-3.09626	0.00195981	0.00922229	ENSMUSG00000086118	Gm14169
129	40.2765	5.84787	0.890844	6.56442	5.22358e-11	1.18218e-09	ENSMUSG00000026285	Pdcd1						817	324.702	-1.197	0.241598	-4.95449	7.25192e-07	8.25925e-06	ENSMUSG00000006586	Runx1t1
872	31.0354	5.8439	0.972188	6.01108	1.84293e-09	3.34528e-08	ENSMUSG00000028362	Tnfsf8						2528	9595.22	-1.19688	0.165249	-7.24289	4.39232e-13	1.23894e-11	ENSMUSG00000020297	Nsg2
1291	39.7491	5.82773	0.893146	6.52495	6.8025e-11	1.51646e-09	ENSMUSG00000036526	Card11						1	3623.34	-1.19633	0.247723	-4.8293	1.37012e-06	1.4688e-05	ENSMUSG00000067879	Vxn
3705	5.58307	5.82195	1.67814	3.46929	0.000521832	0.00293701	ENSMUSG00000005824	Tnfsf14						581	458.61	-1.19509	0.36838	-3.24417	0.00117793	0.00595115	ENSMUSG00000039059	Hrh3
1175	179.325	5.82023	0.560858	10.3774	3.14321e-25	2.49267e-23	ENSMUSG00000104713	Gbp6						3478	712.835	-1.195	0.227209	-5.25946	1.44482e-07	1.87759e-06	ENSMUSG00000022537	Tmem44
1701	21.9965	5.81924	1.29333	4.49944	6.8134e-06	6.25569e-05	ENSMUSG00000040026	Saa3						2195	1729.51	-1.19211	0.174895	-6.81614	9.35158e-12	2.29345e-10	ENSMUSG00000032224	Fam81a
3810	781.566	5.81594	0.775458	7.5	6.38164e-14	1.96319e-12	ENSMUSG00000054072	Iigp1						220	50.1626	-1.18839	0.363287	-3.27121	0.00107087	0.00547895	ENSMUSG00000045259	Klhdc9
1171	42.6312	5.81509	1.09305	5.32003	1.03749e-07	1.37691e-06	ENSMUSG00000034438	Gbp8						201	1260.36	-1.18784	0.347386	-3.41936	0.000627692	0.00345248	ENSMUSG00000040836	Gpr161
1567	99.6864	5.81478	0.597036	9.73942	2.04713e-22	1.32013e-20	ENSMUSG00000058818	Pirb						36	69.4198	-1.18758	0.346334	-3.42901	0.00060578	0.00334623	ENSMUSG00000093436	AC122898.1
462	38.6725	5.81337	1.00168	5.80363	6.48936e-09	1.0853e-07	ENSMUSG00000033213	AA467197						287	966.878	-1.18654	0.181338	-6.54327	6.01862e-11	1.34636e-09	ENSMUSG00000036617	Etl4
845	30.087	5.81078	0.950536	6.11317	9.76745e-10	1.86944e-08	ENSMUSG00000028327	Stra6l						3969	1086.42	-1.1861	0.168536	-7.03767	1.95478e-12	5.17441e-11	ENSMUSG00000042532	Golga7b
172	31.8946	5.80945	1.10683	5.24871	1.53166e-07	1.98113e-06	ENSMUSG00000026358	Rgs1						1072	757.58	-1.18577	0.197206	-6.01286	1.82275e-09	3.31799e-08	ENSMUSG00000042453	Reln
3863	39.8955	5.79977	0.994312	5.83295	5.44554e-09	9.23499e-08	ENSMUSG00000024910	Ctsw						3549	383.877	-1.18533	0.280341	-4.22817	2.35596e-05	0.000190505	ENSMUSG00000048826	Dact2
1789	5.45392	5.78819	1.53947	3.75986	0.00017001	0.0011017	ENSMUSG00000053541	Gm4759						3563	240.445	-1.18446	0.289117	-4.09682	4.18863e-05	0.000319724	ENSMUSG00000079657	Rab26
3189	138.168	5.78558	0.495138	11.6848	1.5246e-31	1.99332e-29	ENSMUSG00000091649	Phf11b						1809	1794.11	-1.18169	0.292258	-4.04332	5.27005e-05	0.000391762	ENSMUSG00000030905	Crym
791	19.1755	5.76567	1.13461	5.08161	3.74247e-07	4.48678e-06	ENSMUSG00000028262	Clca3a2						3772	3049.55	-1.17872	0.216347	-5.44827	5.08637e-08	7.24083e-07	ENSMUSG00000038418	Egr1
2744	98.2197	5.75715	1.54515	3.72594	0.000194585	0.00124183	ENSMUSG00000037944	Ccr7						3889	45.399	-1.16897	0.364302	-3.20879	0.00133294	0.00661631	ENSMUSG00000117901	AC109619.1
728	10.513	5.75439	1.38544	4.15348	3.27457e-05	0.000255393	ENSMUSG00000044313	Mab21l3						3475	251.896	-1.15772	0.20079	-5.76581	8.12651e-09	1.33714e-07	ENSMUSG00000022525	Hrasls
3912	57.4103	5.74882	0.709912	8.09793	5.59019e-16	2.10858e-14	ENSMUSG00000079419	Ms4a6c						3297	58.9363	-1.15687	0.346561	-3.33813	0.000843431	0.00444092	ENSMUSG00000022375	Lrrc6
822	19.4895	5.74841	1.13386	5.06976	3.98323e-07	4.75188e-06	ENSMUSG00000028238	Atp6v0d2						2766	1086.96	-1.15494	0.143975	-8.02177	1.0423e-15	3.8343e-14	ENSMUSG00000034685	Fam171a2
1878	38.6514	5.74828	0.866929	6.63062	3.34276e-11	7.73713e-10	ENSMUSG00000000244	Tspan32						1232	414.374	-1.15459	0.318102	-3.62961	0.000283855	0.00172332	ENSMUSG00000042589	Cux2
1226	47.1424	5.74324	0.760587	7.55106	4.31722e-14	1.35614e-12	ENSMUSG00000029605	Oas1b						2222	242.542	-1.15228	0.230771	-4.99315	5.94018e-07	6.8567e-06	ENSMUSG00000032417	Rwdd2a
2557	236.713	5.74136	0.934663	6.14271	8.11251e-10	1.58243e-08	ENSMUSG00000078921	Tgtp2						3453	40.9969	-1.15149	0.362809	-3.17381	0.0015045	0.00733116	ENSMUSG00000116652	B830017H08Rik
225	251.747	5.73132	0.535565	10.7015	1.00188e-26	8.57804e-25	ENSMUSG00000004707	Ly9						1191	570.958	-1.1483	0.202678	-5.66566	1.46459e-08	2.30405e-07	ENSMUSG00000070576	Mn1
3907	196.898	5.72717	1.12924	5.07169	3.94304e-07	4.70684e-06	ENSMUSG00000075010	AW112010						879	3033.47	-1.14718	0.227193	-5.04935	4.43309e-07	5.2337e-06	ENSMUSG00000028488	Sh3gl2
1350	10.2386	5.71648	1.45621	3.92559	8.65173e-05	0.000605465	ENSMUSG00000029923	Rab19						1882	1772.41	-1.14564	0.269418	-4.25227	2.11617e-05	0.000172995	ENSMUSG00000037541	Shank2
2023	268.211	5.71515	0.505865	11.2978	1.34581e-29	1.45483e-27	ENSMUSG00000074151	Nlrc5						2475	26816	-1.14429	0.203886	-5.61241	1.99533e-08	3.05214e-07	ENSMUSG00000074657	Kif5a
881	5.1593	5.70793	1.52103	3.75267	0.000174963	0.00112889	ENSMUSG00000081169	Gm12551						2151	87.2838	-1.14327	0.299625	-3.81569	0.000135804	0.000902404	ENSMUSG00000032269	Htr3a
800	190.399	5.70699	0.407153	14.0168	1.23001e-44	4.76015e-42	ENSMUSG00000028037	Ifi44						1184	5391.02	-1.14049	0.196243	-5.81163	6.18684e-09	1.0392e-07	ENSMUSG00000033615	Cplx1
3110	56.0608	5.70423	1.64176	3.47445	0.000511894	0.0028878	ENSMUSG00000025279	Dnase1l3						3022	248.919	-1.14027	0.25812	-4.41758	9.98111e-06	8.77884e-05	ENSMUSG00000038132	Rbm24
236	113.877	5.69902	1.09267	5.21566	1.83163e-07	2.34406e-06	ENSMUSG00000053318	Slamf8						455	2277.07	-1.13957	0.180746	-6.30481	2.88556e-10	6.01676e-09	ENSMUSG00000000308	Ckmt1
1058	81.8893	5.67795	0.561034	10.1205	4.48092e-24	3.28431e-22	ENSMUSG00000012428	Steap4						1891	4216.96	-1.13749	0.164168	-6.92886	4.24242e-12	1.07449e-10	ENSMUSG00000048644	Ctxn1
1479	305.155	5.67626	0.383436	14.8037	1.38717e-49	8.13386e-47	ENSMUSG00000030107	Usp18						3715	742.354	-1.13695	0.187258	-6.0716	1.26641e-09	2.38145e-08	ENSMUSG00000052105	Mtcl1
1984	9.92923	5.65659	1.45651	3.88366	0.000102897	0.00070555	ENSMUSG00000062007	Hsh2d						1477	814.925	-1.13619	0.179443	-6.33175	2.42399e-10	5.08171e-09	ENSMUSG00000094626	Tmem121b
2698	51.553	5.62456	0.771959	7.28609	3.19087e-13	9.12013e-12	ENSMUSG00000018930	Ccl4						1178	479.388	-1.13571	0.170741	-6.65167	2.89781e-11	6.76388e-10	ENSMUSG00000033805	Ephx4
3646	886.081	5.61505	0.643643	8.72386	2.68885e-18	1.26285e-16	ENSMUSG00000035929	H2-Q4						1638	135.521	-1.13501	0.327906	-3.46138	0.000537421	0.00301423	ENSMUSG00000037463	Fbxo27
3807	4.82487	5.6116	1.70201	3.29704	0.000977096	0.005058	ENSMUSG00000085977	Gm5970						2379	5629.53	-1.13234	0.180334	-6.27908	3.40575e-10	7.04073e-09	ENSMUSG00000037855	Zfp365
1889	9.6351	5.6106	1.38065	4.06373	4.8294e-05	0.000362345	ENSMUSG00000031494	Cd209a						2247	355.999	-1.13121	0.330787	-3.41974	0.000626807	0.0034486	ENSMUSG00000010066	Cacna2d2
3916	17.6729	5.60881	1.22868	4.56491	4.99703e-06	4.71902e-05	ENSMUSG00000024678	Ms4a4d						4110	451.636	-1.13098	0.224346	-5.04125	4.62503e-07	5.447e-06	ENSMUSG00000042425	Frmpd3
2783	52.5966	5.60553	0.680886	8.2327	1.8304e-16	7.24299e-15	ENSMUSG00000040528	Milr1						2840	137.658	-1.1289	0.251187	-4.49426	6.98116e-06	6.39307e-05	ENSMUSG00000043673	Kcns3
3683	35.2862	5.60469	0.820773	6.82855	8.57802e-12	2.11177e-10	ENSMUSG00000043740	B430306N03Rik						679	602.493	-1.12734	0.22578	-4.99308	5.94247e-07	6.8567e-06	ENSMUSG00000028039	Efna3
1536	4.77944	5.60245	1.7231	3.25138	0.00114845	0.00581741	ENSMUSG00000052736	Klrc2						2917	719.361	-1.12682	0.258767	-4.35456	1.33337e-05	0.000114011	ENSMUSG00000047414	Flrt2
200	9.44339	5.59491	1.42427	3.92825	8.55649e-05	0.000600102	ENSMUSG00000026573	Xcl1						1140	1648.75	-1.12674	0.302222	-3.72819	0.000192858	0.00123121	ENSMUSG00000029153	Ociad2
1125	9.47135	5.5854	1.39005	4.01814	5.86597e-05	0.000429461	ENSMUSG00000029188	Slc34a2						1344	133.672	-1.12477	0.296158	-3.79786	0.000145949	0.000961564	ENSMUSG00000045613	Chrm2
551	82.3963	5.58184	1.19238	4.68127	2.85104e-06	2.83784e-05	ENSMUSG00000017002	Slpi						3570	116.357	-1.12424	0.334939	-3.35654	0.000789233	0.00418516	ENSMUSG00000025739	Gng13
2461	3086.39	5.56578	0.903404	6.1609	7.23318e-10	1.42383e-08	ENSMUSG00000069516	Lyz2						2080	2831.12	-1.12286	0.173408	-6.47523	9.4666e-11	2.07451e-09	ENSMUSG00000062380	Tubb3
242	40.9566	5.5639	0.835187	6.66186	2.70375e-11	6.34152e-10	ENSMUSG00000066677	Ifi208						69	753.731	-1.12116	0.264799	-4.23401	2.29563e-05	0.000186093	ENSMUSG00000062209	Erbb4
2684	141.834	5.55602	0.414581	13.4015	5.9222e-41	1.76299e-38	ENSMUSG00000069793	Slfn9						2717	2096.45	-1.12	0.208988	-5.35916	8.36089e-08	1.12662e-06	ENSMUSG00000003949	Hlf
258	4.63519	5.55437	1.79096	3.10133	0.00192655	0.00908519	ENSMUSG00000103308	Gm37800						2977	1114.08	-1.11726	0.352596	-3.16867	0.00153135	0.00744702	ENSMUSG00000046159	Chrm3
3329	336.007	5.54274	0.434354	12.7609	2.71129e-37	5.58123e-35	ENSMUSG00000071713	Csf2rb						2458	966.749	-1.11701	0.204758	-5.45528	4.88953e-08	7.01872e-07	ENSMUSG00000035681	Kcnc2
125	91.5593	5.53999	0.595789	9.29857	1.42351e-20	7.91523e-19	ENSMUSG00000026271	Gpr35						2163	2962.28	-1.11616	0.200055	-5.57927	2.41533e-08	3.63708e-07	ENSMUSG00000049556	Lingo1
3328	214.359	5.53475	0.47921	11.5497	7.40457e-31	9.12601e-29	ENSMUSG00000071714	Csf2rb2						1769	74.185	-1.11495	0.333113	-3.34705	0.000816756	0.00431456	ENSMUSG00000110195	Pde2a
1282	9.01441	5.52682	1.39371	3.96554	7.32313e-05	0.000521348	ENSMUSG00000109713	Pvrig						3282	978.185	-1.11323	0.160483	-6.9367	4.01355e-12	1.02187e-10	ENSMUSG00000037386	Rims2
2816	3561.11	5.50295	0.332065	16.5719	1.11273e-61	1.07657e-58	ENSMUSG00000033880	Lgals3bp						3319	114.505	-1.11205	0.250731	-4.43523	9.19752e-06	8.1751e-05	ENSMUSG00000033707	Lrrc24
653	434.373	5.50242	0.735539	7.4808	7.38704e-14	2.26528e-12	ENSMUSG00000027995	Tlr2						3753	2175.05	-1.11196	0.232986	-4.77264	1.81823e-06	1.89154e-05	ENSMUSG00000044252	Osbpl1a
3507	8.81514	5.47705	1.41279	3.87677	0.000105851	0.000724254	ENSMUSG00000022659	Gcsam						183	126.392	-1.1116	0.260124	-4.27335	1.92553e-05	0.000158752	ENSMUSG00000015484	Fam163a
2836	4.38086	5.4672	1.62954	3.35505	0.000793515	0.00420557	ENSMUSG00000020609	Apob						1059	2260.14	-1.11051	0.213891	-5.19196	2.08096e-07	2.63181e-06	ENSMUSG00000040537	Adam22
3011	8.66495	5.46685	1.37325	3.98095	6.86396e-05	0.000492794	ENSMUSG00000114784	Gm47754						3137	1152.13	-1.10828	0.213956	-5.17997	2.21918e-07	2.79201e-06	ENSMUSG00000021936	Mapk8
2651	54.4996	5.46311	0.741027	7.37235	1.67641e-13	4.94491e-12	ENSMUSG00000005947	Itgae						1164	1428.5	-1.10718	0.292332	-3.78742	0.000152217	0.000999793	ENSMUSG00000029330	Cds1
4092	4.34403	5.46179	1.60537	3.40219	0.000668469	0.00363748	ENSMUSG00000048621	Gm6377						110	2004.28	-1.10705	0.212855	-5.20097	1.98248e-07	2.52043e-06	ENSMUSG00000026259	Ngef
1480	1148.83	5.45795	0.313537	17.4077	7.21156e-68	1.07341e-64	ENSMUSG00000030111	A2m						1751	955.361	-1.10581	0.232766	-4.75074	2.0267e-06	2.09156e-05	ENSMUSG00000048078	Tenm4
787	1020.12	5.45099	0.736145	7.40477	1.31381e-13	3.94143e-12	ENSMUSG00000028270	Gbp2						4153	56351.9	-1.10444	0.19568	-5.64409	1.66057e-08	2.57675e-07	ENSMUSG00000064341	mt-Nd1
3913	15.9148	5.44794	1.15463	4.71834	2.37779e-06	2.41182e-05	ENSMUSG00000099757	BE692007						3196	64.9793	-1.10315	0.303029	-3.6404	0.000272218	0.00166113	ENSMUSG00000048281	Dleu7
2691	33.4359	5.44521	0.941202	5.78538	7.235e-09	1.20048e-07	ENSMUSG00000087107	AI662270						1464	5376.45	-1.10305	0.225323	-4.89544	9.80839e-07	1.08391e-05	ENSMUSG00000030302	Atp2b2
3236	222.299	5.44347	0.453927	11.9919	3.91609e-33	5.65496e-31	ENSMUSG00000022014	Epsti1						2077	592.72	-1.10222	0.176269	-6.25305	4.02514e-10	8.20721e-09	ENSMUSG00000033594	Spata2l
1969	549.856	5.43607	0.412404	13.1814	1.12263e-39	2.82115e-37	ENSMUSG00000031838	Ifi30						4065	475.43	-1.10184	0.219763	-5.01376	5.33766e-07	6.22191e-06	ENSMUSG00000031202	Rab39b
265	325.91	5.42923	0.325783	16.6652	2.34733e-62	2.67181e-59	ENSMUSG00000026628	Atf3						1299	1703.3	-1.10175	0.14486	-7.60562	2.83531e-14	9.1135e-13	ENSMUSG00000043388	Tmem130
3775	8.40238	5.42867	1.68061	3.23017	0.00123718	0.00620192	ENSMUSG00000024353	Mzb1						490	527.188	-1.10173	0.208231	-5.29089	1.21723e-07	1.60119e-06	ENSMUSG00000039913	Pak7
2000	8.34633	5.41914	1.47831	3.66578	0.000246589	0.00152347	ENSMUSG00000012889	Podnl1						1815	885.902	-1.09672	0.14084	-7.78694	6.86497e-15	2.33457e-13	ENSMUSG00000066189	Cacng3
1534	23.1628	5.41894	1.05004	5.1607	2.46025e-07	3.05704e-06	ENSMUSG00000030165	Klrd1						3998	3142.6	-1.09609	0.191799	-5.7148	1.0983e-08	1.7666e-07	ENSMUSG00000025092	Hspa12a
2027	15.788	5.40947	1.30476	4.14595	3.38415e-05	0.000262669	ENSMUSG00000061577	Adgrg5						3119	889.306	-1.09597	0.201718	-5.43319	5.53552e-08	7.83557e-07	ENSMUSG00000058317	Ube2e2
2637	368.471	5.4087	0.484347	11.167	5.91419e-29	5.96039e-27	ENSMUSG00000018920	Cxcl16						1466	3767.16	-1.09312	0.118844	-9.19797	3.64789e-20	1.97722e-18	ENSMUSG00000030310	Slc6a1
2555	85.3761	5.39195	1.16284	4.63686	3.53743e-06	3.45007e-05	ENSMUSG00000078922	Tgtp1						935	20424.2	-1.0928	0.303508	-3.60056	0.000317531	0.00189813	ENSMUSG00000028785	Hpca
1836	177.887	5.38916	0.885879	6.0834	1.1766e-09	2.22335e-08	ENSMUSG00000030830	Itgal						775	304.092	-1.0915	0.182308	-5.98711	2.13599e-09	3.83765e-08	ENSMUSG00000044365	Cxxc4
1668	817.289	5.38857	0.425371	12.6679	8.90201e-37	1.79431e-34	ENSMUSG00000050063	Klk6						3643	4627.05	-1.09062	0.170592	-6.39315	1.62507e-10	3.46313e-09	ENSMUSG00000024403	Atp6v1g2
2815	384.735	5.37074	0.36895	14.5568	5.28708e-48	2.765e-45	ENSMUSG00000053113	Socs3						2416	757.904	-1.09048	0.192735	-5.65789	1.53243e-08	2.3952e-07	ENSMUSG00000035397	Klf16
2871	4.08963	5.36789	1.72842	3.10567	0.00189848	0.00897524	ENSMUSG00000035148	Gpr33						1109	207.124	-1.09009	0.217532	-5.01117	5.40992e-07	6.29476e-06	ENSMUSG00000063646	Jakmip1
1526	14.9646	5.36678	1.19085	4.50669	6.58475e-06	6.06449e-05	ENSMUSG00000030365	Clec2i						4119	431.806	-1.0861	0.344705	-3.1508	0.00162823	0.00786086	ENSMUSG00000041380	Htr2c
1977	828.661	5.35875	0.362121	14.7982	1.50388e-49	8.55885e-47	ENSMUSG00000046718	Bst2						2029	18971.3	-1.0858	0.185046	-5.86776	4.41712e-09	7.61776e-08	ENSMUSG00000036564	Ndrg4
2658	143.947	5.35536	0.442132	12.1126	9.05805e-34	1.41349e-31	ENSMUSG00000038224	Serpinf2						3400	5062.73	-1.08473	0.172383	-6.29254	3.12304e-10	6.49794e-09	ENSMUSG00000023011	Faim2
2972	4378.43	5.35136	1.21569	4.40191	1.07302e-05	9.37223e-05	ENSMUSG00000076617	Ighm						3599	795.11	-1.08397	0.308612	-3.5124	0.000444075	0.0025574	ENSMUSG00000043557	Mdga1
227	128.512	5.34728	0.526101	10.164	2.87111e-24	2.12858e-22	ENSMUSG00000015355	Cd48						655	2064.62	-1.08358	0.188633	-5.74437	9.22629e-09	1.51295e-07	ENSMUSG00000028086	Fbxw7
1782	486.129	5.34711	0.28999	18.439	6.39481e-76	1.2374e-72	ENSMUSG00000030921	Trim30a						271	402.221	-1.08261	0.226654	-4.77646	1.78405e-06	1.85979e-05	ENSMUSG00000016179	Camk1g
1268	234.642	5.34198	0.402409	13.275	3.2325e-40	8.68734e-38	ENSMUSG00000037411	Serpine1						613	412.202	-1.08108	0.313891	-3.44412	0.000572912	0.00319109	ENSMUSG00000104283	Gm37459
3508	13.9251	5.34185	1.33377	4.00508	6.19974e-05	0.000451675	ENSMUSG00000022657	Cd96						446	198.012	-1.08092	0.324473	-3.33129	0.000864435	0.00453547	ENSMUSG00000027297	Ltk
213	992.349	5.33474	0.387624	13.7626	4.27627e-43	1.4776e-40	ENSMUSG00000026656	Fcgr2b						1029	119.827	-1.07982	0.260644	-4.14288	3.42975e-05	0.000265782	ENSMUSG00000028943	Espn
1978	13.9992	5.32813	1.20703	4.41423	1.01368e-05	8.9036e-05	ENSMUSG00000043664	Tmem221						3274	1441.15	-1.07971	0.17598	-6.13544	8.49225e-10	1.6482e-08	ENSMUSG00000022237	Ankrd33b
480	55.6533	5.32689	0.755025	7.05524	1.72301e-12	4.58599e-11	ENSMUSG00000027398	Il1b						2204	1517.16	-1.07656	0.14955	-7.19865	6.08105e-13	1.68579e-11	ENSMUSG00000032192	Gnb5
343	86.2169	5.32392	0.714812	7.448	9.47658e-14	2.88321e-12	ENSMUSG00000026875	Traf1						2409	344.371	-1.07652	0.294078	-3.66067	0.000251553	0.0015482	ENSMUSG00000035835	Plppr3
460	55.288	5.32388	0.8119	6.55731	5.4786e-11	1.23426e-09	ENSMUSG00000027219	Slc28a2						2376	360.577	-1.0742	0.271258	-3.96007	7.49284e-05	0.000532061	ENSMUSG00000042846	Lrrtm3
3015	3.88565	5.30145	1.62786	3.25669	0.00112718	0.00571714	ENSMUSG00000021362	Gcm2						199	20713.8	-1.07246	0.182313	-5.88251	4.04103e-09	7.03815e-08	ENSMUSG00000026576	Atp1b1
3914	14.7319	5.29937	1.33055	3.98284	6.80977e-05	0.000489666	ENSMUSG00000058470	Gm8369						2012	125.155	-1.07156	0.239101	-4.48163	7.40759e-06	6.73576e-05	ENSMUSG00000043668	Tox3
3506	27.4419	5.29532	1.00698	5.25861	1.4515e-07	1.88374e-06	ENSMUSG00000052013	Btla						2520	14885.6	-1.07118	0.214999	-4.98225	6.28495e-07	7.22601e-06	ENSMUSG00000033953	Ppp3r1
1863	14.38	5.29175	1.34865	3.92373	8.7189e-05	0.000609944	ENSMUSG00000054065	Pkp3						2435	248.862	-1.06943	0.245718	-4.35227	1.34733e-05	0.000115149	ENSMUSG00000020042	Btbd11
251	27.6388	5.2902	0.877451	6.02906	1.64919e-09	3.02196e-08	ENSMUSG00000039783	Kmo						1008	61.5964	-1.06613	0.295162	-3.61204	0.000303803	0.00182508	ENSMUSG00000070583	Fv1
2550	40.9373	5.2797	0.715231	7.38182	1.56141e-13	4.63395e-12	ENSMUSG00000058163	Gm5431						96	99.1462	-1.06502	0.28642	-3.71837	0.000200512	0.00127461	ENSMUSG00000026220	Slc16a14
3727	7.37179	5.23395	1.4091	3.71438	0.000203702	0.00129065	ENSMUSG00000097567	Gm26637						2111	2904.74	-1.06457	0.226816	-4.69352	2.68538e-06	2.68538e-05	ENSMUSG00000032174	Icam5
2591	693.723	5.23341	0.741612	7.0568	1.70375e-12	4.54474e-11	ENSMUSG00000078853	Igtp						2734	856.213	-1.0634	0.229613	-4.63125	3.6347e-06	3.5378e-05	ENSMUSG00000017400	Stac2
18	3.71894	5.23207	1.63845	3.19331	0.00140654	0.00692358	ENSMUSG00000101223	4930568A12Rik						799	3306.02	-1.06313	0.187755	-5.66234	1.49324e-08	2.34341e-07	ENSMUSG00000036745	Ttll7
2105	7.30729	5.22208	1.66283	3.14048	0.0016867	0.00810874	ENSMUSG00000031933	Izumo1r						367	1066.26	-1.06305	0.21771	-4.88285	1.04563e-06	1.14764e-05	ENSMUSG00000026826	Nr4a2
1368	21.7973	5.22046	1.21163	4.30864	1.64259e-05	0.000137713	ENSMUSG00000043931	Gimap7						3431	2956.57	-1.06066	0.153824	-6.89527	5.37645e-12	1.34934e-10	ENSMUSG00000057880	Abat
1788	13.1071	5.21321	1.17504	4.43661	9.13889e-06	8.1282e-05	ENSMUSG00000045868	Gvin1						1577	866.278	-1.0589	0.169473	-6.24815	4.15337e-10	8.45086e-09	ENSMUSG00000035285	Nat14
2304	35.6878	5.21047	0.929868	5.60345	2.10126e-08	3.20152e-07	ENSMUSG00000060509	Xcr1						91	448.103	-1.05861	0.177388	-5.96778	2.40501e-09	4.28912e-08	ENSMUSG00000054976	Nyap2
197	34.9896	5.19931	0.91218	5.69987	1.19896e-08	1.91528e-07	ENSMUSG00000026581	Sell						1726	1466.52	-1.05686	0.182647	-5.78632	7.19445e-09	1.19701e-07	ENSMUSG00000030605	Mfge8
3800	46.762	5.18761	0.659822	7.86213	3.77646e-15	1.31429e-13	ENSMUSG00000024529	Lox						1363	261.766	-1.05551	0.221072	-4.77454	1.8012e-06	1.87484e-05	ENSMUSG00000053297	AI854703
2699	19.2085	5.18361	0.975267	5.31507	1.06617e-07	1.41207e-06	ENSMUSG00000069792	Wfdc17						2772	1048.79	-1.05547	0.27432	-3.8476	0.00011928	0.000805892	ENSMUSG00000046215	Rprml
2992	3.58806	5.17928	1.66219	3.11593	0.00183366	0.00871777	ENSMUSG00000061615	Hist1h2ab						1443	1700.29	-1.05422	0.146868	-7.17802	7.07262e-13	1.9495e-11	ENSMUSG00000034245	Hdac11
3617	6243.67	5.17369	0.613731	8.4299	3.45955e-17	1.48102e-15	ENSMUSG00000061232	H2-K1						2267	150.379	-1.05343	0.247932	-4.24887	2.14855e-05	0.000175494	ENSMUSG00000105230	Gm42433
2144	35.3915	5.16328	0.936883	5.51112	3.56549e-08	5.23859e-07	ENSMUSG00000048534	Jaml						208	609.597	-1.05297	0.252385	-4.17208	3.01838e-05	0.000237229	ENSMUSG00000026688	Mgst3
2993	7.01316	5.16151	1.45867	3.53851	0.000402398	0.00234671	ENSMUSG00000069267	Hist1h3b						379	1550.77	-1.05138	0.215331	-4.8826	1.04696e-06	1.1478e-05	ENSMUSG00000064329	Scn1a
784	445.225	5.15835	0.441334	11.6881	1.46653e-31	1.93044e-29	ENSMUSG00000105504	Gbp5						3212	1538.22	-1.05082	0.236828	-4.43708	9.11863e-06	8.11617e-05	ENSMUSG00000033730	Egr3
3682	113.391	5.14567	0.473859	10.8591	1.80553e-27	1.63257e-25	ENSMUSG00000071068	Treml2						1335	532.229	-1.05015	0.169322	-6.2021	5.57157e-10	1.11604e-08	ENSMUSG00000039629	Strip2
198	7.06116	5.14433	1.41759	3.62892	0.000284608	0.00172692	ENSMUSG00000026580	Selp						833	353.014	-1.04998	0.156796	-6.69647	2.13518e-11	5.0992e-10	ENSMUSG00000046312	AI464131
3957	6.92547	5.14122	1.49655	3.43539	0.000591703	0.00328159	ENSMUSG00000054200	Ffar4						641	212.758	-1.0475	0.232807	-4.49943	6.81366e-06	6.25569e-05	ENSMUSG00000027777	Schip1
2311	18.4955	5.13346	0.986124	5.2057	1.93272e-07	2.46527e-06	ENSMUSG00000079685	Ulbp1						720	98.013	-1.04591	0.326593	-3.2025	0.0013624	0.00674151	ENSMUSG00000028100	Nudt17
2639	13.7488	5.12888	1.27805	4.01306	5.99371e-05	0.000437654	ENSMUSG00000057135	Scimp						1940	1539.78	-1.04539	0.213612	-4.89386	9.88759e-07	1.09204e-05	ENSMUSG00000031561	Tenm3
3904	6.84801	5.10757	1.4786	3.45432	0.000551674	0.0030888	ENSMUSG00000067577	A430093F15Rik						1657	5991.31	-1.04535	0.190335	-5.49217	3.97024e-08	5.79805e-07	ENSMUSG00000019194	Scn1b
2436	18.7452	5.09871	0.969146	5.26103	1.43252e-07	1.86411e-06	ENSMUSG00000050108	Bpifc						1677	1159.49	-1.04347	0.198114	-5.26702	1.38655e-07	1.80671e-06	ENSMUSG00000007783	Cpt1c
2975	13.0581	5.08898	1.19296	4.26586	1.99134e-05	0.000163759	ENSMUSG00000021213	Akr1c13						646	3998.84	-1.04269	0.248502	-4.1959	2.71785e-05	0.000216779	ENSMUSG00000027834	Serpini1
2022	24.7806	5.08483	0.964881	5.2699	1.36495e-07	1.7809e-06	ENSMUSG00000097194	9330175E14Rik						3818	528.89	-1.04215	0.244513	-4.26217	2.02452e-05	0.000166058	ENSMUSG00000052026	Slc6a7
1532	6.62097	5.07172	1.47823	3.43095	0.000601476	0.00332721	ENSMUSG00000030162	Olr1						2223	3978.56	-1.04059	0.202899	-5.1286	2.91903e-07	3.57942e-06	ENSMUSG00000033419	Snap91
2771	6.5983	5.05087	1.48895	3.39224	0.000693227	0.00374796	ENSMUSG00000085887	Arhgap27os3						1327	2508.94	-1.04033	0.223397	-4.65688	3.21042e-06	3.16463e-05	ENSMUSG00000060882	Kcnd2
3086	660.057	5.03977	0.366923	13.7352	6.24737e-43	2.08425e-40	ENSMUSG00000021624	Cd180						1422	141.414	-1.04023	0.264774	-3.92876	8.53858e-05	0.00059928	ENSMUSG00000030008	Pradc1
1130	118.546	5.03605	0.445542	11.3032	1.26515e-29	1.37532e-27	ENSMUSG00000044827	Tlr1						4157	43948.3	-1.04005	0.190713	-5.45349	4.93899e-08	7.07922e-07	ENSMUSG00000064345	mt-Nd2
1555	48.0058	5.0346	0.626322	8.03837	9.10446e-16	3.36205e-14	ENSMUSG00000063975	Slco1a5						1214	898.216	-1.03873	0.301218	-3.44845	0.000563816	0.00314586	ENSMUSG00000029516	Cit
3432	107.88	5.01325	0.563508	8.8965	5.76337e-19	2.9042e-17	ENSMUSG00000022504	Ciita						1963	2777.83	-1.03837	0.159228	-6.5213	6.97016e-11	1.55026e-09	ENSMUSG00000035964	Tmem59l
2685	259.23	5.01057	0.341409	14.6762	9.16471e-49	4.97332e-46	ENSMUSG00000035208	Slfn8						3250	354.81	-1.03785	0.193971	-5.35056	8.76832e-08	1.17824e-06	ENSMUSG00000022132	Cldn10
157	29.7036	5.00627	0.980104	5.1079	3.25764e-07	3.9595e-06	ENSMUSG00000051998	Lax1						2308	263.559	-1.03597	0.20001	-5.17957	2.22395e-07	2.79438e-06	ENSMUSG00000019772	Vip
3504	28.2444	5.00184	1.02385	4.8853	1.03269e-06	1.13472e-05	ENSMUSG00000062082	Cd200r4						3286	505.037	-1.03458	0.324874	-3.18456	0.00144976	0.00710197	ENSMUSG00000022342	Kcnv1
1834	76.9582	4.99713	0.719155	6.94862	3.68882e-12	9.41671e-11	ENSMUSG00000051457	Spn						127	2546.97	-1.03419	0.201844	-5.12373	2.99551e-07	3.66391e-06	ENSMUSG00000026277	Stk25
3489	534.227	4.99357	0.308228	16.2009	4.97045e-59	3.84712e-56	ENSMUSG00000034422	Parp14						2706	6072.76	-1.03273	0.279005	-3.70147	0.000214355	0.00135019	ENSMUSG00000046442	Ppm1e
407	202.791	4.99214	0.456788	10.9288	8.39447e-28	7.847e-26	ENSMUSG00000027074	Slc43a3						3546	797.415	-1.03253	0.246275	-4.19258	2.75799e-05	0.000219799	ENSMUSG00000055945	Prr18
3623	840.403	4.9823	0.645935	7.71331	1.22592e-14	4.10409e-13	ENSMUSG00000037321	Tap1						1445	434.686	-1.03245	0.155018	-6.66018	2.73494e-11	6.39917e-10	ENSMUSG00000034203	Chchd4
1492	82.6085	4.9768	0.594791	8.36731	5.89504e-17	2.48516e-15	ENSMUSG00000038521	C1s1						95	2113.19	-1.0308	0.14646	-7.03808	1.94907e-12	5.16636e-11	ENSMUSG00000036766	Dner
3946	1203.99	4.96178	0.237139	20.9235	3.2689e-97	1.58133e-93	ENSMUSG00000074896	Ifit3						2623	1458.05	-1.03058	0.168351	-6.12164	9.26174e-10	1.78323e-08	ENSMUSG00000043419	Rnf227
2640	17.0213	4.9486	1.03193	4.79548	1.62289e-06	1.70854e-05	ENSMUSG00000069830	Nlrp1a						1110	2840.51	-1.02818	0.129471	-7.9414	1.99913e-15	7.1641e-14	ENSMUSG00000029126	Nsg1
3042	22.1555	4.94552	0.890522	5.55351	2.79988e-08	4.19656e-07	ENSMUSG00000005320	Fgfr4						3201	94.9169	-1.02614	0.290216	-3.53578	0.000406567	0.00236675	ENSMUSG00000034532	Fbxo16
1926	34.956	4.94023	0.818591	6.03505	1.58918e-09	2.92029e-08	ENSMUSG00000025044	Msr1						2711	6186.46	-1.02599	0.137679	-7.45202	9.1921e-14	2.80547e-12	ENSMUSG00000020483	Dynll2
3908	44.589	4.93632	0.799958	6.17072	6.79793e-10	1.34224e-08	ENSMUSG00000024672	Ms4a7						385	429.458	-1.02461	0.229241	-4.46959	7.83705e-06	7.083e-05	ENSMUSG00000041911	Dlx1
196	5.98156	4.92193	1.45151	3.39089	0.000696647	0.00376136	ENSMUSG00000026582	Sele						1046	408.7	-1.0233	0.169756	-6.02804	1.65955e-09	3.03806e-08	ENSMUSG00000084845	Tmem240
786	817.074	4.90809	0.305402	16.071	4.07778e-58	2.92241e-55	ENSMUSG00000028268	Gbp3						3228	119.822	-1.02241	0.269715	-3.79071	0.000150215	0.000987988	ENSMUSG00000091722	Siah3
1483	356.162	4.90652	0.424805	11.5501	7.37753e-31	9.12601e-29	ENSMUSG00000040552	C3ar1						1380	2735.43	-1.02235	0.256848	-3.98035	6.88131e-05	0.000493526	ENSMUSG00000038065	Mturn
3469	380.522	4.89858	0.349249	14.0261	1.08001e-44	4.26492e-42	ENSMUSG00000033355	Rtp4						1911	878.443	-1.02213	0.136068	-7.51195	5.82536e-14	1.80642e-12	ENSMUSG00000037492	Zmat4
368	116.278	4.86921	1.19151	4.08659	4.37766e-05	0.000332448	ENSMUSG00000026832	Cytip						1767	397.81	-1.02189	0.244043	-4.18734	2.82237e-05	0.000224191	ENSMUSG00000030688	Stard10
599	10.936	4.86723	1.28833	3.77793	0.000158134	0.00103375	ENSMUSG00000074677	Sirpb1c						3317	4855.92	-1.02154	0.182811	-5.58797	2.29742e-08	3.47305e-07	ENSMUSG00000004187	Kifc2
3618	62.2137	4.85252	0.752675	6.44703	1.14061e-10	2.47986e-09	ENSMUSG00000024334	H2-Oa						614	4038.5	-1.0212	0.313241	-3.2601	0.00111371	0.00565923	ENSMUSG00000027674	Pex5l
3667	10.177	4.84914	1.25712	3.85733	0.000114631	0.000778014	ENSMUSG00000090675	Olfr111						1181	686.177	-1.0205	0.178518	-5.71651	1.08736e-08	1.7519e-07	ENSMUSG00000105867	Gm42517
2749	160.639	4.8346	0.35595	13.5822	5.10437e-42	1.59306e-39	ENSMUSG00000017830	Dhx58						2330	506.972	-1.02032	0.332043	-3.07286	0.00212018	0.00986189	ENSMUSG00000049420	Tmem200a
3939	332.212	4.83235	0.47664	10.1384	3.7322e-24	2.74594e-22	ENSMUSG00000016496	Cd274						3901	929.521	-1.01968	0.289135	-3.52666	0.00042083	0.00243877	ENSMUSG00000090291	Lrrc10b
2118	48.6176	4.83213	0.772486	6.25529	3.96774e-10	8.10727e-09	ENSMUSG00000001348	Acp5						591	4606.39	-1.01915	0.135227	-7.53657	4.82486e-14	1.51315e-12	ENSMUSG00000027581	Stmn3
60	22.7609	4.82746	1.07298	4.49912	6.82353e-06	6.26057e-05	ENSMUSG00000026012	Cd28						1108	3906.61	-1.01706	0.287259	-3.54057	0.000399264	0.00233125	ENSMUSG00000039474	Wfs1
168	651.759	4.82329	0.291186	16.5643	1.2624e-61	1.16322e-58	ENSMUSG00000026395	Ptprc						2086	1251.88	-1.017	0.21972	-4.62859	3.68156e-06	3.57263e-05	ENSMUSG00000060212	Pcnx2
2314	25.709	4.81207	0.96342	4.99477	5.89043e-07	6.80883e-06	ENSMUSG00000039981	Zc3h12d						2415	87.1698	-1.01682	0.277908	-3.65883	0.00025337	0.00155839	ENSMUSG00000035504	Reep6
2110	320.073	4.80944	0.435173	11.0518	2.14855e-28	2.08917e-26	ENSMUSG00000037405	Icam1						3436	2837.51	-1.01676	0.186791	-5.44327	5.23099e-08	7.42624e-07	ENSMUSG00000037972	Snn
1530	21.7846	4.79589	1.01738	4.71398	2.42928e-06	2.45593e-05	ENSMUSG00000046080	Clec9a						652	658.166	-1.01608	0.294423	-3.4511	0.000558309	0.00311963	ENSMUSG00000033910	Gucy1a1
3905	259.922	4.79263	0.428654	11.1806	5.0721e-29	5.13849e-27	ENSMUSG00000024737	Slc15a3						808	238.015	-1.0143	0.314957	-3.22044	0.00127993	0.0063947	ENSMUSG00000041272	Tox
1953	154.917	4.78509	0.332147	14.4065	4.70691e-47	2.16854e-44	ENSMUSG00000037921	Ddx60						3426	1138.06	-1.00803	0.285232	-3.53407	0.000409217	0.00238003	ENSMUSG00000005580	Adcy9
1487	15.0874	4.77687	1.1158	4.28113	1.85951e-05	0.000154361	ENSMUSG00000023349	Clec4n						931	4267.29	-1.0065	0.172472	-5.83571	5.35615e-09	9.09935e-08	ENSMUSG00000042388	Dlgap3
2760	169.325	4.7729	0.467207	10.2158	1.6845e-24	1.26829e-22	ENSMUSG00000034947	Tmem106a						1401	1574.9	-1.00576	0.164171	-6.12633	8.99308e-10	1.73669e-08	ENSMUSG00000052852	Reep1
3420	79.7251	4.7682	0.564786	8.44249	3.10649e-17	1.33876e-15	ENSMUSG00000063234	Gpr84						945	486.425	-1.00505	0.208316	-4.82463	1.40263e-06	1.50116e-05	ENSMUSG00000028773	Fabp3
3622	272.491	4.76289	0.499107	9.54283	1.38987e-21	8.40435e-20	ENSMUSG00000096727	Psmb9						499	3280.97	-1.00393	0.283894	-3.53628	0.000405807	0.00236304	ENSMUSG00000063873	Slc24a3
1491	172.347	4.76068	0.480017	9.91773	3.48581e-23	2.37501e-21	ENSMUSG00000055172	C1ra						3215	6029.12	-1.00386	0.25031	-4.01047	6.05979e-05	0.000442145	ENSMUSG00000003469	Phyhip
3641	74.8514	4.75977	0.761036	6.25433	3.99223e-10	8.14869e-09	ENSMUSG00000024399	Ltb						3352	270.073	-1.0038	0.259395	-3.86978	0.000108932	0.000743243	ENSMUSG00000050164	Mchr1
1002	14.7007	4.75752	1.08565	4.38217	1.17502e-05	0.000101548	ENSMUSG00000078502	Gm13212						3936	1193.93	-1.0031	0.256939	-3.90405	9.45967e-05	0.000656309	ENSMUSG00000040105	Plpp6
3624	479.206	4.74162	0.438573	10.8115	3.03762e-27	2.68392e-25	ENSMUSG00000024338	Psmb8						1654	394.316	-1.00301	0.270829	-3.70347	0.000212675	0.00134179	ENSMUSG00000036578	Fxyd7
1523	10.8953	4.73708	1.38974	3.40862	0.000652931	0.00356496	ENSMUSG00000030325	Klrb1c						2135	17766.8	-1.00211	0.180538	-5.55066	2.84586e-08	4.25231e-07	ENSMUSG00000053310	Nrgn
3644	8236.41	4.73361	0.587382	8.05883	7.70286e-16	2.86635e-14	ENSMUSG00000073411	H2-D1						2841	8181.77	-1.00147	0.218549	-4.58237	4.59735e-06	4.38221e-05	ENSMUSG00000054459	Vsnl1
3002	28.285	4.7283	0.936194	5.05055	4.40533e-07	5.20727e-06	ENSMUSG00000021356	Irf4						3716	2113.2	-1.00094	0.158458	-6.31676	2.67097e-10	5.58739e-09	ENSMUSG00000024044	Epb41l3
511	10.3557	4.72264	1.23849	3.81322	0.00013717	0.000910234	ENSMUSG00000027460	Angpt4						2973	3667.79	-1.00039	0.183745	-5.44444	5.19674e-08	7.38845e-07	ENSMUSG00000056553	Ptprn2
107	5.24635	4.72201	1.48266	3.18483	0.0014484	0.00709714	ENSMUSG00000099839	Gm29374
618	5.29577	4.71971	1.51369	3.11801	0.00182074	0.00866273	ENSMUSG00000027718	Il21
3964	677.436	4.71819	0.27471	17.1751	4.07639e-66	5.63415e-63	ENSMUSG00000025017	Pik3ap1
3334	367.638	4.71719	0.388481	12.1427	6.27592e-34	1.0205e-31	ENSMUSG00000033220	Rac2
1173	242.847	4.71273	0.870948	5.41104	6.26604e-08	8.74804e-07	ENSMUSG00000079363	Gbp4
1502	1579.54	4.70683	0.387128	12.1583	5.17985e-34	8.56667e-32	ENSMUSG00000030124	Lag3
2642	10.2806	4.7046	1.24667	3.77374	0.000160815	0.0010495	ENSMUSG00000092528	Nlrp1c-ps
421	956.164	4.70226	0.28283	16.6257	4.53948e-62	4.62311e-59	ENSMUSG00000005087	Cd44
148	9.31432	4.69922	1.32389	3.54956	0.000385872	0.00226261	ENSMUSG00000004552	Ctse
1673	20.1651	4.69853	1.1291	4.16132	3.16417e-05	0.000247581	ENSMUSG00000008193	Spib
3911	85.2743	4.68976	1.49513	3.1367	0.00170863	0.00819311	ENSMUSG00000056290	Ms4a4b
1332	407.537	4.68188	0.37491	12.488	8.67915e-36	1.69638e-33	ENSMUSG00000068699	Flnc
4003	17.9161	4.67841	1.1719	3.99215	6.54773e-05	0.000473462	ENSMUSG00000039521	Foxp3
739	9.50674	4.67569	1.35985	3.4384	0.000585168	0.00325	ENSMUSG00000104835	Gm5547
502	13.9185	4.67016	1.12785	4.14075	3.46172e-05	0.000267937	ENSMUSG00000037034	Pax1
2143	36.1855	4.662	0.943821	4.93949	7.83267e-07	8.85811e-06	ENSMUSG00000032093	Cd3e
1398	26.1762	4.65739	1.12039	4.15693	3.22556e-05	0.000252078	ENSMUSG00000053044	Cd8b1
160	1552.67	4.64844	0.232105	20.0274	3.18101e-89	1.02588e-85	ENSMUSG00000064246	Chil1
3555	57.5572	4.64606	0.723998	6.41722	1.38786e-10	2.97069e-09	ENSMUSG00000023903	Mmp25
2323	9.24078	4.64304	1.21709	3.81488	0.000136246	0.000905035	ENSMUSG00000097705	Gm26740
1783	209.629	4.63035	0.357506	12.9518	2.29479e-38	5.28621e-36	ENSMUSG00000057596	Trim30d
2227	69.8127	4.62819	0.650403	7.11588	1.11199e-12	3.02315e-11	ENSMUSG00000089929	Bcl2a1b
1515	14.7214	4.62034	1.04964	4.40185	1.07333e-05	9.37223e-05	ENSMUSG00000030345	Dyrk4
3728	4.89119	4.61951	1.49208	3.09603	0.00196133	0.00922502	ENSMUSG00000038045	Sult6b1
2936	8897.99	4.6011	0.332303	13.8461	1.34289e-43	4.81202e-41	ENSMUSG00000021091	Serpina3n
2234	149.355	4.59359	0.359485	12.7783	2.16864e-37	4.56121e-35	ENSMUSG00000032372	Plscr2
1375	951.913	4.59224	0.325914	14.0903	4.35424e-45	1.87233e-42	ENSMUSG00000029816	Gpnmb
2549	1666.97	4.59155	0.372548	12.3247	6.66935e-35	1.20609e-32	ENSMUSG00000046879	Irgm1
654	23.3192	4.5632	0.977461	4.66842	3.03524e-06	3.00266e-05	ENSMUSG00000056498	Tmem154
1309	340.425	4.55786	0.270401	16.8559	9.48953e-64	1.14764e-60	ENSMUSG00000047735	Samd9l
1399	44.6444	4.55433	0.830099	5.48649	4.09987e-08	5.95142e-07	ENSMUSG00000053977	Cd8a
405	564.275	4.55218	0.321313	14.1674	1.45728e-45	6.40873e-43	ENSMUSG00000023224	Serping1
1113	26.4024	4.55127	0.951008	4.78574	1.7036e-06	1.7817e-05	ENSMUSG00000029082	Bst1
3148	31.1398	4.54577	0.718712	6.32489	2.53418e-10	5.30697e-09	ENSMUSG00000037544	Dlgap5
1966	12.909	4.54508	1.00659	4.51533	6.32177e-06	5.84454e-05	ENSMUSG00000038508	Gdf15
1862	863.499	4.54399	0.316895	14.3391	1.24676e-46	5.61043e-44	ENSMUSG00000025492	Ifitm3
1781	18.0245	4.53369	0.905181	5.00859	5.48287e-07	6.37199e-06	ENSMUSG00000052749	Trim30b
1825	409.569	4.52809	0.351351	12.8877	5.28244e-38	1.17489e-35	ENSMUSG00000030717	Nupr1
2499	12.1247	4.52163	1.08857	4.15372	3.2711e-05	0.000255225	ENSMUSG00000058755	Osm
2091	61.3148	4.51095	0.554159	8.14017	3.94711e-16	1.50052e-14	ENSMUSG00000033538	Casp4
3621	173.68	4.50834	0.498276	9.04787	1.4578e-19	7.63557e-18	ENSMUSG00000079547	H2-DMb1
2697	77.0625	4.49946	0.520884	8.63813	5.71394e-18	2.62002e-16	ENSMUSG00000000982	Ccl3
247	130.846	4.49756	0.506185	8.88521	6.38009e-19	3.19831e-17	ENSMUSG00000039997	Ifi203
3538	81.3064	4.49439	0.413562	10.8675	1.64617e-27	1.50252e-25	ENSMUSG00000023341	Mx2
248	13.5001	4.48781	1.04957	4.27585	1.90412e-05	0.000157389	ENSMUSG00000026535	Ifi202b
2592	480.99	4.47636	0.432459	10.3509	4.14373e-25	3.23311e-23	ENSMUSG00000069874	Irgm2
975	33.9989	4.47588	0.700575	6.38887	1.67122e-10	3.55754e-09	ENSMUSG00000062585	Cnr2
2226	44.4638	4.4752	0.704586	6.35153	2.13184e-10	4.48381e-09	ENSMUSG00000102037	Bcl2a1a
2820	1316.25	4.47219	0.187223	23.8869	4.1874e-126	8.10261e-122	ENSMUSG00000070327	Rnf213
212	12.4266	4.4539	1.26435	3.52269	0.000427197	0.00247493	ENSMUSG00000038421	Fcrla
2709	11.4576	4.45386	1.10298	4.03802	5.39051e-05	0.000399336	ENSMUSG00000084796	Mir142hg
1723	429.016	4.44216	0.405079	10.9662	5.55783e-28	5.29774e-26	ENSMUSG00000097415	AU020206
3607	433.855	4.42364	0.318398	13.8934	6.94562e-44	2.53581e-41	ENSMUSG00000024300	Myo1f
98	147.579	4.4226	0.422949	10.4566	1.36729e-25	1.11164e-23	ENSMUSG00000070034	Sp110
992	15.8348	4.41807	1.18177	3.73853	0.000185103	0.00118719	ENSMUSG00000028736	Pax7
1647	15.4677	4.40847	0.979332	4.50151	6.7473e-06	6.20239e-05	ENSMUSG00000064109	Hcst
3633	6395.27	4.3979	0.571535	7.6949	1.41606e-14	4.71615e-13	ENSMUSG00000073418	C4b
957	155.909	4.38731	0.462294	9.49031	2.30354e-21	1.37573e-19	ENSMUSG00000037731	Themis2
1279	34.607	4.38632	0.624654	7.022	2.18717e-12	5.75806e-11	ENSMUSG00000046245	Pilra
1570	7.9434	4.37105	1.36361	3.20549	0.00134832	0.0066829	ENSMUSG00000062524	Ncr1
2911	22.9675	4.36269	0.824878	5.28888	1.23064e-07	1.61773e-06	ENSMUSG00000034266	Batf
1494	571.659	4.36025	0.358052	12.1777	4.08639e-34	6.8758e-32	ENSMUSG00000004266	Ptpn6
1965	79.4335	4.35904	0.495541	8.79654	1.41104e-18	6.80887e-17	ENSMUSG00000049988	Lrrc25
2332	13.1123	4.35655	1.25892	3.46055	0.000539083	0.0030218	ENSMUSG00000049109	Themis
972	49.1162	4.35391	0.723166	6.02062	1.73745e-09	3.16868e-08	ENSMUSG00000070691	Runx3
2995	16.0558	4.33589	1.02202	4.24247	2.21071e-05	0.000179737	ENSMUSG00000016756	Cmah
4034	145.769	4.33356	0.389767	11.1183	1.02154e-28	1.0189e-26	ENSMUSG00000031103	Elf4
3679	10.6965	4.32778	1.05812	4.09008	4.31226e-05	0.000328225	ENSMUSG00000023982	Guca1a
1337	11.0386	4.32128	1.05655	4.09001	4.31357e-05	0.000328225	ENSMUSG00000073209	Klf14
1306	7.47987	4.3178	1.252	3.44873	0.000563222	0.00314345	ENSMUSG00000107017	Gm43196
76	328.759	4.31758	0.465099	9.28314	1.64549e-20	9.09719e-19	ENSMUSG00000026177	Slc11a1
1812	126.135	4.31613	0.455896	9.46735	2.87028e-21	1.70368e-19	ENSMUSG00000035004	Igsf6
3917	112.224	4.30989	0.481003	8.96021	3.24071e-19	1.65021e-17	ENSMUSG00000024679	Ms4a6d
3659	1243.44	4.30133	0.610837	7.0417	1.89914e-12	5.04786e-11	ENSMUSG00000067212	H2-T23
3181	12.9888	4.3001	1.38455	3.10578	0.00189781	0.00897423	ENSMUSG00000079186	Gzmc
467	19.339	4.28647	0.954268	4.4919	7.05909e-06	6.45221e-05	ENSMUSG00000060131	Atp8b4
716	464.938	4.27055	0.293767	14.5372	7.04213e-48	3.58592e-45	ENSMUSG00000015947	Fcgr1
2638	51.2616	4.26824	0.660967	6.45757	1.06399e-10	2.32635e-09	ENSMUSG00000040829	Zmynd15
2617	27.9165	4.26637	0.709661	6.01184	1.83426e-09	3.33268e-08	ENSMUSG00000020897	Aurkb
433	418.692	4.26405	0.256312	16.6362	3.81333e-62	4.09933e-59	ENSMUSG00000040152	Thbs1
3082	179.808	4.26253	0.380752	11.195	4.31278e-29	4.41546e-27	ENSMUSG00000078945	Naip2
1485	18.5052	4.26143	0.893234	4.77078	1.83511e-06	1.90603e-05	ENSMUSG00000049037	Clec4a1
3919	5125.15	4.2599	0.305063	13.964	2.58626e-44	9.81258e-42	ENSMUSG00000046805	Mpeg1
357	14.8616	4.25786	1.01666	4.1881	2.81299e-05	0.000223538	ENSMUSG00000026866	Kynu
1876	219.32	4.257	0.454654	9.36318	7.73751e-21	4.42961e-19	ENSMUSG00000018819	Lsp1
2534	304.657	4.25489	0.348838	12.1973	3.21182e-34	5.49988e-32	ENSMUSG00000002699	Lcp2
847	49.0207	4.24976	0.537593	7.90515	2.67609e-15	9.48395e-14	ENSMUSG00000039853	Trim14
3416	97.0764	4.24162	0.58344	7.27003	3.59416e-13	1.02125e-11	ENSMUSG00000001281	Itgb7
3032	1010.23	4.23994	0.203018	20.8845	7.40412e-97	2.8654e-93	ENSMUSG00000067586	S1pr3
3735	10.1401	4.23886	1.10164	3.84779	0.00011919	0.000805566	ENSMUSG00000117442	AC091309.4
983	5726.22	4.23543	0.355581	11.9113	1.03357e-32	1.45983e-30	ENSMUSG00000036887	C1qa
706	10675.6	4.23044	0.366832	11.5324	9.06038e-31	1.10263e-28	ENSMUSG00000038642	Ctss
2641	39.1492	4.22509	0.57158	7.39195	1.44695e-13	4.31409e-12	ENSMUSG00000070390	Nlrp1b
1705	21.9158	4.21998	0.785858	5.3699	7.87789e-08	1.07275e-06	ENSMUSG00000046179	E2f8
20	137.361	4.2135	0.508741	8.28221	1.20912e-16	4.84401e-15	ENSMUSG00000047180	Neurl3
2395	809.555	4.21279	0.349031	12.07	1.52197e-33	2.26539e-31	ENSMUSG00000000290	Itgb2
3662	6.6055	4.20366	1.31545	3.19562	0.00139533	0.00687362	ENSMUSG00000073980	Gm9574
2963	77.9099	4.20178	0.40048	10.4919	9.41553e-26	7.75279e-24	ENSMUSG00000072812	Ahnak2
3704	67.8294	4.20009	0.476782	8.80924	1.25993e-18	6.14099e-17	ENSMUSG00000002668	Dennd1c
2305	13.0265	4.19167	0.964102	4.34774	1.37546e-05	0.000117247	ENSMUSG00000025804	Ccr1
732	52.6293	4.1877	0.712231	5.87969	4.11024e-09	7.14583e-08	ENSMUSG00000027843	Ptpn22
1339	27.6757	4.18101	0.693469	6.02912	1.6485e-09	3.02196e-08	ENSMUSG00000086763	Plxna4os1
4146	113.095	4.17194	0.344886	12.0966	1.10123e-33	1.67786e-31	ENSMUSG00000072844	G530011O06Rik
457	9753.47	4.17084	0.365168	11.4217	3.2581e-30	3.75263e-28	ENSMUSG00000060802	B2m
3083	79.8304	4.17001	0.421797	9.88631	4.77323e-23	3.20702e-21	ENSMUSG00000071203	Naip5
3347	329.041	4.16657	0.372618	11.1819	5.00265e-29	5.09481e-27	ENSMUSG00000009585	Apobec3
2908	23.0489	4.1514	0.717255	5.7879	7.12729e-09	1.18686e-07	ENSMUSG00000002020	Ltbp2
1365	22.2525	4.14824	0.900568	4.60625	4.10002e-06	3.94115e-05	ENSMUSG00000051124	Gimap9
1587	62.4285	4.14425	0.505999	8.19023	2.6072e-16	1.00697e-14	ENSMUSG00000049130	C5ar1
3047	302.616	4.14003	0.446242	9.27754	1.73432e-20	9.561e-19	ENSMUSG00000035493	Tgfbi
1588	148.7	4.13032	0.393094	10.5072	8.0027e-26	6.61761e-24	ENSMUSG00000001918	Slc1a5
932	86.284	4.12298	0.597343	6.9022	5.12037e-12	1.28674e-10	ENSMUSG00000062545	Tlr12
3351	34.9619	4.11542	0.816758	5.03873	4.68634e-07	5.50247e-06	ENSMUSG00000042351	Grap2
699	192.444	4.11304	0.380179	10.8187	2.80751e-27	2.49199e-25	ENSMUSG00000027907	S100a11
3104	38.2234	4.08566	0.567211	7.20308	5.88685e-13	1.6343e-11	ENSMUSG00000015533	Itga2
282	4640.74	4.08423	0.272593	14.9829	9.49853e-51	5.92892e-48	ENSMUSG00000026728	Vim
217	686.155	4.08211	0.329755	12.3792	3.38561e-35	6.29919e-33	ENSMUSG00000058715	Fcer1g
1905	72.4955	4.08176	0.493024	8.27903	1.24181e-16	4.96468e-15	ENSMUSG00000037725	Ckap2
1846	10.6586	4.06917	1.17192	3.47222	0.000516181	0.00290775	ENSMUSG00000006204	5430419D17Rik
1482	211.224	4.06712	0.334746	12.1499	5.74565e-34	9.4219e-32	ENSMUSG00000040613	Apobec1
1307	89.5436	4.06447	0.462303	8.7918	1.47178e-18	7.08434e-17	ENSMUSG00000106734	Gm20559
3040	192.685	4.06365	0.48181	8.43413	3.33681e-17	1.43165e-15	ENSMUSG00000025877	Hk3
3947	455.992	4.06347	0.208975	19.4448	3.22554e-84	7.80178e-81	ENSMUSG00000062488	Ifit3b
3264	396.151	4.06138	0.28844	14.0805	5.00562e-45	2.10563e-42	ENSMUSG00000022148	Fyb
2958	191.175	4.05983	0.314065	12.9267	3.18095e-38	7.24134e-36	ENSMUSG00000037686	Aspg
544	6.31638	4.05825	1.29502	3.13374	0.00172591	0.00826644	ENSMUSG00000078956	Gm14221
3926	80.7773	4.05673	0.410083	9.89245	4.48898e-23	3.02654e-21	ENSMUSG00000024659	Anxa1
3503	21.8251	4.04767	0.759194	5.33154	9.7383e-08	1.29956e-06	ENSMUSG00000022667	Cd200r1
518	249.27	4.0464	0.354772	11.4056	3.91917e-30	4.45196e-28	ENSMUSG00000003283	Hck
1777	94.1299	4.03963	0.391139	10.3279	5.27164e-25	4.06399e-23	ENSMUSG00000056144	Trim34a
1790	271.458	4.03355	0.301925	13.3594	1.04355e-40	3.05949e-38	ENSMUSG00000063286	Gm8995
1147	12.8686	4.03285	1.05628	3.81799	0.000134542	0.000894638	ENSMUSG00000054932	Afp
2256	291.484	4.02738	0.336588	11.9653	5.40002e-33	7.74003e-31	ENSMUSG00000032596	Uba7
3909	8.78099	4.00792	1.19336	3.35852	0.000783625	0.00416113	ENSMUSG00000101389	Ms4a4a
785	561.543	4.00754	0.302794	13.2352	5.49463e-40	1.43677e-37	ENSMUSG00000040253	Gbp7
3491	412.446	4.00554	0.338344	11.8387	2.46364e-32	3.45445e-30	ENSMUSG00000022906	Parp9
3227	1082.96	4.00522	0.310125	12.9148	3.71186e-38	8.3517e-36	ENSMUSG00000021998	Lcp1
997	81.109	4.00354	0.553764	7.22968	4.84145e-13	1.35575e-11	ENSMUSG00000006219	Fblim1
1787	17.9809	4.00301	0.828794	4.82992	1.36588e-06	1.46751e-05	ENSMUSG00000078606	Gm4070
3327	85.3911	3.99012	0.497972	8.01275	1.12173e-15	4.1109e-14	ENSMUSG00000071715	Ncf4
3010	1269.07	3.98907	0.322651	12.3634	4.12167e-35	7.59565e-33	ENSMUSG00000021423	Ly86
3718	181.041	3.98829	0.439704	9.0704	1.18578e-19	6.25199e-18	ENSMUSG00000047407	Tgif1
2066	750.965	3.98181	0.328248	12.1305	7.27952e-34	1.15458e-31	ENSMUSG00000041515	Irf8
479	87.7901	3.9796	0.506898	7.85089	4.13102e-15	1.42997e-13	ENSMUSG00000027399	Il1a
2576	531.367	3.9722	0.698142	5.68968	1.27279e-08	2.0237e-07	ENSMUSG00000018899	Irf1
604	8.74397	3.97162	1.11344	3.56698	0.000361121	0.00213625	ENSMUSG00000011463	Cpb1
2780	25.6043	3.97091	0.845364	4.69728	2.6365e-06	2.64333e-05	ENSMUSG00000040592	Cd79b
982	4176.66	3.96953	0.315877	12.5667	3.2196e-36	6.35708e-34	ENSMUSG00000036896	C1qc
4087	201.265	3.9676	0.339183	11.6975	1.31231e-31	1.76341e-29	ENSMUSG00000033777	Tlr13
638	124.606	3.96387	0.373419	10.6151	2.53623e-26	2.12451e-24	ENSMUSG00000027832	Ptx3
1614	8.45	3.96305	1.13486	3.49212	0.000479206	0.00272564	ENSMUSG00000074277	Phldb3
2962	859.973	3.96288	0.330107	12.0048	3.35085e-33	4.87511e-31	ENSMUSG00000052160	Pld4
3194	68.3575	3.95554	0.481187	8.22038	2.02868e-16	7.982e-15	ENSMUSG00000043157	Arl11
2586	17.8921	3.95451	0.76554	5.16565	2.39604e-07	2.98541e-06	ENSMUSG00000000263	Glra1
2758	171.17	3.95322	0.381357	10.3662	3.53338e-25	2.7793e-23	ENSMUSG00000010358	Ifi35
41	21.4099	3.94826	1.15161	3.42847	0.000606991	0.00335101	ENSMUSG00000062939	Stat4
1163	179.924	3.94748	0.9406	4.19677	2.70753e-05	0.000216133	ENSMUSG00000035273	Hpse
2231	986.941	3.94626	0.293579	13.4419	3.43564e-41	1.03874e-38	ENSMUSG00000032359	Ctsh
615	8.38312	3.94593	1.10646	3.56626	0.000362114	0.00214082	ENSMUSG00000105651	1700017M07Rik
3709	677.165	3.94331	0.368549	10.6996	1.02272e-26	8.71788e-25	ENSMUSG00000004730	Adgre1
147	100.761	3.94173	0.47421	8.31221	9.39374e-17	3.85103e-15	ENSMUSG00000042349	Ikbke
2322	8.58933	3.94037	1.15204	3.42035	0.000625418	0.00344291	ENSMUSG00000019992	Mtfr2
294	112.416	3.93801	0.442813	8.89317	5.93908e-19	2.98496e-17	ENSMUSG00000026979	Psd4
2122	96.616	3.92914	0.496651	7.91129	2.54742e-15	9.06112e-14	ENSMUSG00000031995	St14
3645	12.0261	3.92896	1.05357	3.72919	0.000192094	0.00122714	ENSMUSG00000079505	Gm11131
4079	18.0135	3.92507	0.849528	4.6203	3.83193e-06	3.70925e-05	ENSMUSG00000051220	Ercc6l
587	418.044	3.92335	0.324194	12.1019	1.03225e-33	1.58524e-31	ENSMUSG00000016356	Col20a1
2670	570.726	3.92263	0.264837	14.8115	1.23442e-49	7.46436e-47	ENSMUSG00000001123	Lgals9
3240	75.098	3.92176	0.401065	9.77837	1.39433e-22	9.08425e-21	ENSMUSG00000022025	Cnmd
981	5108.98	3.92131	0.307254	12.7624	2.6581e-37	5.53056e-35	ENSMUSG00000036905	C1qb
3915	109.873	3.91537	0.40017	9.78426	1.31548e-22	8.59952e-21	ENSMUSG00000024677	Ms4a6b
1615	20.9701	3.91071	1.0888	3.59176	0.000328448	0.00195975	ENSMUSG00000003379	Cd79a
100	289.201	3.90623	0.342492	11.4053	3.93429e-30	4.45196e-28	ENSMUSG00000026222	Sp100
3160	50.9335	3.90588	0.793133	4.92463	8.45211e-07	9.48106e-06	ENSMUSG00000076928	Trac
3639	580.889	3.90546	0.342809	11.3925	4.55658e-30	5.12615e-28	ENSMUSG00000024397	Aif1
2687	354.993	3.90517	0.467034	8.36163	6.18566e-17	2.59075e-15	ENSMUSG00000072620	Slfn2
2954	181.05	3.89812	0.468002	8.32926	8.13459e-17	3.35617e-15	ENSMUSG00000021281	Tnfaip2
3287	82.8665	3.89712	0.413015	9.43578	3.88091e-21	2.2895e-19	ENSMUSG00000063727	Tnfrsf11b
2500	115.188	3.89576	0.444985	8.75481	2.04442e-18	9.74374e-17	ENSMUSG00000034394	Lif
723	398.86	3.89169	0.376498	10.3366	4.81501e-25	3.72681e-23	ENSMUSG00000044468	Tent5c
3135	267.134	3.88308	0.32218	12.0525	1.88125e-33	2.7788e-31	ENSMUSG00000051506	Wdfy4
3459	186.594	3.88156	0.319891	12.134	6.97457e-34	1.11536e-31	ENSMUSG00000043008	Klhl6
1255	93.9749	3.8775	0.426755	9.086	1.02749e-19	5.43224e-18	ENSMUSG00000040751	Lat2
2478	107.012	3.87742	0.453619	8.54775	1.2551e-17	5.63485e-16	ENSMUSG00000040345	Arhgap9
3943	32.064	3.87569	0.64231	6.03399	1.59961e-09	2.93667e-08	ENSMUSG00000050370	Ch25h
1821	33.9182	3.86873	0.86763	4.45896	8.23584e-06	7.3985e-05	ENSMUSG00000030742	Lat
2794	7.73526	3.8631	1.21562	3.17787	0.0014836	0.00725122	ENSMUSG00000063193	Cd300lb
1819	160.871	3.8607	0.355437	10.8619	1.75161e-27	1.59125e-25	ENSMUSG00000030745	Il21r
1407	250.278	3.85088	0.41122	9.36453	7.63932e-21	4.38638e-19	ENSMUSG00000056737	Capg
228	417.887	3.85056	0.351123	10.9664	5.54385e-28	5.29774e-26	ENSMUSG00000038147	Cd84
1540	15.4143	3.84351	1.07392	3.57896	0.00034496	0.00204628	ENSMUSG00000030187	Klra2
555	38.7266	3.84235	0.582702	6.59402	4.28064e-11	9.79083e-10	ENSMUSG00000001403	Ube2c
3544	57.1662	3.84141	0.500642	7.67296	1.68069e-14	5.54973e-13	ENSMUSG00000033450	Tagap
2683	517.563	3.84125	0.236017	16.2753	1.47689e-59	1.19074e-56	ENSMUSG00000054404	Slfn5
1775	166.757	3.84019	0.356223	10.7803	4.2648e-27	3.71729e-25	ENSMUSG00000030966	Trim21
693	28.8047	3.83495	0.651814	5.88351	4.01649e-09	7.00171e-08	ENSMUSG00000001020	S100a4
2380	13.9885	3.82205	0.86902	4.39812	1.09195e-05	9.52622e-05	ENSMUSG00000060044	Tmem26
3265	472.507	3.81894	0.302707	12.616	1.72434e-36	3.43979e-34	ENSMUSG00000022146	Osmr
1855	10.0086	3.81217	1.05924	3.59895	0.000319504	0.00190933	ENSMUSG00000025469	Msx3
692	13.4999	3.80633	0.90834	4.19043	2.78427e-05	0.000221711	ENSMUSG00000001021	S100a3
545	52.8586	3.80053	0.462579	8.21597	2.10461e-16	8.24379e-15	ENSMUSG00000027412	Lpin3
4148	16.7201	3.79934	0.953961	3.9827	6.8136e-05	0.000489759	ENSMUSG00000095134	Mid1-ps1
4072	47.0592	3.79664	0.461275	8.23074	1.86065e-16	7.34767e-15	ENSMUSG00000034457	Eda2r
2092	67.0814	3.79454	0.652993	5.811	6.21025e-09	1.04222e-07	ENSMUSG00000025887	Casp12
3494	464.73	3.79361	0.339968	11.1587	6.49131e-29	6.50812e-27	ENSMUSG00000022831	Hcls1
3493	236.075	3.79143	0.338219	11.21	3.64348e-29	3.77012e-27	ENSMUSG00000022901	Cd86
1233	137.677	3.78789	0.456412	8.29928	1.04748e-16	4.24031e-15	ENSMUSG00000064267	Hvcn1
375	362.474	3.78476	0.257896	14.6755	9.2527e-49	4.97332e-46	ENSMUSG00000026896	Ifih1
4116	400.828	3.78446	0.289153	13.0881	3.85295e-39	9.31933e-37	ENSMUSG00000090122	Kcne1l
905	43.6806	3.78153	0.521428	7.25226	4.09884e-13	1.15954e-11	ENSMUSG00000028678	Kif2c
1001	424.826	3.77014	0.374916	10.056	8.64719e-24	6.19715e-22	ENSMUSG00000028599	Tnfrsf1b
3312	176.967	3.7639	0.39747	9.46965	2.80789e-21	1.67177e-19	ENSMUSG00000022575	Gsdmd
1254	591.193	3.76204	0.293352	12.8243	1.19834e-37	2.57643e-35	ENSMUSG00000015950	Ncf1
2635	15.0979	3.75824	0.882391	4.25915	2.05204e-05	0.000167965	ENSMUSG00000000318	Clec10a
2243	222.961	3.75457	0.305886	12.2744	1.24293e-34	2.20649e-32	ENSMUSG00000023249	Parp3
559	39.4781	3.75436	0.672389	5.58362	2.35561e-08	3.5527e-07	ENSMUSG00000017652	Cd40
3155	39.5239	3.75199	0.773822	4.84865	1.24305e-06	1.343e-05	ENSMUSG00000021880	Rnase6
2999	19.0941	3.75115	1.02968	3.64304	0.000269437	0.00164675	ENSMUSG00000021342	Prl
3314	208.277	3.74935	0.341117	10.9914	4.20455e-28	4.04767e-26	ENSMUSG00000063268	Parp10
2535	490.202	3.74264	0.25925	14.4364	3.05359e-47	1.44114e-44	ENSMUSG00000020143	Dock2
1743	945.235	3.73468	0.327914	11.3892	4.73231e-30	5.29308e-28	ENSMUSG00000030560	Ctsc
3084	39.4086	3.73138	0.512987	7.27383	3.49432e-13	9.94338e-12	ENSMUSG00000078942	Naip6
1170	307.894	3.72539	0.264631	14.0777	5.20895e-45	2.14454e-42	ENSMUSG00000029304	Spp1
2556	146.672	3.7169	0.408826	9.09164	9.75557e-20	5.17179e-18	ENSMUSG00000069892	9930111J21Rik2
3100	27.1824	3.71394	0.748902	4.95918	7.07925e-07	8.08162e-06	ENSMUSG00000042379	Esm1
666	55.4646	3.71042	0.430801	8.61283	7.12772e-18	3.25286e-16	ENSMUSG00000028068	Iqgap3
792	359.976	3.70459	0.304081	12.1829	3.83383e-34	6.50742e-32	ENSMUSG00000028195	Ccn1
73	1664.36	3.70224	0.290676	12.7367	3.69883e-37	7.53393e-35	ENSMUSG00000039323	Igfbp2
1432	19.7357	3.70055	0.892331	4.14706	3.36776e-05	0.000261502	ENSMUSG00000049409	Prokr1
3708	423.921	3.69164	0.371281	9.94297	2.70629e-23	1.85698e-21	ENSMUSG00000034116	Vav1
3921	145.8	3.68939	0.312761	11.7962	4.08352e-32	5.68462e-30	ENSMUSG00000024691	Fam111a
1725	77.4707	3.68863	0.432175	8.53505	1.40095e-17	6.26061e-16	ENSMUSG00000039236	Isg20
2315	212.199	3.68074	0.33677	10.9295	8.32669e-28	7.82143e-26	ENSMUSG00000019832	Rab32
1308	12.0689	3.67393	0.868499	4.23021	2.33474e-05	0.000188868	ENSMUSG00000107215	Gm43197
2102	10.4419	3.67294	1.00066	3.67051	0.000242066	0.00149887	ENSMUSG00000036912	Piwil4
2096	121.393	3.67281	0.440188	8.34374	7.19773e-17	2.98876e-15	ENSMUSG00000032000	Birc3
1662	69.7296	3.6698	0.450245	8.15066	3.61934e-16	1.38135e-14	ENSMUSG00000039013	Siglecf
317	9.59092	3.65997	1.05374	3.47332	0.000514061	0.00289918	ENSMUSG00000063611	Gm10134
1663	9.58969	3.65903	1.00252	3.64983	0.000262413	0.00160738	ENSMUSG00000030468	Siglecg
3364	296.711	3.6581	0.325608	11.2347	2.75497e-29	2.88155e-27	ENSMUSG00000041736	Tspo
2809	81.5044	3.65018	0.437415	8.34491	7.12699e-17	2.96575e-15	ENSMUSG00000020806	Rhbdf2
3515	145.022	3.64969	0.363889	10.0297	1.12881e-23	7.91397e-22	ENSMUSG00000022876	Samsn1
4114	61.4289	3.64547	0.466061	7.82187	5.20432e-15	1.79507e-13	ENSMUSG00000031273	Col4a6
1393	24.0439	3.64496	0.776677	4.69302	2.69202e-06	2.69063e-05	ENSMUSG00000051397	Tacstd2
2317	35.5388	3.63685	0.634684	5.73017	1.00328e-08	1.63139e-07	ENSMUSG00000039232	Stx11
3729	172.164	3.63376	0.344102	10.5601	4.56022e-26	3.80346e-24	ENSMUSG00000024087	Cyp1b1
2627	728.282	3.6305	0.323929	11.2077	3.73733e-29	3.84666e-27	ENSMUSG00000018774	Cd68
3415	7.622	3.63016	1.17666	3.08515	0.00203452	0.00952298	ENSMUSG00000023045	Soat2
4147	28.3189	3.62783	0.671941	5.39903	6.70024e-08	9.27394e-07	ENSMUSG00000087263	Gm15726
2050	21.4156	3.61623	0.920622	3.92802	8.56465e-05	0.000600457	ENSMUSG00000031722	Hp
4032	168.17	3.61582	0.410575	8.80673	1.28849e-18	6.26438e-17	ENSMUSG00000031101	Sash3
2553	43.9889	3.61027	0.472667	7.63807	2.205e-14	7.15886e-13	ENSMUSG00000069893	9930111J21Rik1
1172	278.266	3.60596	0.400275	9.00869	2.08523e-19	1.06744e-17	ENSMUSG00000029298	Gbp9
222	311.008	3.60091	0.312768	11.513	1.13418e-30	1.37165e-28	ENSMUSG00000048865	Arhgap30
1183	17.92	3.59993	0.73264	4.91364	8.94005e-07	9.97145e-06	ENSMUSG00000029490	Mfsd7a
1633	18.3705	3.59455	0.877011	4.09863	4.15598e-05	0.000317482	ENSMUSG00000078776	9530053A07Rik
3876	18.866	3.59008	0.816654	4.39609	1.10219e-05	9.60264e-05	ENSMUSG00000024791	Cdca5
3346	19.9869	3.58537	0.805177	4.4529	8.47171e-06	7.58222e-05	ENSMUSG00000115902	D730005E14Rik
1895	43.9436	3.58499	0.755479	4.74532	2.08176e-06	2.14723e-05	ENSMUSG00000031504	Rab20
826	10.7195	3.58348	1.11997	3.19961	0.00137613	0.00679291	ENSMUSG00000086150	Bach2os
925	44.0478	3.58244	0.521348	6.8715	6.35306e-12	1.58961e-10	ENSMUSG00000042677	Zc3h12a
955	161.881	3.58054	0.472247	7.58193	3.40438e-14	1.07815e-12	ENSMUSG00000056529	Ptafr
2686	19.5364	3.56792	1.03811	3.43693	0.000588354	0.00326676	ENSMUSG00000072621	Slfn10-ps
2844	19.2659	3.56428	0.726311	4.90737	9.23054e-07	1.02768e-05	ENSMUSG00000036523	Greb1
1040	28.5995	3.56286	0.760608	4.68423	2.81015e-06	2.79858e-05	ENSMUSG00000042333	Tnfrsf14
411	369.485	3.56012	0.311274	11.4373	2.72323e-30	3.17436e-28	ENSMUSG00000002111	Spi1
3370	38.4869	3.55435	0.500519	7.10133	1.23561e-12	3.33926e-11	ENSMUSG00000022385	Gtse1
4009	115.847	3.5503	0.410366	8.65154	5.08092e-18	2.34644e-16	ENSMUSG00000031165	Was
2146	383.195	3.54916	0.306286	11.5877	4.7556e-31	6.054e-29	ENSMUSG00000032089	Il10ra
3620	38.64	3.54768	0.741192	4.78646	1.69752e-06	1.77744e-05	ENSMUSG00000037548	H2-DMb2
259	57.9592	3.54629	0.498418	7.1151	1.11835e-12	3.03508e-11	ENSMUSG00000039377	Hlx
1547	256.221	3.54187	0.36147	9.79851	1.14258e-22	7.52003e-21	ENSMUSG00000030208	Emp1
806	549.234	3.54174	0.269818	13.1264	2.32486e-39	5.69443e-37	ENSMUSG00000042228	Lyn
215	851.991	3.54133	0.276535	12.8061	1.51601e-37	3.22361e-35	ENSMUSG00000059498	Fcgr3
2795	238.116	3.5334	0.300849	11.7448	7.51218e-32	1.03093e-29	ENSMUSG00000044811	Cd300c2
3601	190.375	3.52838	0.291337	12.111	9.23956e-34	1.43028e-31	ENSMUSG00000052142	Rasal3
3532	141.426	3.52812	0.352943	9.99631	1.5818e-23	1.09706e-21	ENSMUSG00000022952	Runx1
269	58.9304	3.52304	0.445787	7.90297	2.72344e-15	9.61651e-14	ENSMUSG00000037318	Traf3ip3
2457	47.5982	3.51708	0.67961	5.17514	2.27734e-07	2.8559e-06	ENSMUSG00000056888	Glipr1
4042	14.109	3.51028	0.870287	4.03347	5.49585e-05	0.000406205	ENSMUSG00000031125	3830403N18Rik
2071	622.776	3.5079	0.394969	8.88147	6.59847e-19	3.29924e-17	ENSMUSG00000006519	Cyba
1300	1270.34	3.49484	0.261636	13.3576	1.06896e-40	3.08721e-38	ENSMUSG00000029622	Arpc1b
3851	51.8414	3.48323	0.471515	7.38732	1.49823e-13	4.46011e-12	ENSMUSG00000040663	Clcf1
1374	48.9904	3.48213	0.432064	8.05929	7.67407e-16	2.86114e-14	ENSMUSG00000108084	Gm7932
2713	483.746	3.47694	0.239515	14.5166	9.50754e-48	4.7172e-45	ENSMUSG00000000275	Trim25
2016	201.923	3.47475	0.304415	11.4145	3.53966e-30	4.05281e-28	ENSMUSG00000031740	Mmp2
3726	448.461	3.47082	0.215383	16.1146	2.01452e-58	1.49927e-55	ENSMUSG00000024079	Eif2ak2
1636	69.2709	3.47072	0.4364	7.95308	1.81927e-15	6.56771e-14	ENSMUSG00000060791	Gmfg
4100	113.941	3.47001	0.376058	9.22733	2.77455e-20	1.50808e-18	ENSMUSG00000031264	Btk
1486	57.5022	3.46852	0.472656	7.33837	2.16208e-13	6.32924e-12	ENSMUSG00000043832	Clec4a3
234	68.7909	3.4662	0.414468	8.36301	6.1136e-17	2.56612e-15	ENSMUSG00000026548	Slamf9
2652	18.6168	3.46515	0.712668	4.86221	1.1608e-06	1.26188e-05	ENSMUSG00000050107	Haspin
2159	119.676	3.45802	0.348501	9.92254	3.32185e-23	2.2713e-21	ENSMUSG00000046167	Gldn
828	378.329	3.45467	0.238272	14.4988	1.23214e-47	5.96046e-45	ENSMUSG00000040296	Ddx58
3666	144.597	3.45373	0.42427	8.14041	3.93939e-16	1.50052e-14	ENSMUSG00000016206	H2-M3
3003	65.2246	3.43756	0.634683	5.41619	6.08829e-08	8.55545e-07	ENSMUSG00000042842	Serpinb6b
57	168.979	3.43725	0.315726	10.8868	1.33234e-27	1.22184e-25	ENSMUSG00000026029	Casp8
2743	18.9434	3.43592	0.726998	4.72617	2.28793e-06	2.33499e-05	ENSMUSG00000017607	Tns4
527	28.4923	3.43567	0.844611	4.06775	4.74697e-05	0.00035713	ENSMUSG00000027611	Procr
3133	152.772	3.42328	0.283329	12.0823	1.30951e-33	1.96427e-31	ENSMUSG00000021903	Galnt15
1646	994.376	3.41754	0.315298	10.8391	2.24697e-27	2.00363e-25	ENSMUSG00000030579	Tyrobp
2109	201.863	3.41556	0.295207	11.5701	5.84413e-31	7.29574e-29	ENSMUSG00000004098	Col5a3
3846	1177.41	3.40965	0.275338	12.3835	3.21005e-35	6.03053e-33	ENSMUSG00000036908	Unc93b1
2804	60.8187	3.4064	0.541424	6.29157	3.14274e-10	6.5249e-09	ENSMUSG00000057948	Unc13d
1903	10.4819	3.40427	0.914356	3.72313	0.000196767	0.00125451	ENSMUSG00000039814	Xkr5
101	38.1535	3.40377	0.516602	6.58877	4.43488e-11	1.01078e-09	ENSMUSG00000052760	A630001G21Rik
3115	102.686	3.39929	0.416098	8.16943	3.09848e-16	1.19196e-14	ENSMUSG00000068758	Il3ra
1840	182.75	3.39528	0.29402	11.5478	7.57744e-31	9.27996e-29	ENSMUSG00000030793	Pycard
3434	82.5763	3.39271	0.541372	6.26687	3.68377e-10	7.57502e-09	ENSMUSG00000038037	Socs1
577	3242.79	3.39076	0.305334	11.1051	1.18479e-28	1.16968e-26	ENSMUSG00000016256	Ctsz
4071	1927.6	3.38945	0.24316	13.9392	3.66087e-44	1.36227e-41	ENSMUSG00000031207	Msn
1778	32.8631	3.38851	0.668674	5.06751	4.03052e-07	4.79942e-06	ENSMUSG00000060441	Trim5
3396	79.5717	3.38625	0.465839	7.26915	3.61747e-13	1.02637e-11	ENSMUSG00000043091	Tuba1c
1841	662.106	3.38508	0.241039	14.0437	8.42169e-45	3.39499e-42	ENSMUSG00000030786	Itgam
42	834.961	3.38189	0.33697	10.0362	1.05691e-23	7.46395e-22	ENSMUSG00000026104	Stat1
3211	43.1631	3.38068	0.50718	6.66565	2.63501e-11	6.19532e-10	ENSMUSG00000022074	Tnfrsf10b
99	116.602	3.37946	0.449869	7.5121	5.81884e-14	1.80642e-12	ENSMUSG00000070031	Sp140
1192	38.6557	3.37767	0.55815	6.05155	1.4346e-09	2.66661e-08	ENSMUSG00000066975	Cryba4
3159	9.78417	3.37409	0.912044	3.69948	0.000216038	0.0013599	ENSMUSG00000104876	Trdc
3887	363.598	3.374	0.336356	10.031	1.11364e-23	7.83601e-22	ENSMUSG00000024965	Fermt3
926	374.274	3.37256	0.309524	10.8959	1.20519e-27	1.1105e-25	ENSMUSG00000028859	Csf3r
1894	8.29439	3.37219	0.98845	3.41159	0.000645851	0.00353328	ENSMUSG00000038917	3930402G23Rik
2982	1004.8	3.37172	0.18673	18.0566	6.99635e-73	1.12816e-69	ENSMUSG00000041324	Inhba
2793	135.377	3.37018	0.448024	7.52231	5.38154e-14	1.67956e-12	ENSMUSG00000034652	Cd300a
2519	1322.87	3.36841	0.270582	12.4488	1.41988e-35	2.69361e-33	ENSMUSG00000020120	Plek
2162	78.1297	3.36492	0.405082	8.30676	9.8349e-17	3.99801e-15	ENSMUSG00000032322	Pstpip1
3405	493.962	3.35964	0.247634	13.567	6.28726e-42	1.93109e-39	ENSMUSG00000098112	Bin2
1971	50.3635	3.35801	0.818615	4.10207	4.09471e-05	0.000313296	ENSMUSG00000000791	Il12rb1
347	351.234	3.35583	0.286743	11.7032	1.22671e-31	1.65992e-29	ENSMUSG00000035778	Ggta1
1824	59.2501	3.35421	0.476871	7.03378	2.01011e-12	5.30637e-11	ENSMUSG00000042759	Apobr
3583	29.4933	3.35228	0.548229	6.11475	9.67113e-10	1.85467e-08	ENSMUSG00000024210	Ip6k3
1264	226.897	3.35013	0.37929	8.83262	1.02253e-18	5.0218e-17	ENSMUSG00000004952	Rasa4
1469	30.6116	3.3457	0.570224	5.86734	4.42851e-09	7.6306e-08	ENSMUSG00000025701	Alox5
4041	45.6019	3.34403	0.488028	6.85212	7.27641e-12	1.81208e-10	ENSMUSG00000054626	Xlr
4066	39.3197	3.34112	0.524026	6.37586	1.81944e-10	3.86456e-09	ENSMUSG00000025058	5430427O19Rik
1818	317.03	3.3304	0.309207	10.7708	4.73021e-27	4.10446e-25	ENSMUSG00000030748	Il4ra
3262	64.5459	3.32993	0.46021	7.23566	4.63271e-13	1.30295e-11	ENSMUSG00000039942	Ptger4
2657	378.945	3.32761	0.294665	11.2929	1.4232e-29	1.52149e-27	ENSMUSG00000000753	Serpinf1
891	12.5793	3.32122	0.906166	3.66513	0.000247214	0.00152684	ENSMUSG00000028610	Dmrtb1
229	47.9977	3.32077	0.678255	4.89605	9.77835e-07	1.08182e-05	ENSMUSG00000015314	Slamf6
1987	441.494	3.32015	0.258717	12.8331	1.06968e-37	2.32564e-35	ENSMUSG00000005413	Hmox1
4045	13.4972	3.31908	0.770807	4.30598	1.66247e-05	0.00013932	ENSMUSG00000031138	F9
406	272.146	3.31716	0.345858	9.5911	8.71528e-22	5.38788e-20	ENSMUSG00000027078	Ube2l6
2741	239.238	3.31556	0.43417	7.63654	2.23137e-14	7.22023e-13	ENSMUSG00000020914	Top2a
2646	283.739	3.31445	0.324001	10.2298	1.45861e-24	1.1025e-22	ENSMUSG00000040483	Xaf1
3268	53.7313	3.30915	0.636153	5.20181	1.97356e-07	2.51074e-06	ENSMUSG00000003882	Il7r
1134	85.3562	3.30765	0.427092	7.74458	9.59002e-15	3.23287e-13	ENSMUSG00000029204	Rhoh
2725	17.5745	3.30626	0.958837	3.4482	0.000564343	0.00314789	ENSMUSG00000001444	Tbx21
443	188.74	3.30437	0.425058	7.77392	7.6096e-15	2.58326e-13	ENSMUSG00000027315	Spint1
1447	94.5547	3.30328	0.676563	4.88244	1.0478e-06	1.14807e-05	ENSMUSG00000005892	Trh
3824	90.049	3.30196	0.428022	7.71448	1.21478e-14	4.07382e-13	ENSMUSG00000041482	Piezo2
1717	231.506	3.30151	0.28226	11.6967	1.32452e-31	1.76755e-29	ENSMUSG00000015133	Lrrk1
1761	1271.1	3.29784	0.284775	11.5805	5.17343e-31	6.54287e-29	ENSMUSG00000033685	Ucp2
3246	9.42355	3.29777	0.992848	3.32153	0.000895251	0.00467561	ENSMUSG00000048349	Pou4f1
1780	208.474	3.29337	0.32063	10.2715	9.46778e-25	7.24117e-23	ENSMUSG00000057143	Trim12c
1635	172.24	3.28726	0.35135	9.35609	8.27455e-21	4.70919e-19	ENSMUSG00000044786	Zfp36
1346	529.767	3.28486	0.24622	13.3411	1.33415e-40	3.79643e-38	ENSMUSG00000029826	Zc3hav1
185	476.065	3.28378	0.246317	13.3315	1.51752e-40	4.25566e-38	ENSMUSG00000060519	Tor3a
1848	182.231	3.27702	0.325052	10.0815	6.66833e-24	4.83267e-22	ENSMUSG00000031004	Mki67
3141	7.63319	3.27578	1.05471	3.10585	0.00189732	0.00897423	ENSMUSG00000096001	2610528A11Rik
3178	597.896	3.27168	0.25196	12.9849	1.49072e-38	3.47536e-36	ENSMUSG00000002325	Irf9
2062	16.4183	3.2643	0.750771	4.34793	1.3743e-05	0.0001172	ENSMUSG00000074063	Osgin1
3535	25.4328	3.26023	0.616547	5.28789	1.23735e-07	1.62544e-06	ENSMUSG00000022945	Chaf1b
2643	22.5681	3.25935	0.629257	5.17968	2.2227e-07	2.79438e-06	ENSMUSG00000020808	Pimreg
1198	177.194	3.25749	0.319107	10.2082	1.82283e-24	1.36712e-22	ENSMUSG00000042190	Cmklr1
3745	53.2463	3.25611	0.400876	8.12247	4.56773e-16	1.73305e-14	ENSMUSG00000024235	Map3k8
590	223.232	3.2523	0.265885	12.232	2.09698e-34	3.68878e-32	ENSMUSG00000027580	Helz2
3421	219.623	3.25066	0.500255	6.49802	8.1386e-11	1.79979e-09	ENSMUSG00000000555	Itga5
3725	165.635	3.24157	0.267356	12.1245	7.83054e-34	1.23188e-31	ENSMUSG00000091549	Gm6548
3841	18.5948	3.2412	0.79377	4.08329	4.44018e-05	0.000336535	ENSMUSG00000034028	Cd226
2008	125.76	3.23856	0.437756	7.3981	1.38144e-13	4.12512e-12	ENSMUSG00000031662	Snx20
1333	244.51	3.23789	0.419017	7.72734	1.09818e-14	3.69561e-13	ENSMUSG00000029771	Irf5
744	489.464	3.23623	0.287216	11.2676	1.89719e-29	2.00605e-27	ENSMUSG00000040747	Cd53
4143	227.202	3.23096	0.264415	12.2193	2.45244e-34	4.23702e-32	ENSMUSG00000044583	Tlr7
2765	3833.77	3.22243	0.232972	13.8319	1.63716e-43	5.75983e-41	ENSMUSG00000034708	Grn
2007	299.544	3.22118	0.309128	10.4202	2.00511e-25	1.60326e-23	ENSMUSG00000031659	Adcy7
1340	35.0249	3.21752	0.485364	6.62908	3.37788e-11	7.80907e-10	ENSMUSG00000029762	Akr1b8
882	339.379	3.2169	0.322294	9.98125	1.84127e-23	1.27245e-21	ENSMUSG00000028494	Plin2
3036	276.888	3.21678	0.2813	11.4354	2.78263e-30	3.22419e-28	ENSMUSG00000021457	Syk
3626	58.9814	3.21404	0.56286	5.7102	1.12844e-08	1.81205e-07	ENSMUSG00000041538	H2-Ob
842	189.096	3.20672	0.404161	7.93426	2.11753e-15	7.57378e-14	ENSMUSG00000028480	Glipr2
3940	7.20318	3.20638	1.03341	3.1027	0.00191761	0.00905019	ENSMUSG00000117964	AC119228.1
2470	20.6596	3.20499	0.661736	4.8433	1.27699e-06	1.37582e-05	ENSMUSG00000112095	A130077B15Rik
2506	727.009	3.20179	0.176177	18.1737	8.3324e-74	1.46574e-70	ENSMUSG00000020473	Aebp1
2172	105.544	3.20114	0.316334	10.1195	4.52864e-24	3.30677e-22	ENSMUSG00000032334	Loxl1
3397	9.41104	3.20012	1.01541	3.15157	0.00162397	0.00784616	ENSMUSG00000032783	Troap
1611	30.418	3.2	0.799811	4.00095	6.30885e-05	0.000458416	ENSMUSG00000054342	Kcnn4
3203	59.582	3.1945	0.533405	5.98888	2.11285e-09	3.80313e-08	ENSMUSG00000022033	Pbk
1050	30.8942	3.19108	0.833044	3.83063	0.000127816	0.000857275	ENSMUSG00000029075	Tnfrsf4
2724	89.4826	3.18979	0.377719	8.44486	3.04401e-17	1.31477e-15	ENSMUSG00000038811	Gngt2
740	53.8796	3.18822	0.455401	7.00091	2.54313e-12	6.63311e-11	ENSMUSG00000000562	Adora3
3777	233.069	3.18427	0.363752	8.75395	2.06019e-18	9.79474e-17	ENSMUSG00000024349	Tmem173
2515	342.212	3.1814	0.271089	11.7356	8.37387e-32	1.14109e-29	ENSMUSG00000018654	Ikzf1
1176	25.1681	3.17752	0.714726	4.4458	8.75667e-06	7.81918e-05	ENSMUSG00000092021	Gbp11
3387	116.387	3.17544	0.352327	9.01274	2.00967e-19	1.03423e-17	ENSMUSG00000022483	Col2a1
875	78.4447	3.17369	0.370158	8.57387	1.00061e-17	4.54505e-16	ENSMUSG00000039005	Tlr4
3922	80.2828	3.17147	0.454683	6.97511	3.05638e-12	7.88545e-11	ENSMUSG00000024696	Lpxn
2767	27040.5	3.16881	0.293885	10.7825	4.16503e-27	3.64676e-25	ENSMUSG00000020932	Gfap
2598	53.4697	3.16757	0.453323	6.98745	2.79923e-12	7.25101e-11	ENSMUSG00000032691	Nlrp3
2546	35.2076	3.16463	0.673654	4.69771	2.63097e-06	2.63915e-05	ENSMUSG00000020395	Itk
2274	48.0397	3.15722	0.600333	5.25911	1.44752e-07	1.87983e-06	ENSMUSG00000043953	Ccrl2
2813	43.0857	3.15184	0.484645	6.5034	7.85247e-11	1.74049e-09	ENSMUSG00000025574	Tk1
2344	85.7001	3.14747	0.445648	7.06267	1.63327e-12	4.37121e-11	ENSMUSG00000019866	Crybg1
3479	7659.25	3.14018	0.299417	10.4877	9.84466e-26	8.07178e-24	ENSMUSG00000022548	Apod
3219	14.6564	3.13715	0.910645	3.44498	0.000571111	0.00318381	ENSMUSG00000022102	Dok2
1945	373.469	3.13551	0.300228	10.4437	1.56512e-25	1.26716e-23	ENSMUSG00000031613	Hpgd
3528	11.3983	3.13478	0.876118	3.57804	0.000346185	0.00205229	ENSMUSG00000085337	Gm15964
2554	14.4885	3.13165	0.827739	3.78338	0.000154713	0.00101481	ENSMUSG00000040328	Olfr56
245	86.3663	3.12845	0.517064	6.05041	1.44481e-09	2.68045e-08	ENSMUSG00000090272	Mndal
2373	327.455	3.12572	0.353116	8.85183	8.60973e-19	4.27175e-17	ENSMUSG00000020077	Srgn
1364	52.1871	3.11647	0.613605	5.07895	3.79534e-07	4.54735e-06	ENSMUSG00000064262	Gimap8
3046	151.287	3.113	0.310087	10.0391	1.02573e-23	7.27028e-22	ENSMUSG00000049625	Tifab
165	13.5501	3.11289	0.734296	4.23928	2.24236e-05	0.000182157	ENSMUSG00000087230	Mroh3
2723	82.5806	3.10899	0.37416	8.30924	9.6317e-17	3.93193e-15	ENSMUSG00000018381	Abi3
3980	211.672	3.10355	0.392176	7.91365	2.4995e-15	8.90706e-14	ENSMUSG00000025225	Nfkb2
2242	131.425	3.10333	0.335291	9.25566	2.1291e-20	1.16379e-18	ENSMUSG00000045322	Tlr9
2412	451.622	3.10276	0.337905	9.18234	4.21841e-20	2.26739e-18	ENSMUSG00000035697	Arhgap45
939	27.0728	3.10082	0.652076	4.7553	1.98152e-06	2.04602e-05	ENSMUSG00000050493	Fam167b
1073	35.7833	3.09664	0.552583	5.60393	2.09549e-08	3.19525e-07	ENSMUSG00000105076	A930003O13Rik
2117	22.9794	3.09424	0.655041	4.72373	2.31561e-06	2.3595e-05	ENSMUSG00000001349	Cnn1
1410	361.803	3.0928	0.319489	9.68045	3.65124e-22	2.30135e-20	ENSMUSG00000000628	Hk2
943	467.503	3.0927	0.202386	15.2812	1.02049e-52	6.80913e-50	ENSMUSG00000040690	Col16a1
601	493.524	3.09209	0.247898	12.4733	1.04461e-35	2.02131e-33	ENSMUSG00000003617	Cp
873	335.582	3.09199	0.268966	11.4958	1.38444e-30	1.66391e-28	ENSMUSG00000028364	Tnc
2034	49.7413	3.0895	0.493283	6.26315	3.77273e-10	7.73329e-09	ENSMUSG00000031880	Rrad
1512	553.893	3.08908	0.273918	11.2774	1.69704e-29	1.80427e-27	ENSMUSG00000030341	Tnfrsf1a
3191	14.831	3.0882	0.767997	4.02111	5.79253e-05	0.000424888	ENSMUSG00000091144	Phf11c
1550	424.626	3.08628	0.386797	7.97907	1.47439e-15	5.3526e-14	ENSMUSG00000030220	Arhgdib
764	22.0145	3.07785	0.619005	4.97225	6.6181e-07	7.57753e-06	ENSMUSG00000105813	Gm42928
1684	341.913	3.07747	0.321166	9.5822	9.50032e-22	5.81744e-20	ENSMUSG00000030798	Cd37
108	357.916	3.07592	0.361214	8.51549	1.65885e-17	7.37902e-16	ENSMUSG00000026247	Ecel1
1740	116.531	3.07498	0.282095	10.9005	1.14637e-27	1.06135e-25	ENSMUSG00000070469	Adamtsl3
3612	1336.69	3.07125	0.347281	8.84372	9.25857e-19	4.58193e-17	ENSMUSG00000024308	Tapbp
1764	183.089	3.06566	0.293767	10.4357	1.70371e-25	1.36792e-23	ENSMUSG00000048779	P2ry6
701	139.741	3.06349	0.351786	8.7084	3.08192e-18	1.44395e-16	ENSMUSG00000013707	Tnfaip8l2
947	2334.09	3.06215	0.279335	10.9623	5.8007e-28	5.50213e-26	ENSMUSG00000028581	Laptm5
3422	732.016	3.06171	0.25667	11.9286	8.39948e-33	1.19507e-30	ENSMUSG00000022488	Nckap1l
4094	45.045	3.06051	0.567109	5.39668	6.78852e-08	9.376e-07	ENSMUSG00000025592	Dach2
1622	330.889	3.05992	0.370718	8.25402	1.5316e-16	6.09805e-15	ENSMUSG00000002603	Tgfb1
2193	370.099	3.05781	0.326305	9.37101	7.18451e-21	4.14986e-19	ENSMUSG00000032231	Anxa2
3594	498.236	3.05446	0.374377	8.15878	3.38425e-16	1.29931e-14	ENSMUSG00000023067	Cdkn1a
1875	13.3551	3.04848	0.764073	3.98977	6.61361e-05	0.000477691	ENSMUSG00000031097	Tnni2
676	13.253	3.04625	0.754741	4.03616	5.43334e-05	0.000402046	ENSMUSG00000042784	Muc1
2200	10.8935	3.0414	0.924948	3.28818	0.00100837	0.00520733	ENSMUSG00000102573	Gm7265
2282	88.4587	3.03901	0.415485	7.31436	2.58602e-13	7.49094e-12	ENSMUSG00000032436	Cmtm7
3693	29.4193	3.03868	0.580635	5.23338	1.66438e-07	2.14277e-06	ENSMUSG00000003206	Ebi3
2381	54.4698	3.03794	0.448653	6.77124	1.27686e-11	3.09228e-10	ENSMUSG00000019942	Cdk1
1880	12.0904	3.03509	0.884885	3.42992	0.00060375	0.00333597	ENSMUSG00000000154	Slc22a18
3490	433.591	3.03289	0.313839	9.66386	4.29377e-22	2.68881e-20	ENSMUSG00000049502	Dtx3l
1874	12177.2	3.03236	0.260175	11.6551	2.16229e-31	2.78935e-29	ENSMUSG00000007891	Ctsd
2669	28.8309	3.0321	0.622402	4.87161	1.10693e-06	1.2106e-05	ENSMUSG00000020826	Nos2
2185	55.1623	3.02896	0.555738	5.45034	5.02745e-08	7.17413e-07	ENSMUSG00000040204	Pclaf
3942	77.5322	3.02428	0.418966	7.21844	5.25868e-13	1.46622e-11	ENSMUSG00000024778	Fas
1640	51.2403	3.02319	0.569511	5.3084	1.10594e-07	1.46174e-06	ENSMUSG00000037337	Map4k1
3734	23.7793	3.02309	0.723038	4.18109	2.90119e-05	0.000229426	ENSMUSG00000000673	Haao
1771	155.517	3.01329	0.52079	5.786	7.20834e-09	1.19815e-07	ENSMUSG00000070427	Il18bp
2768	21.6629	3.0063	0.688684	4.36528	1.26959e-05	0.000108876	ENSMUSG00000051378	Kif18b
2246	136.964	3.00571	0.366843	8.19344	2.53867e-16	9.82466e-15	ENSMUSG00000032577	Mapkapk3
1490	31.1668	3.00253	0.575223	5.21977	1.79149e-07	2.2942e-06	ENSMUSG00000038527	C1rl
474	12.085	3.00236	0.817485	3.67268	0.000240019	0.0014881	ENSMUSG00000027376	Prom2
761	9.08134	2.99479	0.968845	3.0911	0.00199419	0.00936136	ENSMUSG00000027961	Lrrc39
3289	31.5422	2.99236	0.526436	5.68419	1.31434e-08	2.08806e-07	ENSMUSG00000022367	Has2
3932	292.292	2.99099	0.25386	11.7821	4.82951e-32	6.67508e-30	ENSMUSG00000052085	Dock8
1639	102.288	2.98586	0.396668	7.52736	5.17774e-14	1.61857e-12	ENSMUSG00000051735	Rinl
3956	22.3006	2.98582	0.654634	4.56106	5.0896e-06	4.80175e-05	ENSMUSG00000024989	Cep55
3556	202.147	2.98534	0.262642	11.3666	6.13384e-30	6.78228e-28	ENSMUSG00000023905	Tnfrsf12a
158	165.349	2.9839	0.390698	7.63734	2.21751e-14	7.18742e-13	ENSMUSG00000041559	Fmod
4058	156.543	2.98363	0.359523	8.29885	1.05119e-16	4.24647e-15	ENSMUSG00000031387	Renbp
3134	27.7782	2.98106	0.58809	5.06906	3.99785e-07	4.76638e-06	ENSMUSG00000041707	Tmem273
3625	397.409	2.97988	0.381876	7.80326	6.03264e-15	2.06605e-13	ENSMUSG00000024339	Tap2
2017	636.967	2.97987	0.296691	10.0437	9.79786e-24	6.97017e-22	ENSMUSG00000033192	Lpcat2
153	77.9715	2.97943	0.444934	6.69633	2.13718e-11	5.0992e-10	ENSMUSG00000009772	Nuak2
2059	308.939	2.97722	0.256926	11.5879	4.74874e-31	6.054e-29	ENSMUSG00000034330	Plcg2
2696	122.067	2.97607	0.344049	8.65014	5.14352e-18	2.3697e-16	ENSMUSG00000018927	Ccl6
3636	475.994	2.97471	0.317084	9.38145	6.50693e-21	3.78105e-19	ENSMUSG00000007041	Clic1
2607	100.539	2.97284	0.34386	8.64551	5.35632e-18	2.46187e-16	ENSMUSG00000010142	Tnfrsf13b
32	33.1768	2.97269	0.672485	4.42046	9.84913e-06	8.68249e-05	ENSMUSG00000070942	Il1rl2
4023	305.861	2.97239	0.336635	8.82972	1.04938e-18	5.12764e-17	ENSMUSG00000017057	Il13ra1
1386	222.092	2.96823	0.341102	8.7019	3.26368e-18	1.52298e-16	ENSMUSG00000029798	Herc6
1641	252.281	2.96729	0.259434	11.4375	2.71458e-30	3.17436e-28	ENSMUSG00000046410	Kcnk6
1805	380.824	2.96347	0.222586	13.3138	1.92401e-40	5.24362e-38	ENSMUSG00000095115	Itpripl2
1428	206.639	2.96005	0.360089	8.22033	2.02953e-16	7.982e-15	ENSMUSG00000029994	Anxa4
3684	913.698	2.95986	0.309329	9.56864	1.08319e-21	6.61191e-20	ENSMUSG00000023992	Trem2
2103	18.9658	2.95927	0.813484	3.63777	0.000275009	0.00167762	ENSMUSG00000049307	Fut4
2286	924.423	2.95654	0.222843	13.2674	3.57722e-40	9.48209e-38	ENSMUSG00000032440	Tgfbr2
1568	544.589	2.95408	0.260804	11.3268	9.6622e-30	1.05629e-27	ENSMUSG00000055541	Lair1
2615	168.312	2.94942	0.310688	9.49321	2.24037e-21	1.34214e-19	ENSMUSG00000020901	Pik3r5
4057	123.255	2.9474	0.313223	9.40991	4.9655e-21	2.91159e-19	ENSMUSG00000031389	Arhgap4
1698	48.4819	2.93901	0.503271	5.83982	5.22561e-09	8.91672e-08	ENSMUSG00000040212	Emp3
3881	235.412	2.93319	0.315476	9.29767	1.43562e-20	7.95966e-19	ENSMUSG00000047810	Ccdc88b
33	14.2003	2.93223	0.869177	3.37357	0.000742002	0.00397391	ENSMUSG00000026069	Il1rl1
2926	188.609	2.92767	0.287266	10.1915	2.16375e-24	1.61655e-22	ENSMUSG00000021186	Fbln5
725	16.5596	2.92701	0.730942	4.00443	6.21662e-05	0.000452564	ENSMUSG00000086564	Cd101
38	69.3026	2.92416	0.544863	5.36678	8.0155e-08	1.08613e-06	ENSMUSG00000026043	Col3a1
235	412.754	2.92323	0.316789	9.2277	2.7651e-20	1.50717e-18	ENSMUSG00000026547	Tagln2
316	26.419	2.92002	0.639866	4.56349	5.031e-06	4.74877e-05	ENSMUSG00000026829	Gbgt1
1612	42.6744	2.91954	0.581168	5.02357	5.07186e-07	5.92994e-06	ENSMUSG00000046223	Plaur
1732	188.825	2.91186	0.319863	9.10346	8.74996e-20	4.66423e-18	ENSMUSG00000053158	Fes
3162	102.238	2.90839	0.370122	7.85791	3.90601e-15	1.35694e-13	ENSMUSG00000000958	Slc7a7
1861	28.8758	2.90245	0.592853	4.89573	9.79423e-07	1.08296e-05	ENSMUSG00000025491	Ifitm1
3210	21.125	2.90189	0.613929	4.72675	2.28139e-06	2.33077e-05	ENSMUSG00000034205	Loxl2
2850	123.203	2.89825	0.334325	8.66897	4.36039e-18	2.02335e-16	ENSMUSG00000020649	Rrm2
3799	20.6663	2.89484	0.6132	4.72088	2.34827e-06	2.38902e-05	ENSMUSG00000085939	Cd63-ps
2893	114.663	2.89283	0.31676	9.13256	6.69011e-20	3.58597e-18	ENSMUSG00000046768	Rhoj
1571	10.0449	2.89164	0.907844	3.18518	0.00144666	0.0070904	ENSMUSG00000035458	Tnni3
3386	20.2508	2.89027	0.691411	4.18025	2.91189e-05	0.000230074	ENSMUSG00000022479	Vdr
1353	122.062	2.8893	0.389688	7.4144	1.22179e-13	3.67676e-12	ENSMUSG00000029915	Clec5a
844	117.593	2.88778	0.578783	4.9894	6.05671e-07	6.98019e-06	ENSMUSG00000035551	Igfbpl1
138	27.3647	2.88685	0.538472	5.36118	8.26799e-08	1.11644e-06	ENSMUSG00000050777	Tmem37
383	167.783	2.88338	0.340855	8.45927	2.69058e-17	1.17258e-15	ENSMUSG00000027015	Cybrd1
1980	258.079	2.88313	0.263872	10.9262	8.63486e-28	8.03291e-26	ENSMUSG00000031805	Jak3
3631	100.471	2.87475	0.455951	6.30495	2.88282e-10	6.01676e-09	ENSMUSG00000034786	Gpsm3
870	230.019	2.87461	0.319083	9.00897	2.07993e-19	1.06744e-17	ENSMUSG00000039158	Akna
3207	23.3785	2.86928	0.739229	3.88144	0.000103839	0.000711252	ENSMUSG00000048922	Cdca2
1149	14.632	2.86788	0.824576	3.47801	0.000505148	0.0028539	ENSMUSG00000029380	Cxcl1
175	245.342	2.8675	0.300133	9.55409	1.24675e-21	7.56258e-20	ENSMUSG00000026480	Ncf2
2048	19.4147	2.86592	0.864268	3.31601	0.000913112	0.00475605	ENSMUSG00000000303	Cdh1
3796	44.6003	2.8651	0.47053	6.0891	1.13551e-09	2.14991e-08	ENSMUSG00000056130	Ticam2
2219	17.1603	2.85797	0.688212	4.15275	3.28507e-05	0.000256005	ENSMUSG00000038379	Ttk
3945	749	2.85716	0.310887	9.19037	3.91507e-20	2.11611e-18	ENSMUSG00000045932	Ifit2
1674	35.4693	2.85649	0.664986	4.29556	1.74254e-05	0.000145399	ENSMUSG00000002204	Napsa
1506	11.7495	2.85598	0.823563	3.46783	0.000524672	0.00295042	ENSMUSG00000107761	2010008C14Rik
3144	9.96957	2.85558	0.916529	3.11565	0.00183542	0.00872184	ENSMUSG00000037628	Cdkn3
2345	36.7437	2.85449	0.563138	5.06891	4.00109e-07	4.76731e-06	ENSMUSG00000038151	Prdm1
1276	11.1917	2.85399	0.800476	3.56536	0.000363354	0.00214684	ENSMUSG00000082088	Gm15753
1139	80.5268	2.85382	0.42705	6.68265	2.34654e-11	5.56441e-10	ENSMUSG00000029217	Tec
2547	226.473	2.85028	0.332017	8.58473	9.10508e-18	4.14549e-16	ENSMUSG00000020399	Havcr2
1076	187.528	2.85027	0.249048	11.4447	2.5008e-30	2.95064e-28	ENSMUSG00000105987	AI506816
996	46.7904	2.84497	0.422101	6.74003	1.58356e-11	3.81117e-10	ENSMUSG00000006445	Epha2
3720	26.8939	2.84343	0.645204	4.40703	1.04797e-05	9.16732e-05	ENSMUSG00000024056	Ndc80
478	44.5616	2.83736	0.440204	6.44557	1.15164e-10	2.49543e-09	ENSMUSG00000048327	Ckap2l
3691	13.4325	2.83437	0.73263	3.86875	0.000109394	0.000745604	ENSMUSG00000023940	Sgo1
1779	152.969	2.83364	0.359225	7.88821	3.06557e-15	1.07657e-13	ENSMUSG00000066258	Trim12a
1313	102.793	2.83257	0.402791	7.03237	2.03061e-12	5.35318e-11	ENSMUSG00000029759	Pon3
3635	33.3691	2.83009	0.666821	4.24415	2.19423e-05	0.000178697	ENSMUSG00000024371	C2
1148	81.0521	2.82873	0.523353	5.40502	6.48015e-08	9.00601e-07	ENSMUSG00000029371	Cxcl5
2675	177.096	2.82197	0.329478	8.56496	1.08111e-17	4.89915e-16	ENSMUSG00000020709	Adap2
2812	366.687	2.8204	0.366323	7.69922	1.36896e-14	4.57501e-13	ENSMUSG00000048277	Syngr2
999	613.284	2.81585	0.230424	12.2203	2.42162e-34	4.22147e-32	ENSMUSG00000028583	Pdpn
3923	176.771	2.81219	0.231691	12.1376	6.67154e-34	1.07578e-31	ENSMUSG00000038843	Gcnt1
731	1086.82	2.81035	0.244556	11.4917	1.45286e-30	1.73536e-28	ENSMUSG00000027848	Olfml3
2287	23.777	2.80864	0.773631	3.63046	0.000282918	0.00171991	ENSMUSG00000032446	Eomes
1578	51.4649	2.80623	0.397201	7.06502	1.60596e-12	4.30406e-11	ENSMUSG00000035279	Ssc5d
1048	199.006	2.80209	0.244697	11.4513	2.31647e-30	2.74992e-28	ENSMUSG00000029070	Mxra8
3	500.586	2.79868	0.273532	10.2316	1.43119e-24	1.08602e-22	ENSMUSG00000016918	Sulf1
3406	81.8707	2.7954	0.330441	8.4596	2.68301e-17	1.17192e-15	ENSMUSG00000023031	Cela1
1513	2296.11	2.79371	0.260488	10.7249	7.77731e-27	6.68849e-25	ENSMUSG00000030342	Cd9
1505	30.1225	2.79064	0.515919	5.40907	6.33527e-08	8.83195e-07	ENSMUSG00000067714	Lpar5
1691	74.9115	2.789	0.435753	6.40041	1.54957e-10	3.30587e-09	ENSMUSG00000040428	Plekha4
1348	148.793	2.78705	0.325629	8.55897	1.13883e-17	5.14867e-16	ENSMUSG00000029925	Tbxas1
3335	716.713	2.78687	0.21348	13.0545	5.9917e-39	1.4139e-36	ENSMUSG00000018008	Cyth4
291	332.507	2.78303	0.247732	11.234	2.77585e-29	2.88778e-27	ENSMUSG00000026786	Apbb1ip
536	88.8041	2.78289	0.370385	7.51351	5.75607e-14	1.79067e-12	ENSMUSG00000027641	Rbl1
2732	83.867	2.77766	0.41133	6.75288	1.44938e-11	3.49695e-10	ENSMUSG00000038352	Arl5c
1857	11.0552	2.7775	0.786209	3.53278	0.000411215	0.00238949	ENSMUSG00000025461	Cd163l1
1719	14.8697	2.77714	0.863174	3.21736	0.00129377	0.00644823	ENSMUSG00000074071	Fam169b
2307	319.117	2.77592	0.317985	8.72973	2.55276e-18	1.20478e-16	ENSMUSG00000079227	Ccr5
1999	32.777	2.77555	0.483327	5.74259	9.32396e-09	1.52768e-07	ENSMUSG00000005465	Il27ra
705	102.174	2.7754	0.31404	8.83771	9.76963e-19	4.81024e-17	ENSMUSG00000028111	Ctsk
831	288.521	2.77418	0.296228	9.36501	7.60408e-21	4.37913e-19	ENSMUSG00000028413	B4galt1
3074	244.302	2.77394	0.237642	11.6727	1.75664e-31	2.28127e-29	ENSMUSG00000048376	F2r
1053	82.7782	2.77249	0.334113	8.29804	1.0584e-16	4.26666e-15	ENSMUSG00000078349	AW011738
177	153.43	2.76583	0.331935	8.33243	7.92002e-17	3.27462e-15	ENSMUSG00000042684	Npl
2432	166.35	2.7652	0.249403	11.0873	1.44621e-28	1.42052e-26	ENSMUSG00000020256	Aldh1l2
3299	302.29	2.7651	0.28667	9.64561	5.13064e-22	3.19221e-20	ENSMUSG00000022372	Sla
149	93.1229	2.76293	0.382035	7.23214	4.75435e-13	1.33328e-11	ENSMUSG00000052688	Rab7b
2369	34.9137	2.75858	0.582796	4.73334	2.20849e-06	2.26191e-05	ENSMUSG00000058806	Col13a1
4052	438.332	2.75755	0.238245	11.5745	5.55243e-31	6.97659e-29	ENSMUSG00000031375	Bgn
1004	24.8691	2.75091	0.539259	5.10127	3.37381e-07	4.08787e-06	ENSMUSG00000070605	Zfp992
3309	677.521	2.75079	0.417327	6.59146	4.35527e-11	9.94976e-10	ENSMUSG00000075602	Ly6a
1470	372.322	2.74899	0.295014	9.31817	1.18363e-20	6.61946e-19	ENSMUSG00000042129	Rassf4
883	147.727	2.74604	0.286374	9.589	8.89462e-22	5.48124e-20	ENSMUSG00000028497	Hacd4
3085	44.26	2.74586	0.499659	5.49547	3.8968e-08	5.70317e-07	ENSMUSG00000041431	Ccnb1
2494	11.7977	2.74122	0.853565	3.21149	0.00132048	0.00656508	ENSMUSG00000034833	Tespa1
2001	88.621	2.73877	0.377188	7.26102	3.8418e-13	1.08842e-11	ENSMUSG00000034041	Lyl1
13	23.1066	2.73588	0.545802	5.01258	5.37044e-07	6.25635e-06	ENSMUSG00000026147	Col9a1
1528	109.439	2.73523	0.476769	5.737	9.63673e-09	1.57359e-07	ENSMUSG00000030157	Clec2d
3597	262.272	2.73405	0.221603	12.3376	5.68035e-35	1.03693e-32	ENSMUSG00000024013	Fgd2
2552	36.5718	2.73213	0.494337	5.52687	3.25996e-08	4.81896e-07	ENSMUSG00000078153	Psme2b
112	654.507	2.72703	0.225487	12.094	1.13672e-33	1.71841e-31	ENSMUSG00000026288	Inpp5d
2427	17.4834	2.72661	0.812185	3.35713	0.000787569	0.00417977	ENSMUSG00000044199	S1pr4
17	67.6933	2.72628	0.459888	5.92813	3.064e-09	5.38985e-08	ENSMUSG00000026126	Ptpn18
3963	206.832	2.72508	0.41558	6.55729	5.47924e-11	1.23426e-09	ENSMUSG00000061132	Blnk
1100	223.175	2.72487	0.323981	8.41058	4.07976e-17	1.73502e-15	ENSMUSG00000054520	Sh3bp2
2953	42.9611	2.71542	0.501577	5.41376	6.17135e-08	8.65331e-07	ENSMUSG00000021280	Exoc3l4
3609	41.8932	2.71535	0.464156	5.85007	4.91375e-09	8.39939e-08	ENSMUSG00000002289	Angptl4
1286	99.8838	2.71398	0.300617	9.02805	1.74757e-19	9.04157e-18	ENSMUSG00000036718	Micall2
2428	115.723	2.71302	0.344508	7.87506	3.40574e-15	1.18955e-13	ENSMUSG00000034792	Gna15
1304	101.612	2.7111	0.341265	7.94427	1.95341e-15	7.03882e-14	ENSMUSG00000060063	Alox5ap
475	26.5742	2.71097	0.648495	4.18041	2.90989e-05	0.00023001	ENSMUSG00000027379	Bub1
1156	431.333	2.71034	0.225625	12.0126	3.05167e-33	4.47348e-31	ENSMUSG00000029484	Anxa3
2413	815.287	2.70887	0.217346	12.4634	1.18218e-35	2.26488e-33	ENSMUSG00000035673	Sbno2
211	11.6281	2.70679	0.837184	3.23321	0.00122408	0.00615061	ENSMUSG00000102418	Sh2d1b1
2695	122.935	2.70542	0.32407	8.34827	6.92704e-17	2.88875e-15	ENSMUSG00000019122	Ccl9
39	165.891	2.70183	0.328913	8.21443	2.13181e-16	8.33345e-15	ENSMUSG00000026042	Col5a2
1962	15.5779	2.69967	0.790838	3.41368	0.00064091	0.003511	ENSMUSG00000031849	Comp
1104	59.6284	2.69473	0.438587	6.14411	8.04109e-10	1.57008e-08	ENSMUSG00000036553	Sh3tc1
340	82.8387	2.69451	0.40371	6.67438	2.48281e-11	5.8517e-10	ENSMUSG00000004105	Angptl2
1729	92.0444	2.69409	0.506491	5.31913	1.04265e-07	1.38282e-06	ENSMUSG00000039062	Anpep
3722	210.76	2.69354	0.373655	7.20863	5.65175e-13	1.57128e-11	ENSMUSG00000024066	Xdh
2197	38.9987	2.693	0.432658	6.22433	4.83634e-10	9.77881e-09	ENSMUSG00000032218	Ccnb2
605	40.599	2.69092	0.40912	6.57733	4.78956e-11	1.08905e-09	ENSMUSG00000027699	Ect2
3425	23.8556	2.68693	0.62828	4.27664	1.89734e-05	0.000156895	ENSMUSG00000049871	Nlrc3
1370	17.6616	2.68691	0.814595	3.29846	0.000972171	0.0050352	ENSMUSG00000043505	Gimap5
1431	185.101	2.68519	0.429674	6.24938	4.12084e-10	8.39349e-09	ENSMUSG00000030047	Arhgap25
117	99.6767	2.6808	0.369826	7.24881	4.20432e-13	1.18764e-11	ENSMUSG00000026303	Mlph
2648	15.7871	2.67999	0.752442	3.56172	0.000368431	0.00217219	ENSMUSG00000020798	Spns3
2805	128.496	2.67841	0.306993	8.72468	2.66934e-18	1.25673e-16	ENSMUSG00000020773	Trim47
3204	19.0026	2.67625	0.641669	4.17076	3.03588e-05	0.00023841	ENSMUSG00000022034	Esco2
3661	52.3368	2.67538	0.489401	5.46664	4.5866e-08	6.60839e-07	ENSMUSG00000079491	H2-T10
1373	430.377	2.67455	0.217627	12.2896	1.03025e-34	1.84586e-32	ENSMUSG00000023367	Tmem176a
2650	8.85004	2.67196	0.850118	3.14305	0.00167198	0.0080465	ENSMUSG00000020787	P2rx1
938	88.9801	2.67165	0.587752	4.54554	5.47934e-06	5.1267e-05	ENSMUSG00000000409	Lck
694	421.073	2.66687	0.249273	10.6986	1.03318e-26	8.76842e-25	ENSMUSG00000001025	S100a6
473	39.0278	2.66469	0.562824	4.73449	2.19602e-06	2.25189e-05	ENSMUSG00000027368	Dusp2
3640	68.1764	2.65667	0.482191	5.50958	3.59684e-08	5.28064e-07	ENSMUSG00000073412	Lst1
3829	75.9237	2.65517	0.498916	5.32188	1.02703e-07	1.36491e-06	ENSMUSG00000024521	Pmaip1
1667	11.6024	2.64703	0.762137	3.47317	0.000514358	0.00290001	ENSMUSG00000047884	Klk9
3123	189.614	2.64363	0.348372	7.58852	3.23587e-14	1.03153e-12	ENSMUSG00000021822	Plau
3124	22.5146	2.63789	0.628213	4.19903	2.68057e-05	0.00021469	ENSMUSG00000063458	Lrmda
3496	34.6018	2.63281	0.509322	5.16924	2.35043e-07	2.93424e-06	ENSMUSG00000075122	Cd80
1893	63.4569	2.63257	0.467366	5.63279	1.77315e-08	2.73608e-07	ENSMUSG00000031497	Tnfsf13b
1131	40.0292	2.62779	0.516884	5.0839	3.69766e-07	4.44133e-06	ENSMUSG00000051498	Tlr6
1055	40.666	2.62766	0.464256	5.65994	1.51423e-08	2.37096e-07	ENSMUSG00000096351	Samd11
2874	136.649	2.62762	0.42544	6.17625	6.56404e-10	1.29739e-08	ENSMUSG00000035021	Baz1a
3343	60.8693	2.62528	0.408964	6.41936	1.36851e-10	2.94229e-09	ENSMUSG00000042622	Maff
741	66.6402	2.62436	0.346051	7.58373	3.35749e-14	1.06504e-12	ENSMUSG00000074342	I830077J02Rik
1349	489.355	2.61669	0.250607	10.4414	1.60388e-25	1.29313e-23	ENSMUSG00000038507	Parp12
2529	349.117	2.61655	0.203613	12.8506	8.53763e-38	1.87731e-35	ENSMUSG00000020282	Rhbdf1
1765	28.1204	2.61652	0.527954	4.95595	7.19764e-07	8.20226e-06	ENSMUSG00000032860	P2ry2
1665	377.38	2.61366	0.268524	9.73342	2.17158e-22	1.39139e-20	ENSMUSG00000004609	Cd33
3803	58.0277	2.6129	0.46531	5.61539	1.96124e-08	3.00713e-07	ENSMUSG00000024538	Ppic
4115	119.208	2.59831	0.277877	9.35057	8.71741e-21	4.94668e-19	ENSMUSG00000031274	Col4a5
3514	621.141	2.59683	0.198474	13.084	4.06566e-39	9.71242e-37	ENSMUSG00000022912	Pros1
3077	4559.1	2.59638	0.2507	10.3565	3.90876e-25	3.06213e-23	ENSMUSG00000021665	Hexb
2009	18.7052	2.59284	0.689947	3.75803	0.000171255	0.00110755	ENSMUSG00000055994	Nod2
3844	460.726	2.59266	0.282178	9.18802	4.00129e-20	2.15668e-18	ENSMUSG00000001750	Tcirg1
115	12.4879	2.58961	0.715872	3.61742	0.000297551	0.00179253	ENSMUSG00000062310	Glrp1
3782	131.884	2.58829	0.394267	6.56481	5.20998e-11	1.18048e-09	ENSMUSG00000051439	Cd14
2838	48.746	2.58604	0.47831	5.40663	6.42215e-08	8.94019e-07	ENSMUSG00000020592	Sdc1
2199	17.6383	2.58368	0.629296	4.10566	4.03155e-05	0.000308708	ENSMUSG00000041361	Myzap
987	18.6299	2.57855	0.721999	3.5714	0.000355076	0.00210114	ENSMUSG00000028755	Cda
2857	158.744	2.57611	0.35003	7.35968	1.84347e-13	5.41292e-12	ENSMUSG00000020573	Pik3cg
1367	100.396	2.57432	0.46007	5.5955	2.19992e-08	3.33348e-07	ENSMUSG00000047867	Gimap6
1884	18.0476	2.57116	0.793463	3.24043	0.00119349	0.00601562	ENSMUSG00000031074	Fgf3
297	140.563	2.56839	0.312923	8.20773	2.25411e-16	8.77605e-15	ENSMUSG00000059555	Tor4a
763	86.7667	2.56809	0.375663	6.83616	8.13463e-12	2.01028e-10	ENSMUSG00000033386	Frrs1
2215	190.105	2.56552	0.530156	4.83918	1.30377e-06	1.40311e-05	ENSMUSG00000046186	Cd109
2712	543.241	2.56183	0.292669	8.75333	2.07142e-18	9.82401e-17	ENSMUSG00000000278	Scpep1
2927	90.138	2.56178	0.37388	6.85187	7.2889e-12	1.81286e-10	ENSMUSG00000044456	Rin3
2070	167.704	2.56172	0.341449	7.50249	6.26175e-14	1.93245e-12	ENSMUSG00000110631	Gm42047
1923	45.025	2.56097	0.4949	5.17472	2.28248e-07	2.86049e-06	ENSMUSG00000046794	Ppp1r3b
1027	33.4323	2.56069	0.589879	4.34103	1.41814e-05	0.000120567	ENSMUSG00000028965	Tnfrsf9
1246	20.6012	2.55792	0.626638	4.08198	4.46536e-05	0.000338171	ENSMUSG00000037962	Rflna
2134	172.576	2.55757	0.295578	8.65278	5.02607e-18	2.32666e-16	ENSMUSG00000032122	Slc37a2
1390	326.075	2.55747	0.235801	10.8459	2.0861e-27	1.87749e-25	ENSMUSG00000029919	Hpgds
174	130.538	2.55731	0.31124	8.21652	2.09497e-16	8.22265e-15	ENSMUSG00000026483	Fam129a
3929	86.4134	2.55637	0.31765	8.04775	8.43315e-16	3.12608e-14	ENSMUSG00000033207	Mamdc2
759	1221.08	2.54475	0.29295	8.68666	3.7325e-18	1.73615e-16	ENSMUSG00000027962	Vcam1
2939	41.7693	2.54365	0.449161	5.66312	1.48645e-08	2.33464e-07	ENSMUSG00000021070	Bdkrb2
3360	159.561	2.54343	0.289004	8.80068	1.35994e-18	6.5952e-17	ENSMUSG00000058099	Nfam1
3057	160.187	2.54212	0.300554	8.45811	2.71735e-17	1.18159e-15	ENSMUSG00000017756	Slc12a7
3854	17.1897	2.54089	0.747893	3.39739	0.000680315	0.00368846	ENSMUSG00000041845	Rhod
1760	137.351	2.53865	0.287476	8.83082	1.03908e-18	5.09019e-17	ENSMUSG00000051048	P4ha3
1651	182.139	2.53575	0.265825	9.53915	1.44005e-21	8.68066e-20	ENSMUSG00000036854	Hspb6
1118	25.9352	2.53489	0.637921	3.97367	7.07731e-05	0.000504963	ENSMUSG00000015880	Ncapg
3954	74.5825	2.53276	0.371071	6.82553	8.76002e-12	2.1511e-10	ENSMUSG00000024986	Hhex
1369	48.0812	2.53204	0.56502	4.48132	7.41836e-06	6.74238e-05	ENSMUSG00000090019	Gimap1
381	37.0713	2.5314	0.603224	4.19644	2.71142e-05	0.000216355	ENSMUSG00000005233	Spc25
10	74.6265	2.52882	0.352147	7.18117	6.91197e-13	1.90794e-11	ENSMUSG00000041779	Tram2
9	171.986	2.5166	0.341094	7.37803	1.60649e-13	4.76043e-12	ENSMUSG00000041859	Mcm3
2485	1071.7	2.51511	0.238444	10.548	5.18829e-26	4.30873e-24	ENSMUSG00000040033	Stat2
598	37.0225	2.50619	0.499079	5.02163	5.12347e-07	5.98666e-06	ENSMUSG00000027555	Car13
2856	114.368	2.50519	0.30411	8.23778	1.75439e-16	6.95645e-15	ENSMUSG00000054204	Alkal2
2719	126.448	2.50301	0.402755	6.21473	5.14131e-10	1.03414e-08	ENSMUSG00000020865	Abcc3
2490	14.6923	2.50036	0.745982	3.35177	0.000802978	0.00425106	ENSMUSG00000025359	Pmel
3670	123.102	2.49938	0.410073	6.09497	1.09458e-09	2.07852e-08	ENSMUSG00000023947	Nfkbie
3062	436.752	2.49676	0.263901	9.46096	3.05133e-21	1.80561e-19	ENSMUSG00000021583	Erap1
2612	40.2884	2.49405	0.492764	5.06134	4.16329e-07	4.93928e-06	ENSMUSG00000070407	Hs3st3b1
3341	14.4417	2.49397	0.701634	3.55452	0.000378672	0.00222647	ENSMUSG00000114755	Galr3
3656	370.112	2.49231	0.28107	8.86724	7.49835e-19	3.7299e-17	ENSMUSG00000034595	Ppp1r18
1549	224.59	2.48907	0.418707	5.94467	2.77007e-09	4.9085e-08	ENSMUSG00000030218	Mgp
606	94.6605	2.48797	0.411005	6.05338	1.41836e-09	2.64151e-08	ENSMUSG00000039304	Tnfsf10
1252	640.571	2.48744	0.247352	10.0563	8.62101e-24	6.19715e-22	ENSMUSG00000025534	Gusb
3463	44.0968	2.48466	0.397719	6.24728	4.1767e-10	8.4894e-09	ENSMUSG00000044626	Liph
3950	36.2118	2.48003	0.464471	5.33948	9.3213e-08	1.24649e-06	ENSMUSG00000024795	Kif20b
1323	76.8339	2.47782	0.491543	5.0409	4.63342e-07	5.45026e-06	ENSMUSG00000029552	Tes
1634	153.333	2.47276	0.253507	9.75419	1.76999e-22	1.14931e-20	ENSMUSG00000037552	Plekhg2
395	697.936	2.47132	0.302976	8.15681	3.43985e-16	1.31804e-14	ENSMUSG00000015839	Nfe2l2
911	45.6868	2.47005	0.501099	4.92928	8.25348e-07	9.27438e-06	ENSMUSG00000006398	Cdc20
980	153.482	2.46977	0.336713	7.33495	2.21811e-13	6.48344e-12	ENSMUSG00000036995	Asap3
1653	207.013	2.4657	0.473733	5.20483	1.94174e-07	2.47514e-06	ENSMUSG00000009687	Fxyd5
662	26.8517	2.46516	0.557955	4.41821	9.95231e-06	8.76108e-05	ENSMUSG00000004885	Crabp2
3920	34.3483	2.4642	0.457307	5.38849	7.105e-08	9.75607e-07	ENSMUSG00000111118	Gm6545
1093	68.765	2.46209	0.38874	6.33352	2.39638e-10	5.02928e-09	ENSMUSG00000029163	Emilin1
1527	48.5356	2.46063	0.458375	5.36816	7.95443e-08	1.08089e-06	ENSMUSG00000087150	BC064078
3464	36.3297	2.45962	0.43935	5.59833	2.16428e-08	3.28461e-07	ENSMUSG00000033581	Igf2bp2
3030	11.6148	2.45962	0.752139	3.27017	0.00107482	0.0054948	ENSMUSG00000048368	Omd
1500	33.4632	2.45545	0.547744	4.48284	7.3656e-06	6.70072e-05	ENSMUSG00000023505	Cdca3
3380	95.5655	2.45454	0.330358	7.42993	1.08657e-13	3.28516e-12	ENSMUSG00000059883	Irak4
2002	218.917	2.44954	0.314311	7.79338	6.52389e-15	2.22249e-13	ENSMUSG00000003812	Dnase2a
3233	250.672	2.44544	0.252081	9.70099	2.98576e-22	1.90675e-20	ENSMUSG00000044350	Lacc1
3588	60.6626	2.44539	0.445601	5.48785	4.06857e-08	5.91929e-07	ENSMUSG00000002257	Def6
1910	285.966	2.44306	0.310644	7.86451	3.70542e-15	1.29189e-13	ENSMUSG00000031548	Sfrp1
1411	135.884	2.44294	0.415455	5.88017	4.09849e-09	7.13181e-08	ENSMUSG00000068335	Dok1
3151	180.887	2.44141	0.261917	9.32131	1.14917e-20	6.44534e-19	ENSMUSG00000006281	Tep1
3955	104.501	2.43922	0.42395	5.75356	8.7382e-09	1.43413e-07	ENSMUSG00000048612	Myof
223	373.027	2.43874	0.25214	9.67215	3.95979e-22	2.48772e-20	ENSMUSG00000038235	F11r
3990	30.4181	2.43685	0.591205	4.12183	3.75869e-05	0.000288843	ENSMUSG00000117975	Itprip
4118	34.757	2.43652	0.535043	4.55389	5.26642e-06	4.94446e-05	ENSMUSG00000067276	Capn6
1025	14.8996	2.43566	0.70778	3.44126	0.000579004	0.00322132	ENSMUSG00000102813	Gm37795
2491	38.9246	2.43566	0.430487	5.65791	1.53226e-08	2.3952e-07	ENSMUSG00000025355	Mmp19
1026	100.19	2.42614	0.36518	6.64369	3.05926e-11	7.10644e-10	ENSMUSG00000047875	Gpr157
617	65.2403	2.41843	0.401429	6.02456	1.69572e-09	3.09549e-08	ENSMUSG00000027715	Ccna2
2907	2398.04	2.41467	0.289611	8.33765	7.57809e-17	3.13996e-15	ENSMUSG00000021242	Npc2
2031	216.871	2.41287	0.285152	8.46171	2.63487e-17	1.15612e-15	ENSMUSG00000031875	Cmtm3
2073	55.7009	2.41212	0.475362	5.07427	3.8898e-07	4.65477e-06	ENSMUSG00000006585	Cdt1
2966	81.2854	2.412	0.571896	4.21754	2.46978e-05	0.00019863	ENSMUSG00000006360	Crip1
2290	2406.01	2.409	0.211535	11.3882	4.78722e-30	5.32372e-28	ENSMUSG00000052336	Cx3cr1
3660	607.941	2.40616	0.341721	7.04131	1.90443e-12	5.05497e-11	ENSMUSG00000056116	H2-T22
815	75.082	2.40579	0.486519	4.9449	7.61836e-07	8.63087e-06	ENSMUSG00000028214	Gem
1056	82.9748	2.4035	0.345068	6.96529	3.27724e-12	8.4328e-11	ENSMUSG00000040274	Cdk6
3591	54.2274	2.40316	0.374431	6.41815	1.37937e-10	2.96236e-09	ENSMUSG00000002249	Tead3
552	364.223	2.39679	0.273515	8.76293	1.90233e-18	9.11141e-17	ENSMUSG00000016995	Matn4
3298	21.8372	2.3927	0.655669	3.64925	0.000263011	0.00161002	ENSMUSG00000036944	Tmem71
730	23.2611	2.39234	0.514806	4.64706	3.3669e-06	3.29871e-05	ENSMUSG00000007379	Dennd2c
747	875.795	2.39127	0.216798	11.03	2.73949e-28	2.65046e-26	ENSMUSG00000014599	Csf1
539	271.289	2.39017	0.347844	6.87138	6.35846e-12	1.58961e-10	ENSMUSG00000037820	Tgm2
4088	36.985	2.38619	0.441735	5.40186	6.59545e-08	9.14852e-07	ENSMUSG00000052821	Cysltr1
535	699.895	2.38496	0.331486	7.19477	6.25666e-13	1.732e-11	ENSMUSG00000027639	Samhd1
1091	79.2444	2.38371	0.352791	6.75672	1.41151e-11	3.40984e-10	ENSMUSG00000029177	Cenpa
3700	77.8624	2.38274	0.40299	5.91264	3.36665e-09	5.90078e-08	ENSMUSG00000001228	Uhrf1
1007	11.1266	2.38258	0.771279	3.08913	0.00200741	0.00941202	ENSMUSG00000093594	Gm20707
1135	67.9673	2.38165	0.491974	4.841	1.29186e-06	1.39107e-05	ENSMUSG00000070780	Rbm47
1320	151.106	2.37971	0.392918	6.0565	1.39114e-09	2.59582e-08	ENSMUSG00000041390	Mdfic
238	122.069	2.37063	0.293758	8.07001	7.02899e-16	2.63077e-14	ENSMUSG00000037860	Aim2
1145	530.018	2.36666	0.219944	10.7603	5.30159e-27	4.57973e-25	ENSMUSG00000036256	Igfbp7
361	126.629	2.36657	0.278929	8.4845	2.16655e-17	9.57139e-16	ENSMUSG00000026946	Nmi
2928	4353.12	2.36597	0.228228	10.3667	3.5142e-25	2.7755e-23	ENSMUSG00000021190	Lgmn
313	11.6608	2.36425	0.73842	3.20176	0.00136589	0.00675438	ENSMUSG00000009214	Mymk
2845	68.1148	2.3632	0.350824	6.73615	1.62638e-11	3.90938e-10	ENSMUSG00000045679	Pqlc3
3482	159.374	2.35943	0.310387	7.60158	2.92543e-14	9.38756e-13	ENSMUSG00000052384	Nrros
1835	77.7387	2.35755	0.545231	4.32395	1.53262e-05	0.00012956	ENSMUSG00000000486	2019-09-01
2633	26.5572	2.35731	0.559901	4.21022	2.55118e-05	0.000205006	ENSMUSG00000018566	Slc2a4
3061	16.3456	2.35636	0.644088	3.65844	0.000253752	0.00155926	ENSMUSG00000062382	Ftl1-ps1
145	108.597	2.35617	0.401507	5.8683	4.40275e-09	7.59975e-08	ENSMUSG00000045382	Cxcr4
372	53.446	2.3561	0.522004	4.51356	6.37468e-06	5.88502e-05	ENSMUSG00000026980	Ly75
3925	20.3573	2.35519	0.582115	4.04591	5.212e-05	0.000387744	ENSMUSG00000024727	Trpm6
308	93.5902	2.35392	0.296391	7.94192	1.99079e-15	7.16017e-14	ENSMUSG00000026928	Card9
610	42.1695	2.35122	0.42047	5.59188	2.2462e-08	3.40094e-07	ENSMUSG00000037661	Gpr160
1605	26.0306	2.35073	0.614643	3.82455	0.00013101	0.000875362	ENSMUSG00000040564	Apoc1
3820	4110.72	2.35065	0.2283	10.2963	7.32056e-25	5.62114e-23	ENSMUSG00000024621	Csf1r
1263	111.185	2.34475	0.319239	7.3448	2.06064e-13	6.04142e-12	ENSMUSG00000004951	Hspb1
1382	164.697	2.34387	0.32449	7.22324	5.07646e-13	1.4195e-11	ENSMUSG00000038058	Nod1
439	45.8848	2.33874	0.393951	5.93662	2.90952e-09	5.1368e-08	ENSMUSG00000027331	Knstrn
114	32.6257	2.33304	0.516426	4.51767	6.25242e-06	5.78596e-05	ENSMUSG00000090124	Ugt1a7c
1601	492.699	2.33069	0.287872	8.09629	5.66587e-16	2.13297e-14	ENSMUSG00000030403	Vasp
440	74.0914	2.32861	0.43373	5.36879	7.92648e-08	1.0786e-06	ENSMUSG00000074916	Chst14
1618	453.424	2.3272	0.169233	13.7515	4.99115e-43	1.69437e-40	ENSMUSG00000008496	Pou2f2
3103	38.4154	2.32435	0.478347	4.85913	1.17901e-06	1.2788e-05	ENSMUSG00000051456	Hspb3
3780	360.822	2.3239	0.228219	10.1827	2.36784e-24	1.76222e-22	ENSMUSG00000024486	Hbegf
3962	512.827	2.32293	0.33114	7.01494	2.3005e-12	6.04818e-11	ENSMUSG00000048120	Entpd1
2448	228.644	2.32028	0.230228	10.0782	6.89992e-24	4.98184e-22	ENSMUSG00000008398	Elk3
150	78.7255	2.31823	0.323089	7.1752	7.2202e-13	1.98735e-11	ENSMUSG00000042251	Pm20d1
2609	135.11	2.31818	0.304792	7.60576	2.83243e-14	9.1135e-13	ENSMUSG00000004837	Grap
3152	209.021	2.31719	0.30989	7.47746	7.57699e-14	2.31985e-12	ENSMUSG00000115338	Pnp
2583	15.3462	2.31631	0.678831	3.41221	0.000644386	0.00352726	ENSMUSG00000049588	Ccdc69
1831	324.344	2.3142	0.33021	7.00826	2.41294e-12	6.32662e-11	ENSMUSG00000030681	Mvp
3255	36.7554	2.31299	0.488684	4.73309	2.21125e-06	2.2627e-05	ENSMUSG00000051212	Gpr183
3199	88.4355	2.31241	0.34786	6.64753	2.98044e-11	6.94838e-10	ENSMUSG00000035095	Fam167a
3758	77.0964	2.30943	0.393667	5.86646	4.45206e-09	7.65556e-08	ENSMUSG00000117613	AC102342.2
1833	57.7604	2.30874	0.5183	4.45444	8.41121e-06	7.54203e-05	ENSMUSG00000045165	AI467606
2493	2748.41	2.30689	0.255385	9.03301	1.67011e-19	8.66396e-18	ENSMUSG00000025351	Cd63
448	397.525	2.29891	0.232221	9.89965	4.17738e-23	2.83622e-21	ENSMUSG00000027293	Ehd4
173	106.427	2.29688	0.298774	7.6877	1.49805e-14	4.97208e-13	ENSMUSG00000056220	Pla2g4a
776	64.264	2.29145	0.368927	6.21112	5.26068e-10	1.05705e-08	ENSMUSG00000045328	Cenpe
1199	876.456	2.29064	0.209262	10.9463	6.92532e-28	6.53683e-26	ENSMUSG00000054675	Tmem119
449	290.64	2.28987	0.245574	9.32453	1.11471e-20	6.27024e-19	ENSMUSG00000079110	Capn3
283	31.4651	2.28957	0.482645	4.74379	2.09756e-06	2.16154e-05	ENSMUSG00000026712	Mrc1
3028	78.0213	2.28879	0.340581	6.72026	1.81403e-11	4.35502e-10	ENSMUSG00000021384	Susd3
2814	34.7536	2.28843	0.483478	4.73327	2.20931e-06	2.26191e-05	ENSMUSG00000017716	Birc5
2990	182.799	2.2795	0.309243	7.37122	1.69068e-13	4.97182e-12	ENSMUSG00000006611	Hfe
3163	522.582	2.27798	0.286849	7.94139	1.99928e-15	7.1641e-14	ENSMUSG00000000957	Mmp14
1514	366.539	2.27724	0.272541	8.35556	6.51212e-17	2.72159e-15	ENSMUSG00000001930	Vwf
3900	414.103	2.27472	0.251693	9.0377	1.6e-19	8.32257e-18	ENSMUSG00000024663	Rab3il1
3658	137.207	2.27229	0.253771	8.95409	3.42548e-19	1.73971e-17	ENSMUSG00000053835	H2-T24
3968	30.832	2.26946	0.618958	3.66659	0.00024581	0.00151963	ENSMUSG00000018822	Sfrp5
167	14.64	2.26881	0.657362	3.45139	0.000557705	0.00311716	ENSMUSG00000041498	Kif14
437	178.617	2.26343	0.310434	7.29116	3.07308e-13	8.82256e-12	ENSMUSG00000040061	Plcb2
152	144.278	2.2633	0.266597	8.48959	2.07364e-17	9.18189e-16	ENSMUSG00000026433	Rab29
1886	72.8098	2.25827	0.373056	6.05344	1.41785e-09	2.64151e-08	ENSMUSG00000048677	Tpcn2
1310	172.724	2.25788	0.343979	6.56401	5.23783e-11	1.18402e-09	ENSMUSG00000029661	Col1a2
3598	101.989	2.25282	0.534041	4.21845	2.4599e-05	0.000198081	ENSMUSG00000024014	Pim1
657	35.6371	2.24952	0.537046	4.18869	2.80569e-05	0.000223049	ENSMUSG00000028076	Cd1d1
169	39.4731	2.24608	0.536215	4.18877	2.80473e-05	0.000223049	ENSMUSG00000033952	Aspm
3384	54.4063	2.24547	0.416878	5.38638	7.1889e-08	9.85164e-07	ENSMUSG00000022468	Endou
310	31.1225	2.24531	0.490706	4.57568	4.74688e-06	4.50918e-05	ENSMUSG00000026922	Agpat2
262	64.7803	2.24413	0.416017	5.39432	6.87843e-08	9.47989e-07	ENSMUSG00000026605	Cenpf
2394	132.222	2.24388	0.328388	6.83302	8.31473e-12	2.04955e-10	ENSMUSG00000001435	Col18a1
205	163.258	2.24284	0.330361	6.78906	1.12865e-11	2.74709e-10	ENSMUSG00000040723	Rcsd1
2751	76.0178	2.23672	0.390248	5.73155	9.95194e-09	1.6196e-07	ENSMUSG00000004043	Stat5a
190	61.4044	2.23052	0.414146	5.38582	7.21134e-08	9.86842e-07	ENSMUSG00000090394	4930523C07Rik
3653	99.5025	2.22577	0.327956	6.78679	1.14653e-11	2.7836e-10	ENSMUSG00000003541	Ier3
979	41.6294	2.22544	0.413693	5.37945	7.47155e-08	1.01957e-06	ENSMUSG00000018983	E2f2
1357	18.4081	2.22392	0.661703	3.3609	0.000776889	0.0041333	ENSMUSG00000029851	Tcaf2
3525	221.137	2.22195	0.307046	7.23655	4.60231e-13	1.29628e-11	ENSMUSG00000022969	Il10rb
2710	34.3092	2.22146	0.462414	4.80406	1.5548e-06	1.64556e-05	ENSMUSG00000009356	Lpo
441	23.2219	2.22111	0.560491	3.9628	7.40772e-05	0.000526596	ENSMUSG00000027326	Knl1
2235	246.886	2.21838	0.199672	11.1101	1.12006e-28	1.11144e-26	ENSMUSG00000032374	Plod2
1881	17.9035	2.21818	0.626031	3.54325	0.000395234	0.00231191	ENSMUSG00000037613	Tnfrsf23
1412	139.148	2.21548	0.316855	6.99207	2.7085e-12	7.04429e-11	ENSMUSG00000000693	Loxl3
3995	113.762	2.21438	0.394969	5.60647	2.06493e-08	3.15113e-07	ENSMUSG00000025076	Casp7
2090	125.023	2.21319	0.502094	4.40792	1.0437e-05	9.13413e-05	ENSMUSG00000025888	Casp1
2037	108.741	2.20994	0.302613	7.30288	2.81671e-13	8.1227e-12	ENSMUSG00000014778	Fhod1
516	93.6099	2.20771	0.346313	6.37491	1.83074e-10	3.8843e-09	ENSMUSG00000027469	Tpx2
971	158.763	2.19933	0.353772	6.21679	5.07427e-10	1.02172e-08	ENSMUSG00000037295	Ldlrap1
2863	22.2468	2.19874	0.664131	3.3107	0.000930618	0.00483811	ENSMUSG00000002565	Scin
632	445.079	2.19865	0.205948	10.6758	1.3213e-26	1.11647e-24	ENSMUSG00000036362	P2ry13
1749	19.4764	2.19643	0.650929	3.3743	0.00074005	0.00396586	ENSMUSG00000030641	Ddias
3226	50.8773	2.19618	0.400798	5.47952	4.2649e-08	6.17246e-07	ENSMUSG00000034959	Rubcnl
1854	69.5726	2.19265	0.422783	5.18624	2.14581e-07	2.71028e-06	ENSMUSG00000025473	Adam8
3154	38.0661	2.18914	0.429353	5.0987	3.41993e-07	4.13081e-06	ENSMUSG00000072115	Ang
2216	150.132	2.18735	0.425833	5.13663	2.79709e-07	3.4386e-06	ENSMUSG00000032332	Col12a1
1813	31.7499	2.1852	0.524537	4.16595	3.10056e-05	0.000243095	ENSMUSG00000030867	Plk1
1189	48.5057	2.17424	0.401548	5.41463	6.14138e-08	8.61753e-07	ENSMUSG00000029521	Chek2
736	188.307	2.17417	0.310247	7.00787	2.41976e-12	6.33592e-11	ENSMUSG00000002227	Mov10
3830	164.803	2.17308	0.23161	9.38249	6.44358e-21	3.75552e-19	ENSMUSG00000001473	Tubb6
470	49.9899	2.17138	0.36267	5.98722	2.13464e-09	3.83765e-08	ENSMUSG00000034906	Ncaph
1958	220.441	2.16862	0.261046	8.30743	9.77993e-17	3.98403e-15	ENSMUSG00000036246	Gmip
1064	239.783	2.16687	0.230827	9.38743	6.14805e-21	3.5941e-19	ENSMUSG00000040254	Sema3d
852	16.7148	2.16183	0.617985	3.49819	0.000468426	0.00267139	ENSMUSG00000028348	Cavin4
1225	23.5709	2.15985	0.510422	4.23151	2.32127e-05	0.000188015	ENSMUSG00000001166	Oas1c
634	107.427	2.15951	0.33113	6.52165	6.95357e-11	1.54835e-09	ENSMUSG00000036334	Igsf10
4129	1419.27	2.1564	0.240134	8.97996	2.70855e-19	1.38286e-17	ENSMUSG00000025283	Sat1
2125	131.815	2.15193	0.275733	7.80441	5.97804e-15	2.05098e-13	ENSMUSG00000016087	Fli1
2285	18.6392	2.15138	0.653361	3.29279	0.000991994	0.00512963	ENSMUSG00000056880	Gadl1
2754	345.493	2.14299	0.26207	8.17716	2.9062e-16	1.12022e-14	ENSMUSG00000001751	Naglu
1509	211.919	2.14214	0.365123	5.8669	4.44017e-09	7.6439e-08	ENSMUSG00000038213	Tapbpl
350	418.685	2.13635	0.267962	7.97256	1.55415e-15	5.63163e-14	ENSMUSG00000047250	Ptgs1
1193	136.06	2.13451	0.347994	6.13378	8.58164e-10	1.66388e-08	ENSMUSG00000029343	Crybb1
2003	1807.69	2.13445	0.22127	9.64636	5.0929e-22	3.17895e-20	ENSMUSG00000005142	Man2b1
3798	200.416	2.12999	0.290575	7.33026	2.29711e-13	6.70425e-12	ENSMUSG00000062210	Tnfaip8
3418	70.477	2.12989	0.390669	5.45191	4.98304e-08	7.12653e-07	ENSMUSG00000058290	Espl1
1405	264.601	2.12427	0.352486	6.02654	1.67506e-09	3.06356e-08	ENSMUSG00000050732	Vamp8
2213	53.9937	2.12107	0.358046	5.92403	3.14138e-09	5.52095e-08	ENSMUSG00000032344	Cgas
1801	42.9312	2.12029	0.457142	4.63815	3.51549e-06	3.43213e-05	ENSMUSG00000098132	Rassf10
1051	29.2144	2.11166	0.594579	3.55152	0.000383007	0.00224854	ENSMUSG00000041954	Tnfrsf18
513	20.992	2.10943	0.607516	3.47222	0.000516171	0.00290775	ENSMUSG00000032715	Trib3
2707	15.8339	2.10935	0.592265	3.56149	0.000368756	0.00217344	ENSMUSG00000010342	Tex14
2375	46.009	2.10902	0.409858	5.14572	2.66495e-07	3.29054e-06	ENSMUSG00000036875	Dna2
2540	40.9554	2.1035	0.427486	4.92064	8.62614e-07	9.64722e-06	ENSMUSG00000020330	Hmmr
434	133.834	2.10169	0.318476	6.5992	4.13382e-11	9.47743e-10	ENSMUSG00000040093	Bmf
2072	141.981	2.0982	0.222684	9.42229	4.41367e-21	2.59588e-19	ENSMUSG00000014444	Piezo1
2545	89.622	2.0979	0.491133	4.27156	1.94112e-05	0.000159969	ENSMUSG00000048721	Fndc9
3792	66.0766	2.09767	0.480101	4.36924	1.24682e-05	0.000107227	ENSMUSG00000042816	Gpr151
1624	1922.76	2.0943	0.224391	9.33325	1.02676e-20	5.79235e-19	ENSMUSG00000002602	Axl
3315	35.8095	2.08276	0.547111	3.80682	0.000140764	0.000930889	ENSMUSG00000063354	Slc39a4
267	32.6735	2.07979	0.445302	4.67051	3.0045e-06	2.97528e-05	ENSMUSG00000026622	Nek2
2514	57.9262	2.0766	0.397037	5.23025	1.69286e-07	2.17798e-06	ENSMUSG00000020407	Upp1
585	482.904	2.07327	0.281258	7.37141	1.68829e-13	4.97182e-12	ENSMUSG00000027570	Col9a3
1586	34.6058	2.0723	0.578041	3.58505	0.000337013	0.00200406	ENSMUSG00000074361	C5ar2
3458	43.6733	2.07211	0.398867	5.19499	2.04733e-07	2.59776e-06	ENSMUSG00000022686	B3gnt5
2930	71.1565	2.07163	0.358496	5.77866	7.52966e-09	1.24317e-07	ENSMUSG00000021200	Asb2
166	106.479	2.06833	0.343614	6.01933	1.75143e-09	3.19117e-08	ENSMUSG00000041605	Inava
1755	47.6831	2.0665	0.465257	4.44163	8.92784e-06	7.95367e-05	ENSMUSG00000049580	Tsku
3053	3162.55	2.06593	0.182921	11.2941	1.4037e-29	1.50897e-27	ENSMUSG00000021477	Ctsl
1744	349.612	2.06439	0.212822	9.70009	3.01217e-22	1.91729e-20	ENSMUSG00000039405	Prss23
1158	48.2771	2.06323	0.479927	4.29904	1.71541e-05	0.000143321	ENSMUSG00000029338	Antxr2
3486	1729.6	2.06173	0.21378	9.64416	5.20332e-22	3.22706e-20	ENSMUSG00000022817	Itgb5
1525	38.3825	2.05955	0.44104	4.66975	3.01565e-06	2.9848e-05	ENSMUSG00000090164	BC035044
3872	114.578	2.05779	0.282291	7.28962	3.10842e-13	8.9108e-12	ENSMUSG00000024818	Slc25a45
264	31.0463	2.05639	0.45483	4.52122	6.14833e-06	5.6978e-05	ENSMUSG00000026630	Batf3
2817	62.7024	2.05394	0.346162	5.93346	2.96618e-09	5.22729e-08	ENSMUSG00000017446	C1qtnf1
1997	31.2044	2.05224	0.605675	3.38835	0.00070314	0.00379308	ENSMUSG00000005470	Asf1b
2289	197.254	2.05172	0.312375	6.56815	5.09457e-11	1.15569e-09	ENSMUSG00000032508	Myd88
4117	235.843	2.05036	0.268264	7.64306	2.12112e-14	6.9097e-13	ENSMUSG00000031283	Chrdl1
3442	693.345	2.04443	0.241624	8.46122	2.64597e-17	1.15836e-15	ENSMUSG00000071637	Cebpd
961	461.886	2.03804	0.238227	8.55506	1.17809e-17	5.30139e-16	ENSMUSG00000003644	Rps6ka1
991	88.6725	2.03657	0.330873	6.15516	7.50012e-10	1.47188e-08	ENSMUSG00000041143	Tmco4
900	38.3483	2.03416	0.451243	4.50789	6.54741e-06	6.03585e-05	ENSMUSG00000028717	Tal1
543	1112.46	2.03412	0.245287	8.29282	1.10593e-16	4.44902e-15	ENSMUSG00000074622	Mafb
1656	29.8625	2.03311	0.466821	4.35522	1.32936e-05	0.000113768	ENSMUSG00000001249	Hpn
922	29.8232	2.03191	0.562423	3.61278	0.000302933	0.00182064	ENSMUSG00000032643	Fhl3
1511	241.332	2.02804	0.252554	8.03013	9.73683e-16	3.58872e-14	ENSMUSG00000030339	Ltbr
2704	36.7154	2.02706	0.442762	4.57821	4.68976e-06	4.46369e-05	ENSMUSG00000020493	Prr11
2496	545.211	2.02548	0.21742	9.31598	1.20834e-20	6.73817e-19	ENSMUSG00000020432	Tcn2
2362	487.16	2.02291	0.227301	8.8997	5.59958e-19	2.82903e-17	ENSMUSG00000020100	Slc29a3
1572	30.7703	2.02152	0.541846	3.7308	0.000190871	0.00122014	ENSMUSG00000055809	Dnaaf3
3959	368.715	2.01884	0.325592	6.20052	5.62769e-10	1.12496e-08	ENSMUSG00000024998	Plce1
276	24.0986	2.01406	0.547742	3.67703	0.000235966	0.00146886	ENSMUSG00000026669	Mcm10
2273	22.6696	2.01256	0.529436	3.80134	0.000143918	0.000950123	ENSMUSG00000032494	Tdgf1
3619	424.563	2.00988	0.412611	4.87113	1.10964e-06	1.21239e-05	ENSMUSG00000037649	H2-DMa
1372	766.037	2.00898	0.236876	8.48111	2.23048e-17	9.83138e-16	ENSMUSG00000029810	Tmem176b
2178	47.27	2.00771	0.512814	3.91509	9.03713e-05	0.000630156	ENSMUSG00000032254	Kif23
1290	251.743	2.00759	0.335902	5.97671	2.27695e-09	4.07954e-08	ENSMUSG00000050022	Amz1
848	41.163	2.00746	0.393316	5.10393	3.32672e-07	4.03334e-06	ENSMUSG00000039774	Galnt12
2361	862.833	2.00682	0.254133	7.89672	2.86337e-15	1.00922e-13	ENSMUSG00000020101	Vsir
1730	76.9832	2.00529	0.394598	5.08187	3.73737e-07	4.48345e-06	ENSMUSG00000038943	Prc1
1444	144.613	1.99559	0.256825	7.77023	7.83451e-15	2.65495e-13	ENSMUSG00000064080	Fbln2
3899	738.655	1.99546	0.221228	9.0199	1.88258e-19	9.7141e-18	ENSMUSG00000069833	Ahnak
2960	27.4859	1.99402	0.491086	4.06043	4.89821e-05	0.000366939	ENSMUSG00000037638	Zbtb42
1917	84.3069	1.99324	0.313252	6.36305	1.9779e-10	4.17821e-09	ENSMUSG00000031490	Eif4ebp1
2321	543.905	1.98941	0.260165	7.64672	2.06165e-14	6.72731e-13	ENSMUSG00000020009	Ifngr1
425	42.0799	1.98444	0.397455	4.99287	5.94872e-07	6.85982e-06	ENSMUSG00000027115	Kif18a
2811	19.189	1.98393	0.645238	3.07473	0.0021069	0.00981191	ENSMUSG00000050106	Tmc8
424	42.4477	1.98323	0.553883	3.5806	0.000342812	0.00203479	ENSMUSG00000027171	Prrg4
3616	28.6216	1.98113	0.491566	4.03025	5.57183e-05	0.000410723	ENSMUSG00000067203	H2-K2
2578	22.7504	1.97893	0.549512	3.60125	0.000316696	0.00189489	ENSMUSG00000063652	Slc22a21
2201	216.881	1.97844	0.245213	8.06827	7.13024e-16	2.66352e-14	ENSMUSG00000032202	Rab27a
1934	482.118	1.97329	0.202615	9.73911	2.05353e-22	1.32013e-20	ENSMUSG00000031639	Tlr3
1759	513.827	1.96998	0.233386	8.44088	3.1496e-17	1.35433e-15	ENSMUSG00000030737	Slco2b1
1768	560.737	1.968	0.275608	7.14058	9.29374e-13	2.54003e-11	ENSMUSG00000032812	Arap1
1930	58.2293	1.96793	0.372442	5.28384	1.26501e-07	1.66065e-06	ENSMUSG00000031595	Pdgfrl
1951	226.285	1.96663	0.226003	8.70181	3.26633e-18	1.52298e-16	ENSMUSG00000058056	Palld
2498	68.5134	1.96627	0.395364	4.97332	6.58154e-07	7.5446e-06	ENSMUSG00000020424	Castor1
2175	1785.66	1.9634	0.235877	8.32385	8.51531e-17	3.50577e-15	ENSMUSG00000025232	Hexa
4098	19.2569	1.96012	0.606347	3.23266	0.00122641	0.00615479	ENSMUSG00000031262	Cenpi
1860	60.8496	1.95871	0.372637	5.25636	1.46938e-07	1.90438e-06	ENSMUSG00000060591	Ifitm2
3864	246.637	1.95816	0.260971	7.50337	6.21959e-14	1.92251e-12	ENSMUSG00000024909	Efemp2
1070	216.407	1.9553	0.285131	6.85755	7.00497e-12	1.74673e-10	ENSMUSG00000039934	Gsap
2233	65.0021	1.95499	0.344806	5.66983	1.42939e-08	2.25418e-07	ENSMUSG00000032369	Plscr1
3139	29.5976	1.9535	0.456475	4.27954	1.87282e-05	0.000155235	ENSMUSG00000041479	Syt15
3185	124.819	1.95319	0.291077	6.71023	1.94313e-11	4.65919e-10	ENSMUSG00000046352	Gjb2
1947	191.826	1.94714	0.382495	5.09063	3.56873e-07	4.2998e-06	ENSMUSG00000054717	Hmgb2
2690	15.1274	1.94704	0.627791	3.10142	0.00192597	0.00908519	ENSMUSG00000018986	Slfn3
2676	87.987	1.94538	0.378242	5.14323	2.70059e-07	3.32632e-06	ENSMUSG00000020707	Rnf135
3934	190.737	1.94264	0.321488	6.04265	1.516e-09	2.79911e-08	ENSMUSG00000052942	Glis3
3005	185.462	1.93961	0.26067	7.44088	1.00015e-13	3.02862e-12	ENSMUSG00000021408	Ripk1
1644	30.2222	1.93763	0.479832	4.03813	5.38786e-05	0.000399291	ENSMUSG00000037020	Wdr62
856	1478.64	1.93725	0.199962	9.68807	3.38882e-22	2.14995e-20	ENSMUSG00000015243	Abca1
4061	35.926	1.93627	0.569208	3.40169	0.000669698	0.00364212	ENSMUSG00000019088	Dnase1l1
3238	269.753	1.93528	0.254813	7.59491	3.07999e-14	9.85088e-13	ENSMUSG00000036461	Elf1
1807	20.9307	1.93476	0.600935	3.21958	0.00128378	0.00640898	ENSMUSG00000030924	Rexo5
3835	627.34	1.93331	0.206861	9.34596	9.106e-21	5.15208e-19	ENSMUSG00000059336	Slc14a1
2137	567.19	1.93267	0.251842	7.67412	1.66561e-14	5.51876e-13	ENSMUSG00000023186	Vwa5a
1687	3597.72	1.93068	0.273572	7.05733	1.69732e-12	4.53636e-11	ENSMUSG00000050708	Ftl1
3404	28.1636	1.92975	0.589052	3.27603	0.00105276	0.005402	ENSMUSG00000053559	Smagp
2536	18.7961	1.92961	0.598982	3.22148	0.00127528	0.00637642	ENSMUSG00000069910	Spdl1
3004	228.942	1.9281	0.338297	5.69942	1.20212e-08	1.91765e-07	ENSMUSG00000045827	Serpinb9
2580	227.627	1.92741	0.257173	7.49462	6.6492e-14	2.04226e-12	ENSMUSG00000020388	Pdlim4
3965	134.519	1.92622	0.290051	6.64097	3.1163e-11	7.23027e-10	ENSMUSG00000025154	Arhgap19
1322	32.4273	1.92525	0.453171	4.2484	2.15304e-05	0.000175712	ENSMUSG00000054556	Gm4876
1269	304.138	1.92499	0.224993	8.55576	1.17095e-17	5.28156e-16	ENSMUSG00000043279	Trim56
553	21.2853	1.92389	0.592081	3.24936	0.00115665	0.00585743	ENSMUSG00000017007	Rbpjl
924	44.5427	1.92131	0.464086	4.13999	3.4732e-05	0.000268718	ENSMUSG00000028873	Cdca8
1061	144.97	1.91878	0.230706	8.317	9.02182e-17	3.70642e-15	ENSMUSG00000028970	Abcb1b
711	28.0291	1.91748	0.528815	3.62599	0.000287852	0.00174442	ENSMUSG00000038543	BC028528
2438	55.1515	1.91355	0.527668	3.62644	0.000287359	0.00174252	ENSMUSG00000020057	Dram1
813	418.916	1.91047	0.193089	9.89425	4.40917e-23	2.98312e-21	ENSMUSG00000028211	Trp53inp1
1757	418.257	1.91002	0.228316	8.36571	5.97542e-17	2.51357e-15	ENSMUSG00000070436	Serpinh1
2026	55.063	1.90957	0.368222	5.18593	2.14934e-07	2.71297e-06	ENSMUSG00000063605	Ccdc102a
3520	65.7602	1.90779	0.379015	5.03354	4.81508e-07	5.64677e-06	ENSMUSG00000022894	Adamts5
3812	371.827	1.90146	0.236514	8.03954	9.01758e-16	3.33633e-14	ENSMUSG00000038059	Smim3
495	1705.48	1.8966	0.178068	10.651	1.72547e-26	1.45165e-24	ENSMUSG00000027422	Rrbp1
4076	38.1631	1.89552	0.409782	4.62569	3.73359e-06	3.61767e-05	ENSMUSG00000034311	Kif4
3568	172.623	1.89094	0.258014	7.32885	2.32139e-13	6.7649e-12	ENSMUSG00000024165	Jpt2
3273	172.201	1.89061	0.315017	6.00161	1.95373e-09	3.52835e-08	ENSMUSG00000039168	Dap
3078	31.9908	1.88681	0.449052	4.20176	2.64854e-05	0.0002123	ENSMUSG00000110235	Gm5086
391	513.761	1.88637	0.274325	6.87641	6.13803e-12	1.53848e-10	ENSMUSG00000075284	Wipf1
2489	60.7561	1.88513	0.368453	5.11632	3.11552e-07	3.80109e-06	ENSMUSG00000025358	Cdk2
2237	352.648	1.88418	0.226993	8.30063	1.03561e-16	4.20107e-15	ENSMUSG00000046402	Rbp1
1236	294.238	1.88348	0.194525	9.68245	3.58032e-22	2.26402e-20	ENSMUSG00000029468	P2rx7
3166	40.5325	1.88274	0.430581	4.37256	1.22797e-05	0.000105793	ENSMUSG00000022178	Ajuba
2752	1606.45	1.88262	0.2008	9.37559	6.87871e-21	3.98512e-19	ENSMUSG00000004040	Stat3
2808	44.5753	1.87757	0.40807	4.60109	4.20281e-06	4.02995e-05	ENSMUSG00000061878	Sphk1
2392	148.219	1.87719	0.356218	5.26979	1.36582e-07	1.7809e-06	ENSMUSG00000020241	Col6a2
2560	194.521	1.87602	0.22	8.52739	1.49685e-17	6.67373e-16	ENSMUSG00000020363	Gfpt2
2848	471.003	1.87339	0.220324	8.50287	1.8496e-17	8.20867e-16	ENSMUSG00000052593	Adam17
2715	52.5515	1.87281	0.405692	4.61635	3.90556e-06	3.77486e-05	ENSMUSG00000020553	Pctp
2107	31.2046	1.87188	0.461535	4.05577	4.99705e-05	0.000373332	ENSMUSG00000043943	Naalad2
3051	37.5421	1.87142	0.470206	3.98001	6.89137e-05	0.000494064	ENSMUSG00000044258	Ctla2a
2240	547.36	1.87088	0.269764	6.93523	4.05547e-12	1.03119e-10	ENSMUSG00000032554	Trf
3816	52.437	1.86886	0.588714	3.17448	0.00150107	0.00731632	ENSMUSG00000036412	Arsi
1872	276.234	1.86362	0.268497	6.94095	3.89486e-12	9.92959e-11	ENSMUSG00000025511	Tspan4
3759	4110.85	1.85955	0.113108	16.4405	9.81722e-61	8.25927e-58	ENSMUSG00000024411	Aqp4
1342	29.0471	1.85737	0.582156	3.19051	0.00142021	0.00697845	ENSMUSG00000057137	Tmem140
3244	50.7805	1.85268	0.401057	4.6195	3.84671e-06	3.72169e-05	ENSMUSG00000022123	Scel
3261	123.883	1.85089	0.45909	4.03164	5.53886e-05	0.000408604	ENSMUSG00000041849	Card6
3176	618.289	1.85025	0.288023	6.42397	1.32766e-10	2.85764e-09	ENSMUSG00000079197	Psme2
3651	115.09	1.84916	0.249493	7.41167	1.24714e-13	3.74723e-12	ENSMUSG00000040312	Cchcr1
1704	406.358	1.84746	0.310105	5.95754	2.56069e-09	4.55417e-08	ENSMUSG00000010307	Tmem86a
2531	230.489	1.84518	0.252141	7.31805	2.51604e-13	7.29914e-12	ENSMUSG00000020272	Stk10
3129	298.599	1.84191	0.258697	7.11998	1.07946e-12	2.94191e-11	ENSMUSG00000042286	Stab1
2481	298.844	1.83665	0.258897	7.09412	1.30174e-12	3.51308e-11	ENSMUSG00000002147	Stat6
3970	38.3681	1.83485	0.413885	4.43324	9.28271e-06	8.23191e-05	ENSMUSG00000060224	Pyroxd2
570	135.327	1.83475	0.326267	5.62346	1.87167e-08	2.87892e-07	ENSMUSG00000052056	Zfp217
1552	202.973	1.83387	0.295801	6.19968	5.65785e-10	1.12982e-08	ENSMUSG00000008540	Mgst1
1850	29.6065	1.83265	0.474951	3.85861	0.000114034	0.000774504	ENSMUSG00000054612	Mgmt
850	1031.18	1.8287	0.218467	8.37059	5.73287e-17	2.42207e-15	ENSMUSG00000007613	Tgfbr1
685	211.767	1.82624	0.201969	9.04218	1.53585e-19	8.01044e-18	ENSMUSG00000027947	Il6ra
3505	255.323	1.82383	0.378484	4.81878	1.44441e-06	1.54331e-05	ENSMUSG00000022665	Ccdc80
862	59.1366	1.8237	0.449237	4.05955	4.91672e-05	0.000368041	ENSMUSG00000028378	Ptgr1
3307	3840.44	1.82291	0.272862	6.68069	2.37814e-11	5.63242e-10	ENSMUSG00000022587	Ly6e
2585	6784.73	1.81892	0.218897	8.30947	9.61334e-17	3.93193e-15	ENSMUSG00000018593	Sparc
1522	55.8379	1.81761	0.336834	5.39616	6.80808e-08	9.38961e-07	ENSMUSG00000001517	Foxm1
2167	558.196	1.81487	0.229008	7.92492	2.28295e-15	8.15038e-14	ENSMUSG00000040188	Scamp2
682	240.501	1.80996	0.253119	7.15061	8.63908e-13	2.36444e-11	ENSMUSG00000042626	Shc1
1992	29.0424	1.80967	0.463254	3.90644	9.36676e-05	0.000650796	ENSMUSG00000031712	Il15
342	27.726	1.80867	0.586846	3.08202	0.00205602	0.00961432	ENSMUSG00000026873	Phf19
3193	653.507	1.80817	0.28828	6.27227	3.55832e-10	7.34046e-09	ENSMUSG00000021990	Spata13
188	22.6992	1.8067	0.537698	3.36006	0.000779251	0.00414131	ENSMUSG00000026589	Sec16b
717	452.499	1.80633	0.330974	5.45761	4.82579e-08	6.93237e-07	ENSMUSG00000038393	Txnip
2411	191.834	1.80491	0.401742	4.49271	7.03239e-06	6.43084e-05	ENSMUSG00000004665	Cnn2
3336	76.9505	1.80295	0.351878	5.1238	2.99437e-07	3.66391e-06	ENSMUSG00000018169	Mfng
3776	71.6074	1.80157	0.30098	5.98568	2.15484e-09	3.86791e-08	ENSMUSG00000073599	Ecscr
2095	554.747	1.80011	0.314389	5.72575	1.02976e-08	1.66744e-07	ENSMUSG00000050912	Tmem123
1144	156.459	1.7994	0.269973	6.66512	2.64455e-11	6.21021e-10	ENSMUSG00000029249	Rest
582	25.1679	1.79853	0.462562	3.88819	0.000100994	0.000694223	ENSMUSG00000038963	Slco4a1
2220	301.626	1.79665	0.213395	8.41935	3.78588e-17	1.61715e-15	ENSMUSG00000032265	Tent5a
1995	152.033	1.79564	0.323988	5.54231	2.9851e-08	4.45275e-07	ENSMUSG00000002885	Adgre5
3197	19445.2	1.79274	0.237064	7.56225	3.96147e-14	1.25048e-12	ENSMUSG00000021939	Ctsb
3696	33.8741	1.79267	0.477417	3.75494	0.000173386	0.00112058	ENSMUSG00000037095	Lrg1
116	49.2625	1.79158	0.414466	4.32261	1.54193e-05	0.00013029	ENSMUSG00000048126	Col6a3
3509	139.802	1.78842	0.223426	8.00453	1.1992e-15	4.36995e-14	ENSMUSG00000033031	Cip2a
2582	101.129	1.78797	0.333205	5.36598	8.0511e-08	1.08943e-06	ENSMUSG00000018339	Gpx3
3410	33.4558	1.78699	0.415484	4.30098	1.70047e-05	0.000142319	ENSMUSG00000095440	Fignl2
1106	895.001	1.78636	0.182156	9.80675	1.05305e-22	6.95444e-21	ENSMUSG00000029119	Man2b2
1933	256.467	1.78609	0.360921	4.94872	7.47047e-07	8.46828e-06	ENSMUSG00000079057	Cyp4v3
3770	37.2202	1.78594	0.457693	3.90205	9.53795e-05	0.000660792	ENSMUSG00000003779	Kif20a
410	22.724	1.78467	0.56459	3.161	0.00157226	0.00762296	ENSMUSG00000002104	Rapsn
21	291.337	1.78246	0.218642	8.15239	3.56801e-16	1.36445e-14	ENSMUSG00000037447	Arid5a
1417	913.95	1.78221	0.234535	7.5989	2.98656e-14	9.56788e-13	ENSMUSG00000043131	Mob1a
471	71.8586	1.77673	0.373267	4.75996	1.93636e-06	2.00473e-05	ENSMUSG00000074825	Itpripl1
131	92.9012	1.77582	0.319774	5.55336	2.80231e-08	4.19695e-07	ENSMUSG00000026321	Tnfrsf11a
700	369.448	1.77342	0.237199	7.4765	7.63303e-14	2.33332e-12	ENSMUSG00000041959	S100a10
3760	25.4483	1.77187	0.565536	3.13307	0.00172986	0.00827715	ENSMUSG00000117541	AC133525.2
3519	555.055	1.77157	0.19418	9.12332	7.28557e-20	3.89436e-18	ENSMUSG00000022893	Adamts1
3557	36.0801	1.77146	0.429172	4.12764	3.66509e-05	0.00028221	ENSMUSG00000097006	9530082P21Rik
1750	301.648	1.76785	0.265964	6.64695	2.99237e-11	6.9678e-10	ENSMUSG00000061119	Prcp
547	16.7906	1.76682	0.568824	3.10609	0.00189577	0.00897118	ENSMUSG00000017861	Mybl2
990	32.3338	1.76379	0.528634	3.3365	0.000848397	0.00446343	ENSMUSG00000041193	Pla2g5
3610	40.7151	1.75692	0.493135	3.56275	0.000366993	0.00216503	ENSMUSG00000079553	Kifc1
2747	170.738	1.75592	0.247562	7.09284	1.31382e-12	3.54073e-11	ENSMUSG00000001555	Fkbp10
3034	404.003	1.75538	0.228858	7.67018	1.71761e-14	5.66198e-13	ENSMUSG00000021453	Gadd45g
3868	357.955	1.7516	0.224311	7.80881	5.77329e-15	1.98425e-13	ENSMUSG00000056917	Sipa1
3063	275.882	1.75074	0.282302	6.20168	5.58648e-10	1.11787e-08	ENSMUSG00000021585	Cast
1237	363.183	1.74966	0.286628	6.1043	1.03252e-09	1.96453e-08	ENSMUSG00000029470	P2rx4
866	239.201	1.74859	0.319461	5.47358	4.41022e-08	6.36849e-07	ENSMUSG00000066152	Slc31a2
710	116.143	1.74839	0.346418	5.04706	4.48663e-07	5.29044e-06	ENSMUSG00000028108	Ecm1
274	419.37	1.74822	0.234849	7.44402	9.76702e-14	2.9632e-12	ENSMUSG00000026655	Fam107b
329	30.2438	1.74807	0.511578	3.41702	0.000633107	0.00347733	ENSMUSG00000055632	Hmcn2
2266	1471	1.74609	0.26083	6.69436	2.16618e-11	5.15645e-10	ENSMUSG00000025647	Shisa5
3836	181.337	1.74428	0.292637	5.96056	2.51374e-09	4.47478e-08	ENSMUSG00000033016	Nfatc1
3368	353.771	1.74234	0.224892	7.74749	9.37298e-15	3.16522e-13	ENSMUSG00000022439	Parvg
3399	338.846	1.74094	0.230482	7.55347	4.23796e-14	1.33341e-12	ENSMUSG00000023008	Fmnl3
3175	967.72	1.73812	0.306627	5.66852	1.44038e-08	2.26966e-07	ENSMUSG00000022216	Psme1
2516	39.6694	1.73523	0.493162	3.51857	0.000433871	0.00250759	ENSMUSG00000035455	Fignl1
1837	28.9476	1.73501	0.502763	3.45094	0.000558638	0.00312057	ENSMUSG00000042340	Ctf1
3275	304.965	1.7328	0.294837	5.87714	4.17403e-09	7.25023e-08	ENSMUSG00000039007	Cpq
869	137.338	1.72957	0.254014	6.80893	9.83296e-12	2.40845e-10	ENSMUSG00000045672	Col27a1
2653	84.3672	1.72942	0.360806	4.79322	1.64128e-06	1.72696e-05	ENSMUSG00000040158	Tax1bp3
1598	29.7592	1.72662	0.491552	3.51259	0.000443762	0.00255635	ENSMUSG00000030406	Gipr
2011	675.664	1.72609	0.175669	9.82581	8.7167e-23	5.77631e-21	ENSMUSG00000031665	Sall1
3435	611.039	1.72579	0.301235	5.72905	1.00993e-08	1.63806e-07	ENSMUSG00000022500	Litaf
3762	46.39	1.72426	0.458231	3.76287	0.000167972	0.0010896	ENSMUSG00000039616	Mocos
187	159.853	1.72364	0.302861	5.69119	1.26157e-08	2.00752e-07	ENSMUSG00000033488	Cryzl2
170	551.553	1.72173	0.171347	10.0482	9.35584e-24	6.68028e-22	ENSMUSG00000026365	Cfh
8	23.4658	1.72157	0.551663	3.1207	0.00180423	0.00859796	ENSMUSG00000025779	Ly96
3145	39.3457	1.72001	0.426325	4.03451	5.4716e-05	0.000404568	ENSMUSG00000037580	Gch1
735	269.366	1.71922	0.256619	6.6995	2.09133e-11	5.00214e-10	ENSMUSG00000002233	Rhoc
3924	410.297	1.71919	0.26274	6.54332	6.01672e-11	1.34636e-09	ENSMUSG00000024725	Ostf1
1292	166.452	1.71899	0.287586	5.9773	2.2686e-09	4.06835e-08	ENSMUSG00000039683	Sdk1
71	1129.72	1.71843	0.280628	6.1235	9.15444e-10	1.76433e-08	ENSMUSG00000026193	Fn1
1157	562.388	1.71672	0.212555	8.0766	6.65959e-16	2.49735e-14	ENSMUSG00000034663	Bmp2k
2241	141.636	1.71628	0.283058	6.06334	1.3332e-09	2.4925e-08	ENSMUSG00000032556	Bfsp2
778	548.422	1.71592	0.214236	8.00949	1.15182e-15	4.20523e-14	ENSMUSG00000028163	Nfkb1
326	81.4072	1.71475	0.328832	5.21467	1.84149e-07	2.35355e-06	ENSMUSG00000050737	Ptges
1324	302.156	1.71419	0.236986	7.23327	4.7149e-13	1.32414e-11	ENSMUSG00000007655	Cav1
2440	55.5672	1.71155	0.380849	4.49404	6.98859e-06	6.39684e-05	ENSMUSG00000074802	Gas2l3
93	25.0282	1.71131	0.527738	3.24273	0.00118391	0.00597358	ENSMUSG00000067158	Col4a4
1734	517.453	1.71072	0.195373	8.75618	2.01987e-18	9.65051e-17	ENSMUSG00000030536	Iqgap1
1659	788.904	1.70885	0.26305	6.49631	8.23133e-11	1.81615e-09	ENSMUSG00000034957	Cebpa
2828	137.693	1.70862	0.254837	6.70475	2.01745e-11	4.83139e-10	ENSMUSG00000039450	Dcxr
809	136.873	1.70828	0.286139	5.97011	2.37087e-09	4.23604e-08	ENSMUSG00000041261	Car8
573	46.2162	1.70803	0.454436	3.75856	0.000170893	0.00110669	ENSMUSG00000027510	Rbm38
2466	26.9134	1.70446	0.55292	3.08265	0.00205169	0.00959639	ENSMUSG00000020227	Irak3
681	47.5495	1.70286	0.406398	4.19012	2.78807e-05	0.000221921	ENSMUSG00000028044	Cks1b
1551	77.4465	1.69948	0.354204	4.79803	1.60229e-06	1.69053e-05	ENSMUSG00000030225	Dera
2453	94.1572	1.69871	0.285195	5.95629	2.58028e-09	4.5848e-08	ENSMUSG00000035873	Pawr
4028	2578.99	1.69867	0.17041	9.96813	2.10156e-23	1.44716e-21	ENSMUSG00000016534	Lamp2
206	752.213	1.69672	0.273883	6.19504	5.82702e-10	1.1612e-08	ENSMUSG00000040713	Creg1
899	95.4724	1.69587	0.326512	5.1939	2.05931e-07	2.60953e-06	ENSMUSG00000034401	Spata6
103	28.557	1.69442	0.501658	3.37764	0.000731098	0.00392311	ENSMUSG00000049608	Gpr55
3443	113.599	1.69275	0.312337	5.41964	5.97179e-08	8.41618e-07	ENSMUSG00000041974	Spidr
401	67.8151	1.69192	0.391049	4.3266	1.51427e-05	0.000128188	ENSMUSG00000027082	Tfpi
2563	56.1638	1.69166	0.334707	5.05414	4.32326e-07	5.11339e-06	ENSMUSG00000020377	Ltc4s
3153	336.129	1.69119	0.226983	7.45074	9.28184e-14	2.8284e-12	ENSMUSG00000021876	Rnase4
896	97.7005	1.68889	0.318258	5.30668	1.11639e-07	1.47455e-06	ENSMUSG00000028551	Cdkn2c
765	2286.05	1.68726	0.185564	9.09259	9.67068e-20	5.14087e-18	ENSMUSG00000053931	Cnn3
2569	86.8206	1.68507	0.475356	3.54486	0.000392818	0.00230056	ENSMUSG00000000782	Tcf7
1200	747.471	1.68309	0.230952	7.2876	3.15522e-13	9.03159e-12	ENSMUSG00000048163	Selplg
3511	196.239	1.68057	0.311676	5.39203	6.96669e-08	9.58786e-07	ENSMUSG00000035356	Nfkbiz
2340	125.005	1.67786	0.271486	6.18028	6.39867e-10	1.26729e-08	ENSMUSG00000019838	Slc16a10
3223	78.8833	1.67654	0.332551	5.04146	4.62001e-07	5.44441e-06	ENSMUSG00000033446	Lpar6
1713	38.9788	1.67623	0.460141	3.64287	0.000269618	0.00164733	ENSMUSG00000070527	Mkrn3
1581	76.5318	1.67503	0.390163	4.29316	1.76145e-05	0.000146857	ENSMUSG00000002266	Zim1
3180	1586.65	1.67462	0.199647	8.38794	4.94748e-17	2.09483e-15	ENSMUSG00000002332	Dhrs1
3407	610.996	1.67361	0.270946	6.1769	6.5373e-10	1.29342e-08	ENSMUSG00000037280	Galnt6
2013	92.3722	1.67351	0.363572	4.60295	4.16542e-06	3.99608e-05	ENSMUSG00000110332	Gm19935
1851	30.1428	1.67297	0.493133	3.39253	0.000692496	0.00374505	ENSMUSG00000010476	Ebf3
780	36.7084	1.67117	0.412061	4.05565	4.99954e-05	0.000373373	ENSMUSG00000037922	Bank1
1683	69.108	1.66865	0.303967	5.48958	4.029e-08	5.87942e-07	ENSMUSG00000038292	Ccdc155
3096	261.948	1.6666	0.262261	6.35475	2.0876e-10	4.40034e-09	ENSMUSG00000021754	Map3k1
2331	162.403	1.66645	0.272853	6.1075	1.01205e-09	1.93128e-08	ENSMUSG00000039031	Arhgap18
2488	286.966	1.6639	0.319567	5.20672	1.92211e-07	2.45335e-06	ENSMUSG00000025366	Esyt1
2084	40.7248	1.66303	0.433374	3.8374	0.000124345	0.000836312	ENSMUSG00000043068	Fam89a
1312	100.305	1.66261	0.268644	6.18888	6.05915e-10	1.20251e-08	ENSMUSG00000107881	Gm44250
2769	111.148	1.66257	0.336881	4.93518	8.00763e-07	9.03485e-06	ENSMUSG00000020941	Map3k14
770	208.227	1.66021	0.272964	6.08215	1.18583e-09	2.23861e-08	ENSMUSG00000046688	Tifa
3996	294.125	1.65942	0.213747	7.76346	8.26459e-15	2.7958e-13	ENSMUSG00000025083	Afap1l2
1392	139.204	1.65844	0.360657	4.59839	4.25768e-06	4.08054e-05	ENSMUSG00000036390	Gadd45a
1124	61.5461	1.6576	0.323027	5.13144	2.8753e-07	3.52804e-06	ENSMUSG00000029186	Pi4k2b
839	1436.34	1.65595	0.178546	9.27459	1.78295e-20	9.80118e-19	ENSMUSG00000028465	Tln1
2127	62.7946	1.65542	0.373395	4.43344	9.27433e-06	8.22825e-05	ENSMUSG00000032041	Tirap
378	50.3808	1.6542	0.354723	4.66336	3.11086e-06	3.07118e-05	ENSMUSG00000026994	Galnt3
542	34.5337	1.653	0.447226	3.69611	0.000218926	0.00137674	ENSMUSG00000027654	Fam83d
1281	23.6066	1.65084	0.482132	3.42403	0.00061699	0.00340136	ENSMUSG00000036928	Stag3
3542	18.9628	1.65051	0.530472	3.1114	0.00186205	0.00883538	ENSMUSG00000095677	Dynlt1f
1843	672.543	1.6503	0.21604	7.63888	2.19125e-14	7.12618e-13	ENSMUSG00000030844	Rgs10
1798	468.013	1.64885	0.172541	9.5563	1.22039e-21	7.42594e-20	ENSMUSG00000005686	Ampd3
435	73.1084	1.64812	0.298121	5.52836	3.23239e-08	4.78186e-07	ENSMUSG00000040084	Bub1b
135	133.732	1.64535	0.217548	7.56319	3.93298e-14	1.24352e-12	ENSMUSG00000026380	Tfcp2l1
1459	622.141	1.64283	0.250346	6.56222	5.30136e-11	1.19698e-09	ENSMUSG00000030104	Edem1
724	68.4807	1.64155	0.317867	5.16428	2.41369e-07	3.00353e-06	ENSMUSG00000033222	Ttf2
2198	48.1312	1.64067	0.453949	3.61421	0.000301271	0.00181268	ENSMUSG00000013584	Aldh1a2
2371	167.935	1.63869	0.334053	4.90547	9.32025e-07	1.03648e-05	ENSMUSG00000020080	Hkdc1
1132	135.652	1.63751	0.234305	6.98881	2.77222e-12	7.19068e-11	ENSMUSG00000029185	Fam114a1
2309	30.5597	1.63583	0.43867	3.72907	0.000192184	0.00122731	ENSMUSG00000019773	Fbxo5
2991	708.854	1.63305	0.265259	6.15645	7.43945e-10	1.46145e-08	ENSMUSG00000036181	Hist1h1c
2035	702.035	1.63196	0.268706	6.0734	1.25233e-09	2.35954e-08	ENSMUSG00000031885	Cbfb
1666	23.9921	1.63048	0.49746	3.27761	0.00104689	0.00537617	ENSMUSG00000030474	Siglece
1497	59.5136	1.62733	0.351811	4.62557	3.73567e-06	3.61788e-05	ENSMUSG00000038451	Spsb2
1362	96.5312	1.62424	0.390987	4.1542	3.26429e-05	0.000254796	ENSMUSG00000009281	Rarres2
3098	107.152	1.62321	0.289095	5.61481	1.96778e-08	3.01239e-07	ENSMUSG00000021760	Gpx8
3017	247.18	1.62257	0.211782	7.66151	1.83757e-14	6.0266e-13	ENSMUSG00000021365	Nedd9
3020	457.544	1.62217	0.287673	5.63894	1.71095e-08	2.64855e-07	ENSMUSG00000015396	Cd83
268	46.9975	1.62174	0.399699	4.0574	4.96225e-05	0.000371162	ENSMUSG00000026637	Traf5
3961	187.81	1.62008	0.325527	4.97679	6.46486e-07	7.41524e-06	ENSMUSG00000055044	Pdlim1
1260	69.855	1.61975	0.31927	5.0733	3.90983e-07	4.67329e-06	ENSMUSG00000005373	Mlxipl
429	102.24	1.6171	0.250862	6.44615	1.14728e-10	2.48877e-09	ENSMUSG00000041219	Arhgap11a
2446	97.7688	1.61693	0.285964	5.65431	1.56471e-08	2.44309e-07	ENSMUSG00000019988	Nedd1
1274	80.4481	1.61603	0.340978	4.7394	2.14349e-06	2.20502e-05	ENSMUSG00000029718	Pcolce
1376	1572.58	1.61595	0.341331	4.73425	2.19869e-06	2.25343e-05	ENSMUSG00000029819	Npy
2484	107.115	1.61495	0.305812	5.28086	1.28579e-07	1.68678e-06	ENSMUSG00000039994	Timeless
280	58.7064	1.61437	0.36162	4.46428	8.03395e-06	7.24065e-05	ENSMUSG00000023206	Il15ra
1844	253.919	1.61399	0.227143	7.10562	1.19788e-12	3.24636e-11	ENSMUSG00000030847	Bag3
53	131.412	1.61362	0.264007	6.11206	9.83524e-10	1.88055e-08	ENSMUSG00000063558	Aox1
323	28.3596	1.60967	0.523659	3.07389	0.00211289	0.00983745	ENSMUSG00000079484	Phyhd1
386	713.291	1.60474	0.167456	9.58306	9.42137e-22	5.78741e-20	ENSMUSG00000027111	Itga6
1941	146.473	1.60342	0.252334	6.35433	2.09331e-10	4.40757e-09	ENSMUSG00000031521	Aga
2156	148.735	1.60339	0.30373	5.27901	1.29883e-07	1.70158e-06	ENSMUSG00000034487	Kdelc2
2157	30.9909	1.60018	0.443267	3.60997	0.000306229	0.00183795	ENSMUSG00000055069	Rab39
2363	945.875	1.59952	0.242523	6.59534	4.24271e-11	9.71555e-10	ENSMUSG00000020097	Sgpl1
3071	777.813	1.59944	0.279178	5.72911	1.0096e-08	1.63806e-07	ENSMUSG00000045312	Lhfpl2
1005	66.9136	1.5989	0.365919	4.36954	1.24506e-05	0.000107123	ENSMUSG00000067916	Zfp991
1604	228.384	1.59875	0.329858	4.8468	1.25471e-06	1.35332e-05	ENSMUSG00000002983	Relb
2398	191.862	1.59831	0.276276	5.78518	7.24341e-09	1.20048e-07	ENSMUSG00000051652	Lrrc3
3375	1733.95	1.598	0.154566	10.3387	4.70989e-25	3.66009e-23	ENSMUSG00000036606	Plxnb2
929	50.3785	1.59601	0.427744	3.73122	0.000190553	0.00121851	ENSMUSG00000050212	Eva1b
2399	241.492	1.59542	0.312364	5.10757	3.26326e-07	3.96385e-06	ENSMUSG00000000732	Icosl
2630	64.8344	1.59462	0.343175	4.64668	3.3732e-06	3.30321e-05	ENSMUSG00000046731	Kctd11
3650	77.853	1.59388	0.4091	3.89606	9.77692e-05	0.00067445	ENSMUSG00000050410	Tcf19
3012	462.433	1.59387	0.3797	4.19772	2.6962e-05	0.000215495	ENSMUSG00000039087	Rreb1
4101	408.723	1.59293	0.215997	7.37475	1.64651e-13	4.87155e-12	ENSMUSG00000031266	Gla
3217	48.3757	1.58862	0.396216	4.00947	6.08547e-05	0.000443852	ENSMUSG00000033589	Reep4
58	185.539	1.58832	0.233962	6.78877	1.13093e-11	2.74918e-10	ENSMUSG00000041075	Fzd7
2988	41.8235	1.5882	0.386472	4.10947	3.96566e-05	0.000304024	ENSMUSG00000051627	Hist1h1e
3521	405.81	1.58409	0.192884	8.21264	2.16372e-16	8.44114e-15	ENSMUSG00000025612	Bach1
1111	117.04	1.58171	0.323022	4.8966	9.75096e-07	1.08003e-05	ENSMUSG00000005107	Slc2a9
1257	105.159	1.57865	0.294103	5.36769	7.97512e-08	1.08218e-06	ENSMUSG00000029675	Eln
688	86.5353	1.57782	0.450631	3.50135	0.000462907	0.00265008	ENSMUSG00000027932	Slc27a3
1416	267.024	1.57191	0.272343	5.7718	7.8431e-09	1.29271e-07	ENSMUSG00000005667	Mthfd2
2352	289.088	1.56961	0.267855	5.85994	4.63024e-09	7.94283e-08	ENSMUSG00000019874	Fabp7
1086	45.6451	1.56836	0.388272	4.03933	5.36047e-05	0.000397414	ENSMUSG00000025747	Tyms
2579	114.85	1.56771	0.269897	5.80853	6.3024e-09	1.05677e-07	ENSMUSG00000020334	Slc22a4
683	1611.88	1.56636	0.186699	8.38978	4.87053e-17	2.06677e-15	ENSMUSG00000042613	Pbxip1
4016	348.25	1.56607	0.185438	8.44526	3.0337e-17	1.31325e-15	ENSMUSG00000040229	Gpr34
415	133.085	1.5654	0.35727	4.38156	1.1783e-05	0.000101786	ENSMUSG00000027230	Creb3l1
2759	738.111	1.56472	0.249754	6.26505	3.72709e-10	7.64785e-09	ENSMUSG00000034993	Vat1
1803	499.457	1.5602	0.16671	9.35877	8.06679e-21	4.60449e-19	ENSMUSG00000030671	Pde3b
358	29.5701	1.55961	0.489144	3.18844	0.00143041	0.00702318	ENSMUSG00000052248	Zeb2os
353	945.393	1.55933	0.266271	5.85617	4.73651e-09	8.11793e-08	ENSMUSG00000026749	Nek6
1060	53.9941	1.55906	0.424226	3.67507	0.000237784	0.00147756	ENSMUSG00000002297	Dbf4
825	30.6646	1.55858	0.422332	3.6904	0.000223901	0.00140412	ENSMUSG00000045751	Mms22l
194	191.078	1.55693	0.224787	6.92625	4.32155e-12	1.0931e-10	ENSMUSG00000026586	Prrx1
2171	298.177	1.55553	0.266963	5.82677	5.65108e-09	9.54174e-08	ENSMUSG00000036986	Pml
557	2360.45	1.55553	0.2102	7.40027	1.3591e-13	4.07098e-12	ENSMUSG00000017760	Ctsa
47	256.599	1.55382	0.281026	5.52912	3.21845e-08	4.76488e-07	ENSMUSG00000052331	Ankrd44
978	765.225	1.55261	0.240476	6.4564	1.07223e-10	2.33908e-09	ENSMUSG00000007872	Id3
450	301.849	1.55036	0.21199	7.31336	2.60548e-13	7.53603e-12	ENSMUSG00000027287	Snap23
3953	76.6552	1.55031	0.443051	3.49918	0.000466697	0.00266389	ENSMUSG00000012443	Kif11
2776	79.5221	1.54943	0.300242	5.16061	2.46143e-07	3.05704e-06	ENSMUSG00000020689	Itgb3
2269	24.6945	1.54858	0.494125	3.13398	0.00172454	0.00826191	ENSMUSG00000032491	Nradd
1006	97.9323	1.53969	0.34718	4.43485	9.21342e-06	8.18547e-05	ENSMUSG00000078495	Zfp984
2900	288.848	1.5384	0.314052	4.89857	9.65383e-07	1.07111e-05	ENSMUSG00000021127	Zfp36l1
2408	510.251	1.53769	0.219642	7.00088	2.54355e-12	6.63311e-11	ENSMUSG00000006498	Ptbp1
3944	572.549	1.53734	0.270972	5.67342	1.39971e-08	2.21097e-07	ENSMUSG00000024781	Lipa
179	116.417	1.53246	0.262423	5.83967	5.23042e-09	8.91706e-08	ENSMUSG00000026471	Mr1
2875	569.849	1.53162	0.265129	5.77688	7.60986e-09	1.25534e-07	ENSMUSG00000021025	Nfkbia
296	459.529	1.53126	0.21988	6.96404	3.30643e-12	8.4966e-11	ENSMUSG00000036833	Pnpla7
2584	1511.73	1.52842	0.235521	6.48954	8.61012e-11	1.8911e-09	ENSMUSG00000000594	Gm2a
713	72.9956	1.52668	0.283026	5.39413	6.88574e-08	9.48321e-07	ENSMUSG00000045934	Mtmr11
849	72.9967	1.52622	0.305616	4.99391	5.91699e-07	6.83545e-06	ENSMUSG00000028339	Col15a1
619	228.788	1.52615	0.282256	5.40698	6.40952e-08	8.92903e-07	ENSMUSG00000037225	Fgf2
571	56.7694	1.52189	0.33788	4.50422	6.66172e-06	6.12663e-05	ENSMUSG00000027496	Aurka
3843	282.515	1.51854	0.23185	6.54969	5.76555e-11	1.29424e-09	ENSMUSG00000024913	Lrp5
1003	41.9993	1.51789	0.379372	4.00107	6.30574e-05	0.000458362	ENSMUSG00000084350	Znf41-ps
1518	35.0519	1.51679	0.432538	3.50672	0.00045367	0.0026049	ENSMUSG00000061414	Cracr2a
1475	95.3297	1.51655	0.348517	4.35145	1.3524e-05	0.000115485	ENSMUSG00000030110	Ret
2196	488.154	1.51592	0.197107	7.69086	1.46154e-14	4.85924e-13	ENSMUSG00000032220	Myo1e
1121	222.145	1.51488	0.329896	4.59199	4.39051e-06	4.19952e-05	ENSMUSG00000072941	Sod3
959	620.993	1.51407	0.20135	7.51959	5.49499e-14	1.71221e-12	ENSMUSG00000028868	Wasf2
3339	375.429	1.51349	0.304583	4.96904	6.7284e-07	7.69017e-06	ENSMUSG00000068220	Lgals1
1265	107.189	1.51152	0.269926	5.59977	2.14637e-08	3.25999e-07	ENSMUSG00000005057	Sh2b2
893	34.4228	1.5115	0.419687	3.6015	0.000316385	0.00189361	ENSMUSG00000028600	Podn
2191	354.594	1.50687	0.212853	7.0794	1.44778e-12	3.89092e-11	ENSMUSG00000036781	Rps27l
812	230.199	1.50612	0.253071	5.95139	2.65882e-09	4.72002e-08	ENSMUSG00000049969	Plekhf2
3000	69.8715	1.50561	0.381157	3.9501	7.8118e-05	0.000552681	ENSMUSG00000038732	Mboat1
626	237.348	1.50487	0.275955	5.45332	4.94377e-08	7.08082e-07	ENSMUSG00000027800	Tm4sf1
292	32.6395	1.50435	0.477532	3.15027	0.00163121	0.00787328	ENSMUSG00000026779	Mastl
627	470.62	1.5041	0.170188	8.83786	9.75701e-19	4.81024e-17	ENSMUSG00000027803	Wwtr1
2931	925.148	1.5033	0.304832	4.93158	8.15676e-07	9.1817e-06	ENSMUSG00000064215	Ifi27
295	100.047	1.50233	0.312285	4.81078	1.50344e-06	1.60108e-05	ENSMUSG00000026972	Arrdc1
3340	213.09	1.50188	0.233365	6.43574	1.22871e-10	2.65647e-09	ENSMUSG00000033088	Triobp
4005	59.8636	1.50152	0.390882	3.84137	0.000122348	0.000824313	ENSMUSG00000031146	Plp2
1359	45.3912	1.49766	0.40871	3.66437	0.000247952	0.00152993	ENSMUSG00000033542	Arhgef5
902	97.0887	1.49722	0.320927	4.66529	3.08188e-06	3.04568e-05	ENSMUSG00000028709	Mob3c
4145	81.1052	1.4957	0.377972	3.95718	7.58404e-05	0.000538141	ENSMUSG00000035299	Mid1
2049	173.801	1.49425	0.31092	4.80592	1.54045e-06	1.63401e-05	ENSMUSG00000038872	Zfhx3
2469	2852.35	1.49306	0.226084	6.60399	4.00237e-11	9.19784e-10	ENSMUSG00000034707	Gns
3896	96.7047	1.493	0.327636	4.55689	5.19154e-06	4.88631e-05	ENSMUSG00000118346	Tmem179b
782	184.792	1.493	0.21569	6.922	4.45302e-12	1.12488e-10	ENSMUSG00000028159	Dapp1
2366	324.349	1.49291	0.193448	7.71739	1.18736e-14	3.9888e-13	ENSMUSG00000020092	Pald1
956	55.2489	1.49239	0.475171	3.14074	0.00168523	0.00810571	ENSMUSG00000028885	Smpdl3b
640	921.268	1.49117	0.226744	6.57643	4.81888e-11	1.09443e-09	ENSMUSG00000027775	Mfsd1
916	117.752	1.49066	0.406851	3.66388	0.000248419	0.00153184	ENSMUSG00000028626	Col9a2
56	467.087	1.48864	0.176108	8.45301	2.83878e-17	1.23162e-15	ENSMUSG00000026031	Cflar
2879	26.1224	1.48849	0.467261	3.18557	0.00144469	0.00708382	ENSMUSG00000047534	Mis18bp1
2336	53.0542	1.48799	0.386129	3.8536	0.000116395	0.000788321	ENSMUSG00000039480	Nt5dc1
4063	42.5194	1.48662	0.440819	3.3724	0.000745171	0.00398978	ENSMUSG00000032806	Slc10a3
1325	165.237	1.486	0.337114	4.40799	1.04332e-05	9.13413e-05	ENSMUSG00000009376	Met
2228	30.0991	1.48411	0.441442	3.36196	0.000773901	0.00411853	ENSMUSG00000066442	Mthfs
1707	431.393	1.48272	0.202515	7.32157	2.4509e-13	7.12087e-12	ENSMUSG00000051504	Siglech
1796	53.4673	1.48118	0.372074	3.98088	6.86601e-05	0.000492794	ENSMUSG00000031023	Akip1
3902	302.901	1.47811	0.233343	6.33448	2.38146e-10	5.0034e-09	ENSMUSG00000034445	Cyb561a3
2981	100.955	1.47604	0.265858	5.55198	2.82449e-08	4.22364e-07	ENSMUSG00000005397	Nid1
1606	43044.2	1.47538	0.249218	5.92002	3.21904e-09	5.6523e-08	ENSMUSG00000002985	Apoe
620	209.927	1.4733	0.297958	4.94464	7.62859e-07	8.6374e-06	ENSMUSG00000037211	Spry1
442	37.5688	1.47216	0.442053	3.33027	0.000867605	0.00454717	ENSMUSG00000027323	Rad51
3066	500.444	1.46937	0.179249	8.19739	2.45661e-16	9.54525e-15	ENSMUSG00000021614	Vcan
1870	28.6084	1.46723	0.429493	3.41619	0.000635045	0.00348599	ENSMUSG00000048200	Cracr2b
773	47.9976	1.46616	0.348098	4.21192	2.53213e-05	0.000203559	ENSMUSG00000027994	Mcub
3430	72.5181	1.46527	0.292352	5.01202	5.38606e-07	6.27078e-06	ENSMUSG00000022544	Eef2kmt
1722	942.372	1.45944	0.200313	7.28579	3.19792e-13	9.1268e-12	ENSMUSG00000066406	Akap13
3724	402.985	1.45935	0.239695	6.08834	1.14088e-09	2.15797e-08	ENSMUSG00000071042	Rasgrp3
3313	135.393	1.45834	0.245505	5.94018	2.84715e-09	5.03127e-08	ENSMUSG00000022574	Naprt
2450	867.517	1.45637	0.255498	5.70012	1.19725e-08	1.91461e-07	ENSMUSG00000036478	Btg1
3367	516.6	1.4547	0.230632	6.30745	2.83671e-10	5.92769e-09	ENSMUSG00000022438	Parvb
45	191.045	1.45362	0.340103	4.27405	1.91953e-05	0.000158325	ENSMUSG00000026094	Stk17b
644	304.608	1.4534	0.220196	6.60048	4.09831e-11	9.40715e-10	ENSMUSG00000034349	Smc4
1679	87.2285	1.45232	0.328372	4.42278	9.74401e-06	8.6055e-05	ENSMUSG00000019539	Rcn3
1557	637	1.45095	0.216776	6.69331	2.18178e-11	5.18642e-10	ENSMUSG00000030287	Itpr2
3033	1752.74	1.45067	0.184034	7.88264	3.20528e-15	1.12359e-13	ENSMUSG00000021451	Sema4d
3552	130.864	1.4497	0.235406	6.15828	7.35406e-10	1.44615e-08	ENSMUSG00000036552	Ermard
3579	443.795	1.44739	0.222113	6.51648	7.1977e-11	1.59903e-09	ENSMUSG00000015575	Atp6v0e
3293	495.324	1.447	0.274437	5.27262	1.34489e-07	1.75835e-06	ENSMUSG00000032501	Trib1
3719	280.83	1.44383	0.278312	5.18781	2.12778e-07	2.68926e-06	ENSMUSG00000024048	Myl12a
2511	48.149	1.44244	0.388779	3.71018	0.000207114	0.00130926	ENSMUSG00000085156	Snhg15
3101	60.5322	1.44042	0.431763	3.33614	0.000849498	0.004468	ENSMUSG00000021763	BC067074
2187	153.461	1.44041	0.232225	6.20262	5.55307e-10	1.11349e-08	ENSMUSG00000039452	Snx22
2885	111.924	1.43623	0.368003	3.90277	9.50992e-05	0.000659559	ENSMUSG00000021069	Pygl
466	187.995	1.4331	0.20532	6.9798	2.95595e-12	7.64673e-11	ENSMUSG00000035109	Shc4
1741	251.419	1.43271	0.229938	6.23088	4.63822e-10	9.39786e-09	ENSMUSG00000046027	Stard5
1074	483.812	1.42857	0.200152	7.13741	9.51034e-13	2.59556e-11	ENSMUSG00000106379	Lhfpl3
3603	72.2727	1.42647	0.311775	4.57533	4.75471e-06	4.51441e-05	ENSMUSG00000048440	Cyp4f16
3581	227.666	1.42536	0.31485	4.5271	5.97983e-06	5.54963e-05	ENSMUSG00000057789	Bak1
315	309.073	1.42329	0.247977	5.73961	9.48924e-09	1.55213e-07	ENSMUSG00000009621	Vav2
209	197.947	1.42177	0.245764	5.78512	7.24629e-09	1.20048e-07	ENSMUSG00000026674	Ddr2
2183	384.232	1.42135	0.294384	4.82821	1.37766e-06	1.47606e-05	ENSMUSG00000050721	Plekho2
345	1959.35	1.42011	0.258421	5.49535	3.89938e-08	5.70317e-07	ENSMUSG00000026879	Gsn
762	89.3482	1.41785	0.263327	5.38437	7.26983e-08	9.93441e-07	ENSMUSG00000027959	Sass6
2847	1967.27	1.41755	0.177493	7.98647	1.38855e-15	5.05045e-14	ENSMUSG00000011179	Odc1
2910	562.723	1.41726	0.341489	4.15024	3.32131e-05	0.000258517	ENSMUSG00000021250	Fos
2281	823.256	1.41597	0.215169	6.58077	4.68032e-11	1.06546e-09	ENSMUSG00000032434	Cmtm6
1682	135.964	1.41332	0.277176	5.09901	3.41429e-07	4.12916e-06	ENSMUSG00000007833	Aldh16a1
2527	105.544	1.41157	0.458162	3.08093	0.00206354	0.00964714	ENSMUSG00000020303	Stc2
1869	27.2184	1.41155	0.446079	3.16435	0.00155428	0.00754525	ENSMUSG00000025507	Pidd1
2587	252.352	1.41128	0.221211	6.3798	1.77317e-10	3.77042e-09	ENSMUSG00000020520	Galnt10
1066	59.1405	1.41091	0.335762	4.20213	2.64415e-05	0.000212036	ENSMUSG00000028864	Hgf
1918	120.028	1.40805	0.318649	4.41881	9.92467e-06	8.74112e-05	ENSMUSG00000039328	Rnf122
4000	437.349	1.40583	0.273234	5.14516	2.67292e-07	3.29433e-06	ENSMUSG00000059326	Csf2ra
3263	155.786	1.40547	0.288927	4.86443	1.14787e-06	1.24923e-05	ENSMUSG00000022150	Dab2
2720	90.4332	1.4046	0.434921	3.22955	0.00123985	0.00621368	ENSMUSG00000001506	Col1a1
423	491.441	1.40334	0.324431	4.32556	1.52148e-05	0.00012873	ENSMUSG00000032698	Lmo2
4012	59.6739	1.40121	0.401038	3.49395	0.000475925	0.00271017	ENSMUSG00000031170	Slc38a5
709	238.8	1.39912	0.325329	4.30064	1.70303e-05	0.000142472	ENSMUSG00000015850	Adamtsl4
3513	88.7009	1.39653	0.336685	4.1479	3.35542e-05	0.000260753	ENSMUSG00000043336	Filip1l
3960	60.9427	1.39592	0.346722	4.02605	5.67225e-05	0.000417014	ENSMUSG00000025001	Hells
660	52.188	1.39559	0.430708	3.24023	0.00119432	0.00601825	ENSMUSG00000028073	Pear1
659	618.381	1.39201	0.322852	4.31159	1.62081e-05	0.000136227	ENSMUSG00000015852	Fcrls
3652	2383.65	1.38748	0.208308	6.66069	2.72543e-11	6.38462e-10	ENSMUSG00000003534	Ddr1
1361	1067.08	1.38615	0.19932	6.95439	3.54094e-12	9.07513e-11	ENSMUSG00000025823	Pdia4
146	893.696	1.38541	0.241501	5.73664	9.65722e-09	1.57428e-07	ENSMUSG00000016528	Mapkapk2
3938	232.424	1.38521	0.252427	5.48757	4.07498e-08	5.91974e-07	ENSMUSG00000016495	Plgrkt
1904	60.3336	1.38378	0.348224	3.97381	7.0732e-05	0.000504856	ENSMUSG00000006567	Atp7b
1404	57.3825	1.3829	0.406199	3.4045	0.000662853	0.00361403	ENSMUSG00000073002	Vamp5
821	391.822	1.3791	0.183147	7.52998	5.07467e-14	1.58892e-12	ENSMUSG00000028228	Cpne3
2390	31.3399	1.37353	0.42446	3.23595	0.00121238	0.00610131	ENSMUSG00000033318	Gstt2
1114	227.333	1.37298	0.254317	5.39868	6.71346e-08	9.2856e-07	ENSMUSG00000029084	Cd38
37	89.8647	1.37141	0.275258	4.98226	6.28475e-07	7.22601e-06	ENSMUSG00000056870	Gulp1
3524	387.449	1.37124	0.213119	6.43414	1.24172e-10	2.67863e-09	ENSMUSG00000022971	Ifnar2
2620	127.578	1.37109	0.321818	4.26047	2.03995e-05	0.000167188	ENSMUSG00000020892	Aloxe3
2967	29.0629	1.37037	0.431964	3.17242	0.00151172	0.0073608	ENSMUSG00000037466	Tedc1
3845	112.502	1.36627	0.333694	4.09438	4.23295e-05	0.000322598	ENSMUSG00000024885	Aldh3b1
1883	53.3601	1.36616	0.377355	3.62036	0.00029419	0.00177721	ENSMUSG00000031077	Fadd
66	42.2319	1.36344	0.415961	3.2778	0.0010462	0.00537403	ENSMUSG00000045005	Fzd5
1311	420.657	1.3634	0.259986	5.24412	1.5703e-07	2.02839e-06	ENSMUSG00000092035	Peg10
1298	1076.35	1.36092	0.264022	5.15457	2.54215e-07	3.15122e-06	ENSMUSG00000059991	Nptx2
1871	417.319	1.35904	0.198399	6.85003	7.38325e-12	1.83161e-10	ENSMUSG00000025510	Cd151
576	238.523	1.35748	0.237929	5.70541	1.16062e-08	1.86065e-07	ENSMUSG00000039263	Npepl1
3655	44.9093	1.35685	0.415755	3.26357	0.00110016	0.00560328	ENSMUSG00000059791	Nrm
2870	293.278	1.3553	0.217854	6.22116	4.93493e-10	9.95734e-09	ENSMUSG00000035181	Heatr5a
1378	581.878	1.35472	0.232047	5.83813	5.27897e-09	8.9919e-08	ENSMUSG00000059182	Skap2
3383	56.0209	1.35432	0.371236	3.64812	0.000264165	0.00161657	ENSMUSG00000115049	Gm49172
687	874.353	1.35185	0.185838	7.27434	3.48121e-13	9.92067e-12	ENSMUSG00000052310	Slc39a1
647	523.102	1.35039	0.228689	5.90494	3.52768e-09	6.17184e-08	ENSMUSG00000061175	Fnip2
2525	179.734	1.34866	0.232629	5.79747	6.73217e-09	1.12494e-07	ENSMUSG00000020467	Efemp1
1990	101.741	1.34708	0.276683	4.86868	1.12346e-06	1.22473e-05	ENSMUSG00000031684	Slc10a7
658	112.655	1.34645	0.276441	4.87068	1.11218e-06	1.21448e-05	ENSMUSG00000041734	Kirrel
928	878.531	1.34587	0.170264	7.90458	2.6883e-15	9.50981e-14	ENSMUSG00000042608	Stk40
3105	194.769	1.34582	0.222878	6.03836	1.55693e-09	2.8692e-08	ENSMUSG00000042284	Itga1
3804	222.513	1.34576	0.273472	4.921	8.61011e-07	9.63596e-06	ENSMUSG00000024590	Lmnb1
3013	174.522	1.34291	0.269577	4.98156	6.30736e-07	7.24748e-06	ENSMUSG00000039004	Bmp6
1023	518.162	1.3277	0.337359	3.93558	8.29974e-05	0.000584425	ENSMUSG00000039911	Spsb1
3721	1156.63	1.32547	0.247936	5.34603	8.99045e-08	1.20558e-06	ENSMUSG00000024063	Lbh
3136	44.9584	1.32473	0.40698	3.25502	0.00113386	0.00574954	ENSMUSG00000063506	Arhgap22
320	112.276	1.32436	0.291426	4.54441	5.50903e-06	5.14975e-05	ENSMUSG00000039787	Cercam
2504	97.1457	1.32112	0.306218	4.31431	1.60101e-05	0.00013481	ENSMUSG00000034164	Emid1
285	979.67	1.32083	0.148953	8.8674	7.48735e-19	3.7299e-17	ENSMUSG00000026748	Plxdc2
2251	65.2804	1.31692	0.377092	3.49232	0.000478852	0.00272443	ENSMUSG00000057969	Sema3b
2153	121.226	1.31555	0.35527	3.70296	0.000213101	0.0013436	ENSMUSG00000060594	Layn
1610	183.492	1.3114	0.205943	6.36778	1.91789e-10	4.06029e-09	ENSMUSG00000040511	Pvr
1094	272.364	1.31127	0.316919	4.13755	3.5104e-05	0.000271271	ENSMUSG00000029161	Cgref1
756	273.291	1.31007	0.401493	3.263	0.00110238	0.005609	ENSMUSG00000027966	Col11a1
1983	614.767	1.30924	0.195574	6.69434	2.16651e-11	5.15645e-10	ENSMUSG00000031799	Tpm4
3767	88.1094	1.30889	0.260351	5.02739	4.97199e-07	5.8202e-06	ENSMUSG00000024376	Epb41l4a
2736	73.4338	1.30678	0.330651	3.95214	7.74568e-05	0.000548405	ENSMUSG00000062312	Erbb2
2530	363.523	1.30622	0.184833	7.067	1.58325e-12	4.24908e-11	ENSMUSG00000040711	Sh3pxd2b
3878	127.271	1.3043	0.245263	5.31797	1.04931e-07	1.39069e-06	ENSMUSG00000024769	Cdc42bpg
1010	525.922	1.30351	0.19069	6.83575	8.15769e-12	2.01341e-10	ENSMUSG00000019055	Plod1
2343	190.592	1.30346	0.344832	3.77997	0.000156846	0.00102637	ENSMUSG00000047139	Cd24a
3284	139.574	1.30325	0.262266	4.96921	6.72257e-07	7.69017e-06	ENSMUSG00000022309	Angpt1
2402	465.172	1.30298	0.303102	4.29882	1.71707e-05	0.000143398	ENSMUSG00000005054	Cstb
554	1773.15	1.30242	0.18105	7.19369	6.30635e-13	1.74325e-11	ENSMUSG00000017009	Sdc4
4137	86.3399	1.30202	0.271992	4.78698	1.69309e-06	1.77472e-05	ENSMUSG00000031373	Car5b
1932	1130.85	1.29911	0.209403	6.20385	5.50978e-10	1.10596e-08	ENSMUSG00000031591	Asah1
344	198.773	1.29825	0.18621	6.97197	3.12528e-12	8.05249e-11	ENSMUSG00000057110	Cntrl
2989	48.0499	1.29773	0.378288	3.43052	0.000602421	0.00333148	ENSMUSG00000069270	Hist1h2ac
3359	408.365	1.29643	0.25032	5.17911	2.22951e-07	2.79773e-06	ENSMUSG00000022453	Naga
3487	46.4768	1.29604	0.386445	3.35374	0.000797282	0.00422437	ENSMUSG00000022844	Pdia5
1360	115.078	1.29446	0.271255	4.77211	1.82305e-06	1.89538e-05	ENSMUSG00000029687	Ezh2
2302	275.837	1.29396	0.253692	5.10053	3.38712e-07	4.10143e-06	ENSMUSG00000025239	Limd1
1922	52.906	1.29371	0.414434	3.12164	0.00179845	0.00857986	ENSMUSG00000031586	Rbpms
2088	1562.66	1.29026	0.207447	6.21972	4.98055e-10	1.00389e-08	ENSMUSG00000025809	Itgb1
255	552.823	1.28961	0.22213	5.80566	6.41144e-09	1.07319e-07	ENSMUSG00000038776	Ephx1
572	116.073	1.28944	0.310677	4.15041	3.31874e-05	0.000258421	ENSMUSG00000008999	Bmp7
1542	356.124	1.28873	0.244999	5.26015	1.43936e-07	1.87175e-06	ENSMUSG00000030199	Etv6
4093	78.8544	1.28813	0.274558	4.69165	2.7101e-06	2.7073e-05	ENSMUSG00000025525	Apool
1655	628.656	1.28757	0.218409	5.89522	3.74178e-09	6.53461e-08	ENSMUSG00000036570	Fxyd1
1608	151.141	1.28677	0.273761	4.70034	2.59726e-06	2.60804e-05	ENSMUSG00000062300	Nectin2
823	280.695	1.28556	0.238031	5.40079	6.63466e-08	9.18974e-07	ENSMUSG00000073987	Ggh
3472	63.2834	1.28547	0.306152	4.19879	2.68343e-05	0.00021483	ENSMUSG00000038168	P3h2
444	67.8911	1.2848	0.282132	4.55391	5.26592e-06	4.94446e-05	ENSMUSG00000027306	Nusap1
2355	279.057	1.28393	0.227198	5.65114	1.59392e-08	2.48328e-07	ENSMUSG00000098188	Sowahc
2611	427.681	1.28318	0.212952	6.02571	1.6837e-09	3.07645e-08	ENSMUSG00000018217	Pmp22
1832	61.2539	1.28273	0.330264	3.88395	0.000102772	0.000704938	ENSMUSG00000030677	Kif22
2791	95.5915	1.28224	0.308075	4.1621	3.1533e-05	0.00024703	ENSMUSG00000010021	Kif19a
2126	260.108	1.28114	0.305055	4.19968	2.67288e-05	0.000214163	ENSMUSG00000032035	Ets1
919	279.644	1.27913	0.213297	5.99692	2.01097e-09	3.62311e-08	ENSMUSG00000028655	Mfsd2a
485	135.802	1.27838	0.250718	5.09888	3.41663e-07	4.1294e-06	ENSMUSG00000037523	Mavs
798	293.304	1.27502	0.259427	4.91477	8.88884e-07	9.93066e-06	ENSMUSG00000068523	Gng5
2452	128.948	1.2742	0.245939	5.18097	2.20737e-07	2.77897e-06	ENSMUSG00000090035	Galnt4
1397	412.965	1.2739	0.205709	6.19271	5.91395e-10	1.1761e-08	ENSMUSG00000053012	Krcc1
584	898.55	1.27338	0.177868	7.15915	8.11813e-13	2.22817e-11	ENSMUSG00000049401	Ogfr
3941	149.822	1.27169	0.237711	5.34975	8.80747e-08	1.18186e-06	ENSMUSG00000024766	Lipo3
2492	49.8871	1.27075	0.345564	3.67732	0.000235697	0.00146789	ENSMUSG00000025353	Ormdl2
3852	113.036	1.26837	0.315831	4.01596	5.92036e-05	0.000432788	ENSMUSG00000024854	Pold4
1435	35.0664	1.26576	0.410043	3.08689	0.00202263	0.00947418	ENSMUSG00000030055	Rab43
3468	357.15	1.26516	0.232414	5.44356	5.22257e-08	7.41973e-07	ENSMUSG00000022887	Masp1
1011	239.74	1.26454	0.27423	4.61123	4.00284e-06	3.8554e-05	ENSMUSG00000029007	Agtrap
2716	270.209	1.26179	0.180243	7.00049	2.55075e-12	6.64293e-11	ENSMUSG00000069763	Tmem100
726	479.131	1.26165	0.360494	3.49977	0.000465661	0.00266033	ENSMUSG00000027864	Ptgfrn
994	604.312	1.25817	0.224672	5.60004	2.14305e-08	3.2575e-07	ENSMUSG00000028923	Necap2
2660	419.63	1.25774	0.215557	5.83484	5.38407e-09	9.13876e-08	ENSMUSG00000017774	Myo1c
164	476.616	1.25674	0.242641	5.17941	2.22595e-07	2.79507e-06	ENSMUSG00000041801	Phlda3
3277	6403.33	1.25652	0.176878	7.10386	1.21315e-12	3.28314e-11	ENSMUSG00000022283	Pabpc1
3731	62.1838	1.25455	0.346311	3.62262	0.000291634	0.00176403	ENSMUSG00000035473	Galm
884	1625.68	1.25384	0.322529	3.88753	0.000101268	0.000695858	ENSMUSG00000052684	Jun
140	143.872	1.25218	0.254807	4.91423	8.91304e-07	9.95195e-06	ENSMUSG00000026389	Steap3
2165	337.628	1.25122	0.179989	6.95164	3.61063e-12	9.22928e-11	ENSMUSG00000032300	1700017B05Rik
2177	147.411	1.25051	0.256697	4.87153	1.10737e-06	1.2106e-05	ENSMUSG00000034485	Uaca
1758	81.8474	1.25019	0.382371	3.26958	0.00107709	0.00550103	ENSMUSG00000096606	Tpbgl
2075	149.859	1.2482	0.333312	3.74483	0.000180514	0.00116045	ENSMUSG00000015027	Galns
2708	65.6824	1.24607	0.335357	3.71565	0.00020268	0.00128586	ENSMUSG00000034177	Rnf43
2382	36.4923	1.24549	0.387676	3.2127	0.00131492	0.00654583	ENSMUSG00000037762	Slc16a9
2045	644.995	1.24523	0.237384	5.24563	1.55751e-07	2.01321e-06	ENSMUSG00000031903	Pla2g15
3184	128.323	1.24501	0.27926	4.45825	8.26327e-06	7.41969e-05	ENSMUSG00000054509	Parp4
3445	240.079	1.24497	0.303916	4.09644	4.19544e-05	0.000320118	ENSMUSG00000022769	Sdf2l1
3747	207.909	1.24309	0.200987	6.18489	6.21443e-10	1.23206e-08	ENSMUSG00000024236	Svil
2329	1869.37	1.24053	0.154787	8.01442	1.10656e-15	4.06298e-14	ENSMUSG00000019978	Epb41l2
270	49.5726	1.2386	0.361238	3.42877	0.000606327	0.00334829	ENSMUSG00000026639	Lamb3
62	88.3211	1.23758	0.286785	4.31536	1.59339e-05	0.000134228	ENSMUSG00000052062	Pard3b
3699	126.481	1.23719	0.288903	4.28237	1.8491e-05	0.000153563	ENSMUSG00000047123	Ticam1
3550	100.106	1.23713	0.325562	3.79998	0.000144708	0.000954687	ENSMUSG00000023885	Thbs2
418	516.34	1.23488	0.319128	3.86956	0.00010903	0.00074365	ENSMUSG00000027215	Cd82
2101	583.236	1.2345	0.179897	6.86229	6.77637e-12	1.69191e-10	ENSMUSG00000013076	Amotl1
363	1143.92	1.23444	0.162641	7.59	3.19915e-14	1.02151e-12	ENSMUSG00000036053	Fmnl2
1938	276.344	1.23303	0.222609	5.539	3.04201e-08	4.52443e-07	ENSMUSG00000038173	Enpp6
1204	784.876	1.23255	0.263031	4.68595	2.78668e-06	2.77664e-05	ENSMUSG00000011884	Gltp
3740	202.955	1.2321	0.285617	4.31382	1.6046e-05	0.000135055	ENSMUSG00000036918	Ttc7
2271	68.4021	1.23104	0.329484	3.73626	0.000186781	0.00119676	ENSMUSG00000049555	Tmie
1816	324.113	1.22962	0.171886	7.15366	8.44951e-13	2.31584e-11	ENSMUSG00000030766	Arhgap17
504	138.007	1.22606	0.245049	5.00333	5.63482e-07	6.54072e-06	ENSMUSG00000027435	Cd93
1762	51.2483	1.22447	0.327996	3.7332	0.00018906	0.00121056	ENSMUSG00000044881	Coa4
2788	177.526	1.22328	0.299914	4.07877	4.52739e-05	0.000342474	ENSMUSG00000041797	Abca9
3037	272.054	1.22033	0.263533	4.63066	3.64502e-06	3.54249e-05	ENSMUSG00000056749	Nfil3
3138	84.5503	1.22016	0.302636	4.03178	5.53565e-05	0.000408523	ENSMUSG00000044519	Zfp488
2523	146.072	1.21873	0.291222	4.18487	2.85332e-05	0.000226277	ENSMUSG00000020275	Rel
1188	101.874	1.21843	0.298987	4.07518	4.5979e-05	0.0003474	ENSMUSG00000043510	Hscb
2152	92.2405	1.21166	0.298709	4.05633	4.98491e-05	0.000372568	ENSMUSG00000032066	Bco2
2512	305.838	1.20967	0.256274	4.72021	2.35599e-06	2.39561e-05	ENSMUSG00000020427	Igfbp3
2978	479.554	1.20919	0.21496	5.62518	1.85317e-08	2.855e-07	ENSMUSG00000057554	Lgals8
371	272.729	1.20917	0.211947	5.70506	1.16305e-08	1.863e-07	ENSMUSG00000060703	Cd302
2292	226.277	1.20813	0.241835	4.99566	5.86359e-07	6.78186e-06	ENSMUSG00000032515	Csrnp1
2406	72.6886	1.20794	0.357229	3.38141	0.000721153	0.00387512	ENSMUSG00000052151	Plpp2
2044	318.714	1.20696	0.163124	7.39905	1.37161e-13	4.1021e-12	ENSMUSG00000031902	Nfatc3
675	598.987	1.20669	0.207194	5.82399	5.74595e-09	9.68502e-08	ENSMUSG00000028048	Gba
3027	95.1982	1.20655	0.296996	4.0625	4.85494e-05	0.00036398	ENSMUSG00000037960	Card19
2020	578.282	1.20451	0.247321	4.87024	1.11462e-06	1.21578e-05	ENSMUSG00000031762	Mt2
144	319.724	1.20346	0.310539	3.8754	0.000106451	0.000727853	ENSMUSG00000026355	Mcm6
302	369.079	1.20327	0.255146	4.716	2.40526e-06	2.43497e-05	ENSMUSG00000026956	Uap1l1
1972	781.474	1.2031	0.129893	9.26229	2.00084e-20	1.09678e-18	ENSMUSG00000004677	Myo9b
2341	134.15	1.20274	0.24521	4.90494	9.34536e-07	1.03867e-05	ENSMUSG00000019823	Mical1
2279	99.1484	1.20178	0.272112	4.41649	1.00318e-05	8.81942e-05	ENSMUSG00000032431	Crtap
1929	795.958	1.20112	0.172175	6.97614	3.03399e-12	7.83813e-11	ENSMUSG00000031596	Slc7a2
3870	1225.96	1.20036	0.309184	3.88234	0.000103457	0.000709138	ENSMUSG00000092274	Neat1
2610	337.334	1.20012	0.257263	4.66493	3.08728e-06	3.04946e-05	ENSMUSG00000086841	2410006H16Rik
820	126.922	1.19977	0.2928	4.09758	4.17488e-05	0.0003188	ENSMUSG00000041135	Ripk2
562	2237.31	1.19936	0.208293	5.75806	8.50866e-09	1.39883e-07	ENSMUSG00000006800	Sulf2
2753	292.99	1.19908	0.184681	6.4927	8.43104e-11	1.85598e-09	ENSMUSG00000004044	Cavin1
3736	556.13	1.19373	0.265991	4.48786	7.19431e-06	6.57271e-05	ENSMUSG00000045817	Zfp36l2
1186	476.017	1.19246	0.216226	5.51489	3.49006e-08	5.13166e-07	ENSMUSG00000008090	Fgfrl1
3742	76.4991	1.18908	0.299429	3.97117	7.15206e-05	0.000509733	ENSMUSG00000033855	Ston1
630	1389.43	1.18872	0.185574	6.40562	1.49761e-10	3.19853e-09	ENSMUSG00000027808	Serp1
2359	100.706	1.18766	0.314974	3.77066	0.000162815	0.00106005	ENSMUSG00000057337	Chst3
892	96.1442	1.18749	0.313921	3.78277	0.000155092	0.00101661	ENSMUSG00000028607	Cpt2
2459	50.0143	1.18576	0.354556	3.34435	0.000824769	0.00435213	ENSMUSG00000006764	Tph2
346	246.889	1.18422	0.25926	4.56769	4.93136e-06	4.6661e-05	ENSMUSG00000026880	Stom
1746	62.5858	1.1811	0.355421	3.32311	0.000890211	0.00465179	ENSMUSG00000097585	E230029C05Rik
3723	163.701	1.18082	0.20095	5.87619	4.19806e-09	7.28542e-08	ENSMUSG00000001870	Ltbp1
3243	306.583	1.18076	0.249865	4.72558	2.29464e-06	2.33937e-05	ENSMUSG00000022125	Cln5
1562	291.179	1.17897	0.191356	6.16112	7.22322e-10	1.42331e-08	ENSMUSG00000032712	Resf1
3869	511.907	1.17724	0.155201	7.58525	3.31846e-14	1.05612e-12	ENSMUSG00000024940	Ltbp3
3429	243.819	1.17657	0.266023	4.42281	9.74275e-06	8.6055e-05	ENSMUSG00000023143	Nagpa
3589	530.518	1.17521	0.179576	6.54436	5.97513e-11	1.33973e-09	ENSMUSG00000002250	Ppard
3172	86.019	1.17418	0.31137	3.77102	0.000162578	0.00105922	ENSMUSG00000040701	Ap1g2
1680	301.755	1.17346	0.287849	4.07665	4.56886e-05	0.000345476	ENSMUSG00000003420	Fcgrt
221	156.482	1.17227	0.258786	4.52989	5.90151e-06	5.4861e-05	ENSMUSG00000006411	Nectin4
3823	562.961	1.17225	0.171681	6.82805	8.60768e-12	2.11637e-10	ENSMUSG00000071847	Apcdd1
1774	567.249	1.17199	0.31092	3.76942	0.000163629	0.00106499	ENSMUSG00000073982	Rhog
1266	524.728	1.17051	0.233437	5.01425	5.32406e-07	6.2098e-06	ENSMUSG00000004846	Plod3
1024	170.064	1.17013	0.254091	4.60515	4.12177e-06	3.95812e-05	ENSMUSG00000028980	H6pd
1133	546.827	1.16549	0.208109	5.60038	2.13881e-08	3.25617e-07	ENSMUSG00000029201	Ugdh
1097	98.7999	1.16465	0.259592	4.48646	7.24161e-06	6.60345e-05	ENSMUSG00000037313	Tacc3
1127	97.8472	1.16453	0.246717	4.7201	2.35729e-06	2.39567e-05	ENSMUSG00000060512	0610040J01Rik
772	56.9231	1.1629	0.341676	3.40352	0.000665231	0.00362455	ENSMUSG00000027997	Casp6
1220	158.341	1.1627	0.311691	3.7303	0.000191248	0.00122214	ENSMUSG00000032754	Slc8b1
1430	285.969	1.16006	0.169349	6.85012	7.37885e-12	1.83161e-10	ENSMUSG00000033420	Antxr1
520	200.379	1.15961	0.255823	4.53285	5.8193e-06	5.42145e-05	ENSMUSG00000051413	Plagl2
3554	63.1157	1.15875	0.315404	3.67388	0.000238898	0.00148305	ENSMUSG00000061544	Zfp229
2835	57.902	1.15874	0.311661	3.71795	0.000200844	0.00127615	ENSMUSG00000020652	Cenpo
563	1414.9	1.15848	0.165351	7.00616	2.44952e-12	6.40517e-11	ENSMUSG00000039501	Znfx1
1936	240.48	1.15532	0.239978	4.81429	1.47724e-06	1.57491e-05	ENSMUSG00000031628	Casp3
4002	226.635	1.15522	0.203246	5.68386	1.31691e-08	2.09042e-07	ENSMUSG00000004317	Clcn5
476	135.628	1.15521	0.368296	3.13665	0.00170891	0.00819311	ENSMUSG00000027381	Bcl2l11
1213	4349.13	1.15482	0.209367	5.51575	3.47298e-08	5.11043e-07	ENSMUSG00000067274	Rplp0
3471	171.356	1.15481	0.252362	4.57601	4.73931e-06	4.5042e-05	ENSMUSG00000033306	Lpp
2250	60.9789	1.15465	0.354334	3.25865	0.00111943	0.0056823	ENSMUSG00000010051	Hyal1
74	4163.67	1.15397	0.197862	5.8322	5.47013e-09	9.26856e-08	ENSMUSG00000026185	Igfbp5
78	279.31	1.15395	0.177591	6.49779	8.15064e-11	1.8004e-09	ENSMUSG00000026173	Plcd4
1054	55.2608	1.15393	0.359721	3.20785	0.0013373	0.00663505	ENSMUSG00000078486	Perm1
1334	313.197	1.15128	0.204243	5.6368	1.73237e-08	2.67742e-07	ENSMUSG00000001761	Smo
3991	3486.94	1.15127	0.118172	9.74227	1.99056e-22	1.28821e-20	ENSMUSG00000025026	Add3
3234	54.4992	1.14996	0.341407	3.36828	0.00075638	0.00403855	ENSMUSG00000034795	Ccdc122
3241	193.463	1.14923	0.308732	3.72243	0.000197313	0.00125675	ENSMUSG00000033083	Tbc1d4
712	541.434	1.1492	0.211132	5.44306	5.23743e-08	7.42993e-07	ENSMUSG00000015745	Plekho1
2810	106.967	1.14906	0.329431	3.48801	0.000486626	0.00276216	ENSMUSG00000025572	Tmc6
760	84.3175	1.14882	0.278297	4.12804	3.65866e-05	0.000282052	ENSMUSG00000033502	Cdc14a
2326	140.907	1.14767	0.240281	4.77638	1.78482e-06	1.85979e-05	ENSMUSG00000010461	Eya4
3707	127.342	1.14704	0.310135	3.69853	0.000216853	0.00136458	ENSMUSG00000019487	Trip10
668	646.153	1.14674	0.225631	5.08238	3.72728e-07	4.47412e-06	ENSMUSG00000001418	Glmp
2750	142.383	1.14618	0.273449	4.19157	2.77032e-05	0.00022069	ENSMUSG00000017747	Ghdc
3761	1223.86	1.14605	0.156517	7.3222	2.4394e-13	7.0981e-12	ENSMUSG00000000420	Galnt1
2801	231.42	1.14187	0.315718	3.61672	0.000298357	0.00179683	ENSMUSG00000020743	Mif4gd
1786	1313.81	1.14133	0.17704	6.44673	1.14292e-10	2.48211e-09	ENSMUSG00000030894	Tpp1
3560	88.06	1.13868	0.327114	3.48098	0.000499574	0.00282737	ENSMUSG00000072082	Ccnf
575	979.969	1.13789	0.200455	5.67651	1.37474e-08	2.17686e-07	ENSMUSG00000038400	Pmepa1
4022	301.455	1.13739	0.251647	4.5198	6.18984e-06	5.73352e-05	ENSMUSG00000031093	Dock11
2703	285.622	1.13739	0.255418	4.45303	8.46658e-06	7.58113e-05	ENSMUSG00000085208	Brip1os
1000	214.622	1.13686	0.261029	4.35529	1.32892e-05	0.000113768	ENSMUSG00000066026	Dhrs3
933	346.978	1.13576	0.261608	4.34146	1.41541e-05	0.000120388	ENSMUSG00000028792	Ak2
2383	117.433	1.1332	0.233461	4.85393	1.21042e-06	1.3114e-05	ENSMUSG00000014329	Bicc1
534	63.8751	1.13204	0.356273	3.17745	0.00148576	0.00725628	ENSMUSG00000027635	Dsn1
2100	374.066	1.13173	0.332523	3.40347	0.000665345	0.00362455	ENSMUSG00000031925	Maml2
2483	174.107	1.1282	0.209316	5.38991	7.04921e-08	9.69454e-07	ENSMUSG00000040043	Rbms2
1289	279.497	1.12769	0.293902	3.83696	0.000124565	0.000837504	ENSMUSG00000029570	Lfng
1103	78.9297	1.12764	0.285214	3.95367	7.69616e-05	0.000545497	ENSMUSG00000029096	Htra3
3837	149.532	1.12703	0.23778	4.73979	2.1394e-06	2.20199e-05	ENSMUSG00000024565	Sall3
159	294.511	1.12616	0.283432	3.97331	7.08812e-05	0.000505548	ENSMUSG00000020423	Btg2
2041	494.925	1.12584	0.302403	3.72299	0.000196875	0.00125479	ENSMUSG00000031897	Psmb10
1584	152.063	1.12415	0.235188	4.77982	1.75456e-06	1.83023e-05	ENSMUSG00000074364	Ehd2
616	1076.36	1.12397	0.251777	4.46413	8.03941e-06	7.2422e-05	ENSMUSG00000027712	Anxa5
633	859.189	1.12372	0.169819	6.61717	3.66133e-11	8.43413e-10	ENSMUSG00000036353	P2ry12
3826	55.1904	1.1237	0.338477	3.31987	0.000900602	0.00469974	ENSMUSG00000039529	Atp8b1
4053	224.879	1.12275	0.216676	5.18169	2.19887e-07	2.77005e-06	ENSMUSG00000031378	Abcd1
1899	6931.94	1.1221	0.204672	5.48243	4.19527e-08	6.08534e-07	ENSMUSG00000031447	Lamp1
452	166.112	1.12171	0.206175	5.44056	5.31145e-08	7.52941e-07	ENSMUSG00000050619	Zscan29
3668	432.27	1.12061	0.165017	6.79085	1.11471e-11	2.71659e-10	ENSMUSG00000061665	Cd2ap
4017	402.187	1.11935	0.196343	5.701	1.19107e-08	1.9063e-07	ENSMUSG00000060090	Rp2
3832	164.57	1.11891	0.199167	5.61793	1.93255e-08	2.9702e-07	ENSMUSG00000024542	Cep192
2299	73.7523	1.11851	0.301639	3.70811	0.000208808	0.00131825	ENSMUSG00000057895	Zfp105
678	244.885	1.11693	0.247438	4.51398	6.36219e-06	5.87629e-05	ENSMUSG00000042737	Dpm3
399	1596.91	1.11612	0.206829	5.39633	6.80174e-08	9.38757e-07	ENSMUSG00000027087	Itgav
810	416.302	1.11486	0.161493	6.90347	5.07488e-12	1.27697e-10	ENSMUSG00000041235	Chd7
779	91.5226	1.1148	0.268641	4.14978	3.32797e-05	0.000258765	ENSMUSG00000053897	Slc39a8
181	806.622	1.11284	0.179528	6.19867	5.69426e-10	1.13592e-08	ENSMUSG00000026466	Tor1aip1
2064	2111.76	1.11226	0.185074	6.00983	1.85718e-09	3.36799e-08	ENSMUSG00000031827	Cotl1
204	457.137	1.11193	0.197235	5.63758	1.72462e-08	2.66758e-07	ENSMUSG00000026566	Mpzl1
3120	65.5898	1.11127	0.332075	3.34645	0.00081854	0.00432162	ENSMUSG00000021806	Nid2
352	132.749	1.11077	0.241047	4.60811	4.06348e-06	3.90992e-05	ENSMUSG00000035403	Crb2
2169	666.44	1.10924	0.212362	5.22336	1.75703e-07	2.25445e-06	ENSMUSG00000032312	Csk
1988	144.667	1.10914	0.299773	3.69994	0.000215654	0.00135792	ENSMUSG00000005410	Mcm5
3539	313.481	1.10793	0.181129	6.11681	9.547e-10	1.8345e-08	ENSMUSG00000002365	Snx9
2616	55.6073	1.1065	0.343735	3.21906	0.00128612	0.00641731	ENSMUSG00000046207	Pik3r6
1439	135.703	1.10454	0.279427	3.95287	7.72208e-05	0.000547134	ENSMUSG00000002870	Mcm2
1165	126.552	1.1036	0.249055	4.43113	9.37403e-06	8.30149e-05	ENSMUSG00000057315	Arhgap24
691	1119.53	1.10271	0.21338	5.1678	2.36863e-07	2.95506e-06	ENSMUSG00000074457	S100a16
2597	205.34	1.10172	0.216123	5.09766	3.43877e-07	4.15098e-06	ENSMUSG00000020472	Zkscan17
2920	148.142	1.10148	0.250698	4.39363	1.11471e-05	9.69856e-05	ENSMUSG00000021009	Ptpn21
3401	140.071	1.10086	0.356705	3.08619	0.00202738	0.00949185	ENSMUSG00000023015	Racgap1
1823	236.747	1.10085	0.242922	4.5317	5.85099e-06	5.44573e-05	ENSMUSG00000030720	Cln3
4113	80.0765	1.09687	0.294951	3.71882	0.000200155	0.00127318	ENSMUSG00000079418	Atg4a
1185	270.137	1.09675	0.231732	4.73283	2.21414e-06	2.26446e-05	ENSMUSG00000033540	Idua
2354	120.11	1.09567	0.306337	3.57669	0.000347967	0.00206096	ENSMUSG00000019917	2019-09-10
278	865.432	1.09113	0.19763	5.5211	3.36879e-08	4.97604e-07	ENSMUSG00000026773	Pfkfb3
1912	2405.97	1.09093	0.167454	6.51482	7.27785e-11	1.61498e-09	ENSMUSG00000031565	Fgfr1
2181	46.0992	1.09073	0.340445	3.20385	0.00135601	0.00671585	ENSMUSG00000032400	Zwilch
4085	387.69	1.08817	0.193076	5.63596	1.74088e-08	2.68843e-07	ENSMUSG00000031232	Magt1
1047	399.048	1.08736	0.250973	4.33259	1.47365e-05	0.000125066	ENSMUSG00000042116	Vwa1
608	159.301	1.08638	0.271266	4.00486	6.20554e-05	0.000451928	ENSMUSG00000027695	Pld1
477	766.598	1.08577	0.179731	6.04107	1.53095e-09	2.824e-08	ENSMUSG00000014361	Mertk
2674	291.815	1.08276	0.213424	5.07328	3.91011e-07	4.67329e-06	ENSMUSG00000017561	Crlf3
1733	749.295	1.08244	0.189057	5.72546	1.03152e-08	1.66889e-07	ENSMUSG00000030530	Furin
566	398.435	1.08218	0.230936	4.68604	2.78536e-06	2.77664e-05	ENSMUSG00000056501	Cebpb
1345	402.082	1.08144	0.233424	4.63294	3.60503e-06	3.51245e-05	ENSMUSG00000038648	Creb3l2
1272	94.5061	1.08047	0.274054	3.94253	8.06256e-05	0.000569174	ENSMUSG00000029710	Ephb4
3867	419.596	1.07972	0.24845	4.34582	1.38756e-05	0.000118071	ENSMUSG00000024927	Rela
500	716.628	1.07865	0.145415	7.41777	1.19111e-13	3.59002e-12	ENSMUSG00000001768	Rin2
2605	230.075	1.07851	0.201408	5.35483	8.56354e-08	1.15152e-06	ENSMUSG00000018932	Map2k3
3801	90.8941	1.07725	0.348609	3.09015	0.00200058	0.00938455	ENSMUSG00000024534	Sncaip
2272	126.026	1.07503	0.294701	3.64789	0.000264404	0.00161752	ENSMUSG00000044037	Als2cl
496	1964.84	1.073	0.177727	6.03733	1.56685e-09	2.88473e-08	ENSMUSG00000027423	Snx5
3681	204.61	1.0681	0.27205	3.92613	8.63239e-05	0.000604549	ENSMUSG00000023990	Tfeb
1341	540.026	1.06704	0.207828	5.13423	2.83306e-07	3.48061e-06	ENSMUSG00000029761	Cald1
1690	272.155	1.06553	0.229767	4.63745	3.52736e-06	3.44198e-05	ENSMUSG00000040435	Ppp1r15a
3183	70.9225	1.06544	0.291227	3.65846	0.000253736	0.00155926	ENSMUSG00000064128	Cenpj
1453	167.501	1.06461	0.256672	4.14774	3.35779e-05	0.000260832	ENSMUSG00000084319	Tpt1-ps3
3337	101.703	1.06385	0.28503	3.73242	0.000189653	0.00121395	ENSMUSG00000022436	Sh3bp1
1864	703.456	1.06286	0.209544	5.07226	3.9311e-07	4.69548e-06	ENSMUSG00000038650	Rnh1
3291	147.498	1.06173	0.271811	3.90614	9.37808e-05	0.000651349	ENSMUSG00000022360	Atad2
2979	246.293	1.06143	0.225745	4.7019	2.57749e-06	2.59087e-05	ENSMUSG00000097715	Gpr137b-ps
1168	477.108	1.06133	0.163247	6.50136	7.95988e-11	1.76228e-09	ENSMUSG00000029313	Aff1
77	525.393	1.06037	0.189349	5.60011	2.14216e-08	3.2575e-07	ENSMUSG00000026176	Ctdsp1
1206	1022.88	1.05945	0.161952	6.54173	6.08128e-11	1.35881e-09	ENSMUSG00000041870	Ankrd13a
708	1940.68	1.05645	0.19606	5.38839	7.10908e-08	9.75607e-07	ENSMUSG00000038612	Mcl1
3906	212.292	1.05627	0.209607	5.03929	4.67268e-07	5.4931e-06	ENSMUSG00000024732	Ccdc86
2628	80.1418	1.05594	0.308306	3.42497	0.000614864	0.00339253	ENSMUSG00000097328	Tnfsf12
611	3612.76	1.05585	0.292163	3.61389	0.000301633	0.0018143	ENSMUSG00000037625	Cldn11
3324	2343.59	1.05298	0.168919	6.23363	4.55734e-10	9.24366e-09	ENSMUSG00000022443	Myh9
3498	503.029	1.05235	0.14432	7.29175	3.05951e-13	8.79665e-12	ENSMUSG00000022799	Arhgap31
3131	475.002	1.04861	0.192366	5.45114	5.00488e-08	7.14719e-07	ENSMUSG00000021890	Eaf1
1476	277.271	1.04441	0.239143	4.36728	1.25804e-05	0.000108	ENSMUSG00000002897	Il17ra
128	238.815	1.04296	0.28168	3.70263	0.000213374	0.00134483	ENSMUSG00000034000	Neu4
2085	357.721	1.04192	0.205644	5.06665	4.04874e-07	4.81223e-06	ENSMUSG00000031851	Ntpcr
464	112.205	1.04169	0.270892	3.8454	0.000120355	0.000812016	ENSMUSG00000005803	Sqor
734	1076.4	1.04166	0.200547	5.19408	2.05733e-07	2.60874e-06	ENSMUSG00000032902	Slc16a1
3582	78.7372	1.0394	0.320937	3.23863	0.00120107	0.00604753	ENSMUSG00000042644	Itpr3
3931	71.4786	1.03887	0.275187	3.77514	0.000159915	0.00104398	ENSMUSG00000048572	Tmem252
336	249.863	1.03836	0.224852	4.61798	3.87498e-06	3.74717e-05	ENSMUSG00000026814	Eng
3202	198.379	1.03672	0.331838	3.12418	0.00178303	0.00851263	ENSMUSG00000045731	Pnoc
277	529.438	1.03577	0.191205	5.41709	6.05783e-08	8.51882e-07	ENSMUSG00000025780	Itih5
191	4155.18	1.03559	0.170482	6.07448	1.24389e-09	2.34594e-08	ENSMUSG00000026701	Prdx6
1403	123.508	1.03517	0.322388	3.21094	0.00132304	0.00657611	ENSMUSG00000055912	Tmem150a
2339	100.885	1.03514	0.280501	3.69031	0.00022398	0.00140412	ENSMUSG00000019846	Lama4
3784	616.832	1.0338	0.168651	6.12979	8.79943e-10	1.70269e-08	ENSMUSG00000102918	Pcdhgc3
2421	318.052	1.03306	0.291642	3.54223	0.000396767	0.00231947	ENSMUSG00000015312	Gadd45b
2779	365.9	1.03117	0.186913	5.51685	3.45136e-08	5.08248e-07	ENSMUSG00000078619	Smarcd2
1244	1321.62	1.02871	0.173829	5.91792	3.26042e-09	5.71977e-08	ENSMUSG00000038023	Atp6v0a2
1808	137.256	1.02861	0.266129	3.8651	0.000111043	0.000756315	ENSMUSG00000030917	Tmem159
1678	168.39	1.0275	0.272795	3.76657	0.000165505	0.00107539	ENSMUSG00000038387	Rras
737	474.976	1.02684	0.193238	5.31388	1.07318e-07	1.42038e-06	ENSMUSG00000070372	Capza1
1381	551.57	1.02639	0.184386	5.56655	2.59826e-08	3.90648e-07	ENSMUSG00000058446	Znrf2
1215	234.552	1.02578	0.278523	3.68291	0.000230588	0.00144007	ENSMUSG00000041548	Hspb8
1991	204.302	1.02534	0.25301	4.05258	5.06555e-05	0.00037772	ENSMUSG00000037940	Inpp4b
1554	88.4152	1.02526	0.293558	3.49254	0.000478454	0.00272296	ENSMUSG00000041741	Pde3a
3441	242.779	1.02236	0.21868	4.67515	2.93735e-06	2.91715e-05	ENSMUSG00000022673	Mcm4
2260	1004.07	1.02165	0.239461	4.26648	1.98579e-05	0.00016351	ENSMUSG00000063856	Gpx1
3545	298.892	1.02137	0.171292	5.96276	2.48007e-09	4.41892e-08	ENSMUSG00000069135	Fgfr1op
1916	751.077	1.02137	0.195525	5.22371	1.75374e-07	2.25181e-06	ENSMUSG00000085795	Zfp703
92	189.937	1.02064	0.196513	5.19376	2.06094e-07	2.60989e-06	ENSMUSG00000026142	Rhbdd1
1018	603.829	1.02022	0.241664	4.22165	2.42516e-05	0.00019561	ENSMUSG00000028961	Pgd
2280	439.673	1.01962	0.253314	4.0251	5.69501e-05	0.000418528	ENSMUSG00000045594	Glb1
3994	106.374	1.0192	0.31229	3.26365	0.00109987	0.00560328	ENSMUSG00000024985	Tcf7l2
3230	7511.16	1.01854	0.186717	5.45499	4.89756e-08	7.02504e-07	ENSMUSG00000060126	Tpt1
2477	435.184	1.01601	0.197452	5.14558	2.66688e-07	3.29054e-06	ENSMUSG00000025408	Ddit3
2353	625.909	1.01549	0.157277	6.4567	1.07009e-10	2.33704e-09	ENSMUSG00000019920	Lims1
2252	3701.82	1.01535	0.185353	5.47792	4.30354e-08	6.22373e-07	ENSMUSG00000032562	Gnai2
89	5563.39	1.01523	0.190149	5.33912	9.33997e-08	1.24726e-06	ENSMUSG00000050711	Scg2
1169	1285.69	1.01511	0.184923	5.48936	4.03394e-08	5.8822e-07	ENSMUSG00000029310	Nudt9
2912	161.949	1.01134	0.239233	4.22744	2.36362e-05	0.000191045	ENSMUSG00000021253	Tgfb3
4167	80.25	1.01123	0.288903	3.50024	0.000464833	0.00265638	ENSMUSG00000079834	Tmlhe
3402	266.111	1.01103	0.205778	4.91317	8.9614e-07	9.98866e-06	ENSMUSG00000023022	Lima1
4	579.571	1.01076	0.188353	5.36629	8.03726e-08	1.08832e-06	ENSMUSG00000025935	Tram1
1451	518.04	1.00843	0.155965	6.46574	1.00805e-10	2.20653e-09	ENSMUSG00000030064	Frmd4b
515	170.302	1.00796	0.313005	3.22027	0.00128068	0.00639514	ENSMUSG00000042745	Id1
1517	394.475	1.0079	0.262918	3.83351	0.000126326	0.000848458	ENSMUSG00000037997	Parp11
3927	1372.74	1.00751	0.172798	5.83056	5.52415e-09	9.35191e-08	ENSMUSG00000053279	Aldh1a1
1797	214.744	1.00671	0.242595	4.14974	3.3285e-05	0.000258765	ENSMUSG00000031015	Swap70
722	583.08	1.00625	0.17889	5.62497	1.85538e-08	2.85614e-07	ENSMUSG00000027878	Notch2
3755	185.612	1.00618	0.262968	3.82626	0.000130104	0.000870511	ENSMUSG00000024420	Zfp521
2270	176.356	1.00271	0.209656	4.78267	1.72984e-06	1.80542e-05	ENSMUSG00000056724	Nbeal2
2180	192.401	1.00194	0.235052	4.26263	2.02032e-05	0.00016586	ENSMUSG00000032245	Cln6
738	737.557	1.00118	0.185825	5.3878	7.1327e-08	9.78156e-07	ENSMUSG00000062127	Cttnbp2nl
3049	864.652	1.00079	0.260285	3.84497	0.000120567	0.000813169	ENSMUSG00000021556	Golm1
1057	206.571	1.0006	0.25393	3.94046	8.13243e-05	0.000573479	ENSMUSG00000044674	Fzd1
30	584.078	1.0004	0.186092	5.37585	7.62214e-08	1.03938e-06	ENSMUSG00000048234	Rnf149

## Sheet: KD_macroH2A.2
	baseMean	log2FoldChange	lfcSE	stat	pvalue	padj	g_ID	Gene.name							baseMean	log2FoldChange	lfcSE	stat	pvalue	padj	g_ID	Gene.name
353	15.7026	6.26295	1.65005	3.79561	0.00014728	0.00632822	ENSMUSG00000022586	Ly6i	Increased Expression in KD (padj < 0.01 and FC = 2)				88	75	907.702	-5.58672	1.47654	-3.78364	0.000154551	0.00654337	ENSMUSG00000068696	Gpr88
277	53.047	5.83931	1.51624	3.85119	0.000117546	0.00542367	ENSMUSG00000035042	Ccl5	Decreased Expression in KD (padj < 0.01 and FC = 2)				39	236	67.1081	-2.53693	0.407496	-6.22565	4.79564e-10	6.71869e-07	ENSMUSG00000037868	Egr2
9	11.7399	5.83756	1.38201	4.22397	2.40033e-05	0.0017615	ENSMUSG00000087968	Gm25395						265	66.095	-2.34969	0.587301	-4.00083	6.31197e-05	0.00349906	ENSMUSG00000020374	Rasgef1c
31	30.4408	5.33786	1.05493	5.0599	4.19467e-07	8.97834e-05	ENSMUSG00000026822	Lcn2						115	104.403	-2.26188	0.496484	-4.55579	5.21881e-06	0.000566388	ENSMUSG00000045314	Sowahb
394	426.665	5.07003	1.32994	3.81222	0.000137725	0.00602555	ENSMUSG00000024164	C3						307	195.553	-2.22666	0.411968	-5.40494	6.4832e-08	2.27074e-05	ENSMUSG00000021250	Fos
268	23.2563	4.9396	1.14853	4.3008	1.70181e-05	0.00136072	ENSMUSG00000082292	Gm12250						223	220.448	-2.02116	0.337531	-5.98806	2.12359e-09	1.81815e-06	ENSMUSG00000049511	Htr1b
389	120.156	4.73663	1.20241	3.93928	8.17277e-05	0.00417055	ENSMUSG00000060550	H2-Q7						302	129.05	-2.01829	0.512974	-3.93449	8.33754e-05	0.00421133	ENSMUSG00000020953	Coch
388	106.065	4.48102	1.10738	4.04653	5.19834e-05	0.00307859	ENSMUSG00000073409	H2-Q6						117	229.065	-1.72948	0.445024	-3.88627	0.000101796	0.00487199	ENSMUSG00000089809	Rasgef1b
50	17.1073	4.466	1.0494	4.25577	2.08329e-05	0.00157584	ENSMUSG00000027656	Ccn5						91	5767.99	-1.47368	0.269395	-5.47036	4.49133e-08	1.7304e-05	ENSMUSG00000045589	Frrs1l
22	25.388	4.1512	0.864202	4.8035	1.55915e-06	0.00024584	ENSMUSG00000073489	Ifi204						283	214.094	-1.43465	0.358313	-4.00392	6.23018e-05	0.0034914	ENSMUSG00000017417	Plxdc1
124	262.23	3.93685	0.77211	5.09882	3.41768e-07	7.74558e-05	ENSMUSG00000029561	Oasl2						162	4628.67	-1.3519	0.275611	-4.90509	9.33854e-07	0.000167344	ENSMUSG00000033676	Gabrb3
138	18.1072	3.8926	1.0727	3.62879	0.000284748	0.00992817	ENSMUSG00000054435	Gimap4						423	1383.05	-1.32422	0.301644	-4.39002	1.13342e-05	0.00100966	ENSMUSG00000011752	Pgam1
120	49.8569	3.82957	0.828078	4.62465	3.75225e-06	0.000455322	ENSMUSG00000104713	Gbp6						13	1074.59	-1.27565	0.244015	-5.22774	1.71591e-07	5.18506e-05	ENSMUSG00000026384	Ptpn4
406	23.8178	3.49816	0.892593	3.9191	8.88813e-05	0.00440434	ENSMUSG00000073555	Gm4951						85	1077.29	-1.26129	0.298022	-4.23219	2.3143e-05	0.0017147	ENSMUSG00000040536	Necab1
177	99.2494	3.43651	0.549384	6.25521	3.96974e-10	6.71869e-07	ENSMUSG00000025498	Irf7						269	109.933	-1.26016	0.335766	-3.75308	0.000174678	0.00717857	ENSMUSG00000000126	Wnt9a
114	29.1396	3.40527	0.790215	4.30929	1.63778e-05	0.00133487	ENSMUSG00000034855	Cxcl10						246	226.844	-1.2325	0.243207	-5.06771	4.02631e-07	8.82182e-05	ENSMUSG00000020251	Glt8d2
416	14.4141	3.39445	0.862134	3.93727	8.24143e-05	0.00417792	ENSMUSG00000024747	Aldh1a7						344	133.527	-1.23125	0.286304	-4.3005	1.7041e-05	0.00136072	ENSMUSG00000005148	Klf5
18	17.6945	3.39384	0.868008	3.90992	9.23266e-05	0.00451697	ENSMUSG00000059089	Fcgr4						137	259.003	-1.21535	0.248526	-4.89023	1.00715e-06	0.000176378	ENSMUSG00000029918	Mrps33
21	17.053	3.37666	0.893598	3.77873	0.000157632	0.00665551	ENSMUSG00000043263	Ifi209						6	456.657	-1.21459	0.206635	-5.87793	4.15423e-09	3.04862e-06	ENSMUSG00000054976	Nyap2
98	55.1405	3.36968	0.730594	4.61224	3.98349e-06	0.000479606	ENSMUSG00000000682	Cd52						210	135.206	-1.18528	0.275801	-4.29759	1.72664e-05	0.00136458	ENSMUSG00000078117	Gm16485
335	16.2589	3.18659	0.797095	3.99776	6.39445e-05	0.00349924	ENSMUSG00000068245	Phf11d						402	3217.58	-1.17141	0.20649	-5.67296	1.40353e-08	6.97734e-06	ENSMUSG00000038418	Egr1
200	54.5314	3.1749	0.811512	3.91233	9.14104e-05	0.00450072	ENSMUSG00000074151	Nlrc5						361	162.538	-1.15747	0.2755	-4.20134	2.65339e-05	0.00189312	ENSMUSG00000054855	Rnd1
309	22.7419	3.13184	0.746715	4.19416	2.73886e-05	0.0019451	ENSMUSG00000079017	Ifi27l2a						185	2241.5	-1.14056	0.219238	-5.20236	1.96773e-07	5.61568e-05	ENSMUSG00000039530	Tusc3
385	252.692	3.05671	0.776149	3.9383	8.20599e-05	0.00417368	ENSMUSG00000037321	Tap1						156	1234.86	-1.12126	0.235182	-4.76761	1.86426e-06	0.000273621	ENSMUSG00000036882	Arhgap33
110	70.3089	2.94698	0.642468	4.58697	4.4973e-06	0.000505898	ENSMUSG00000039899	Fgl2						126	1940.63	-1.11382	0.21669	-5.14016	2.74512e-07	6.82339e-05	ENSMUSG00000029471	Camkk2
78	108.192	2.90601	0.6326	4.59375	4.3535e-06	0.000496976	ENSMUSG00000105504	Gbp5						65	112.038	-1.11098	0.271571	-4.09093	4.29646e-05	0.00272196	ENSMUSG00000036834	Plch1
194	30.899	2.83524	0.563465	5.0318	4.85902e-07	9.85295e-05	ENSMUSG00000110569	Gm18860						68	681.465	-1.10957	0.280643	-3.95367	7.69604e-05	0.00397999	ENSMUSG00000033910	Gucy1a1
291	649.532	2.81459	0.56559	4.97638	6.47835e-07	0.000121753	ENSMUSG00000033880	Lgals3bp						104	2791.73	-1.06734	0.208243	-5.12546	2.96813e-07	7.14717e-05	ENSMUSG00000005045	Chd5
419	123.389	2.78389	0.469442	5.9302	3.0257e-09	2.45416e-06	ENSMUSG00000034459	Ifit1						108	177.11	-1.05964	0.221805	-4.77737	1.776e-06	0.000268333	ENSMUSG00000028883	Sema3a
146	47.0698	2.74496	0.532928	5.15071	2.59497e-07	6.82339e-05	ENSMUSG00000030107	Usp18						280	2247.74	-1.05329	0.263231	-4.00139	6.29723e-05	0.00349906	ENSMUSG00000003949	Hlf
193	50.5542	2.69564	0.465539	5.79037	7.02313e-09	3.91167e-06	ENSMUSG00000031803	B3gnt3						357	1123.35	-1.05065	0.204398	-5.14023	2.7441e-07	6.82339e-05	ENSMUSG00000022416	Cacna1i
298	48.6993	2.66945	0.432672	6.16968	6.84274e-10	8.78779e-07	ENSMUSG00000020641	Rsad2						347	4185.48	-1.05033	0.232305	-4.52134	6.1449e-06	0.000634329	ENSMUSG00000039100	2019-03-06
125	20.8821	2.65821	0.722904	3.67712	0.00023588	0.00873834	ENSMUSG00000052776	Oas1a						287	160.979	-1.04797	0.235369	-4.45246	8.48912e-06	0.000812582	ENSMUSG00000018634	Crhr1
192	147.7	2.6262	0.506117	5.18892	2.11515e-07	5.92665e-05	ENSMUSG00000046718	Bst2						165	430.548	-1.04115	0.216834	-4.80161	1.57395e-06	0.00024584	ENSMUSG00000108616	Gm35040
19	34.9056	2.60921	0.703589	3.70843	0.000208548	0.00797501	ENSMUSG00000004707	Ly9						167	1131.89	-1.04044	0.202972	-5.12603	2.95922e-07	7.14717e-05	ENSMUSG00000030987	Stim1
212	81.2384	2.60196	0.527617	4.93154	8.15859e-07	0.000149681	ENSMUSG00000037405	Icam1						166	651.267	-1.00951	0.218261	-4.62522	3.74203e-06	0.000455322	ENSMUSG00000035547	Capn5
80	27.7558	2.58772	0.686392	3.77004	0.000163221	0.00681679	ENSMUSG00000028037	Ifi44						282	690.862	-1.00841	0.132693	-7.59956	2.97148e-14	1.52645e-10	ENSMUSG00000043439	Epop
106	43.0569	2.57288	0.609814	4.21913	2.45248e-05	0.00176713	ENSMUSG00000035692	Isg15						41	1237.5	-1.00387	0.252231	-3.97997	6.8924e-05	0.00371394	ENSMUSG00000027210	Meis2
119	64.985	2.56156	0.672026	3.81169	0.00013802	0.00602555	ENSMUSG00000079363	Gbp4						130	587.207	-1.00315	0.257417	-3.897	9.73934e-05	0.00473479	ENSMUSG00000029705	Cux1
386	117.571	2.44694	0.611349	4.00253	6.26683e-05	0.00349906	ENSMUSG00000024338	Psmb8
199	105.463	2.31926	0.362224	6.40283	1.52524e-10	3.11986e-07	ENSMUSG00000031740	Mmp2
187	33.5069	2.28281	0.576219	3.9617	7.4417e-05	0.00388109	ENSMUSG00000037921	Ddx60
384	328.144	2.26112	0.353651	6.39367	1.61955e-10	3.11986e-07	ENSMUSG00000023067	Cdkn1a
340	23.1425	2.24924	0.615925	3.6518	0.00026041	0.00935474	ENSMUSG00000022074	Tnfrsf10b
79	192.109	2.1891	0.493744	4.43369	9.26352e-06	0.000868658	ENSMUSG00000040253	Gbp7
14	73.3833	2.10356	0.386678	5.44008	5.32563e-08	2.00179e-05	ENSMUSG00000042251	Pm20d1
191	67.1543	2.05613	0.56018	3.67049	0.000242088	0.00890412	ENSMUSG00000031838	Ifi30
176	191.373	2.03486	0.438206	4.64361	3.42375e-06	0.000430299	ENSMUSG00000025492	Ifitm3
227	79.5983	1.96409	0.472405	4.15764	3.21554e-05	0.00220243	ENSMUSG00000023249	Parp3
168	60.5997	1.95751	0.527269	3.71254	0.000205187	0.00791779	ENSMUSG00000030921	Trim30a
285	949.814	1.9376	0.218057	8.88573	6.35018e-19	4.89313e-15	ENSMUSG00000034993	Vat1
373	80.0592	1.8635	0.506316	3.68051	0.000232766	0.00864881	ENSMUSG00000034422	Parp14
292	273.678	1.83456	0.405591	4.52318	6.09166e-06	0.000634315	ENSMUSG00000070327	Rnf213
4	552.404	1.77076	0.321708	5.50424	3.70764e-08	1.46509e-05	ENSMUSG00000039323	Igfbp2
346	144.517	1.76127	0.379341	4.64297	3.43435e-06	0.000430299	ENSMUSG00000022146	Osmr
418	168.384	1.7106	0.353248	4.84249	1.28225e-06	0.000210221	ENSMUSG00000074896	Ifit3
140	168.815	1.69873	0.373821	4.54423	5.51373e-06	0.000586014	ENSMUSG00000029816	Gpnmb
147	250.032	1.62626	0.440269	3.69379	0.000220935	0.00833444	ENSMUSG00000030124	Lag3
408	116.863	1.54583	0.257889	5.99418	2.04519e-09	1.81815e-06	ENSMUSG00000044176	Spink10
427	287.789	1.53026	0.251927	6.07421	1.24596e-09	1.37153e-06	ENSMUSG00000004317	Clcn5
374	98.0775	1.52562	0.412848	3.69536	0.000219579	0.00831435	ENSMUSG00000022906	Parp9
387	177.807	1.47148	0.364308	4.03912	5.36519e-05	0.00312011	ENSMUSG00000024339	Tap2
317	674.021	1.43548	0.274956	5.22075	1.78196e-07	5.28111e-05	ENSMUSG00000036181	Hist1h1c
135	189.389	1.40549	0.297469	4.72484	2.303e-06	0.000322651	ENSMUSG00000029826	Zc3hav1
315	147.41	1.37991	0.306708	4.49911	6.82397e-06	0.000682885	ENSMUSG00000047246	Hist1h2be
23	597.107	1.34027	0.214839	6.23848	4.41832e-10	6.71869e-07	ENSMUSG00000038776	Ephx1
371	3086.4	1.31931	0.137769	9.57627	1.00611e-21	1.55052e-17	ENSMUSG00000022797	Tfrc
278	564.54	1.30174	0.224057	5.80984	6.25337e-09	3.82363e-06	ENSMUSG00000000805	Car4
28	922.117	1.25697	0.338804	3.71002	0.00020724	0.00794472	ENSMUSG00000026728	Vim
369	89.1746	1.17104	0.25054	4.67407	2.9529e-06	0.00038895	ENSMUSG00000052384	Nrros
411	91.8419	1.13839	0.304808	3.73478	0.000187881	0.00753505	ENSMUSG00000047810	Ccdc88b
100	844.324	1.13764	0.311515	3.65195	0.000260255	0.00935474	ENSMUSG00000036896	C1qc
263	333.185	1.11341	0.192352	5.78838	7.10706e-09	3.91167e-06	ENSMUSG00000011256	Adam19
226	142.633	1.07237	0.259138	4.13821	3.50023e-05	0.00234531	ENSMUSG00000032374	Plod2
324	101.251	1.05767	0.24252	4.36116	1.29374e-05	0.00111992	ENSMUSG00000048376	F2r
256	1348.2	1.05607	0.153723	6.86996	6.42176e-12	1.97932e-08	ENSMUSG00000034201	Gas2l1
286	1201.77	1.05087	0.18331	5.73272	9.88351e-09	5.07716e-06	ENSMUSG00000034708	Grn
327	902.227	1.04767	0.160023	6.54698	5.87132e-11	1.50805e-07	ENSMUSG00000021733	Slc4a7
352	2738.85	1.04542	0.200651	5.21015	1.88691e-07	5.48663e-05	ENSMUSG00000022587	Ly6e
279	253.649	1.04255	0.257564	4.04772	5.17191e-05	0.00307738	ENSMUSG00000000278	Scpep1
254	708.507	1.03902	0.203757	5.09931	3.40889e-07	7.74558e-05	ENSMUSG00000047205	Dusp18
289	387.126	1.0371	0.171549	6.04547	1.48974e-09	1.53056e-06	ENSMUSG00000078619	Smarcd2
313	464.251	1.02915	0.185402	5.55092	2.84172e-08	1.25125e-05	ENSMUSG00000057554	Lgals8
15	518.079	1.02842	0.182894	5.62305	1.87619e-08	8.5041e-06	ENSMUSG00000026456	Cyb5r1
438	593.643	1.02839	0.1865	5.51418	3.50417e-08	1.45954e-05	ENSMUSG00000031438	Rnf128
48	1286.84	1.02532	0.221481	4.62939	3.66739e-06	0.000452146	ENSMUSG00000027335	Adra1d
84	279.891	1.01324	0.238928	4.24079	2.22734e-05	0.00166629	ENSMUSG00000028211	Trp53inp1
66	258.919	1.00997	0.227838	4.43283	9.30041e-06	0.000868658	ENSMUSG00000034349	Smc4
