# Supplementary material for: Histone macroH2A1 is a stronger regulator of hippocampal transcription and memory than macroH2A2 in mice
Source: Commun Biol. 2022 May 19;5:482. doi: 10.1038/s42003-022-03435-4 (PMC9120515; doi:10.1038/s42003-022-03435-4)
Supplement: Supplementary file 10 — Supplementary Data 8 [file 42003_2022_3435_MOESM10_ESM.xlsx]

## Sheet: Training-induced DEGs in scramb
	baseMean	log2FoldChange	lfcSE	stat	pvalue	padj	g_ID
Accsl	29.4409	-1.42522	0.366221	-3.89171	9.95413e-05	0.0155393	Accsl
Col6a6	93.9444	-1.39233	0.386021	-3.60687	0.000309913	0.0343252	Col6a6
4930558K02Rik	68.2604	-1.26449	0.349076	-3.62238	0.000291904	0.0334283	4930558K02Rik
Gm5127	355.021	-1.14958	0.299377	-3.8399	0.000123085	0.0183567	Gm5127
Cyp3a13	91.1095	-1.07015	0.290601	-3.68256	0.000230902	0.028277	Cyp3a13
T2	503.001	-1.01306	0.256112	-3.95553	7.63637e-05	0.0131739	T2
Parpbp	189.583	-0.940492	0.191739	-4.90508	9.33913e-07	0.000533729	Parpbp
Scn5a	159.712	-0.865435	0.216946	-3.98917	6.63037e-05	0.0121797	Scn5a
Acr	177.094	-0.849576	0.218068	-3.89593	9.78233e-05	0.0155393	Acr
Ninl	1323.17	-0.790459	0.175381	-4.50709	6.57213e-06	0.0019411	Ninl
Creb5	4806.32	-0.787652	0.185621	-4.24332	2.20232e-05	0.00518337	Creb5
Arhgef33	486.201	-0.771282	0.16842	-4.57951	4.66063e-06	0.0015389	Arhgef33
Ccdc187	101.269	-0.720211	0.197406	-3.64838	0.000263905	0.0315492	Ccdc187
Lmcd1	468.265	-0.688363	0.198607	-3.46596	0.000528337	0.0488242	Lmcd1
Slc12a8	654.357	-0.622815	0.170171	-3.65993	0.000252287	0.0306468	Slc12a8
Zfp941	711.847	-0.605989	0.123663	-4.90034	9.56694e-07	0.000533729	Zfp941
Col22a1	317.137	-0.593588	0.151977	-3.90579	9.3919e-05	0.0152118	Col22a1
Abcb4	780.652	-0.585292	0.165535	-3.53577	0.000406594	0.0417024	Abcb4
Mccc2	2839.48	-0.56932	0.142256	-4.00209	6.27847e-05	0.0116756	Mccc2
Nid2	533.714	-0.565909	0.128237	-4.41299	1.01951e-05	0.00279215	Nid2
Stk33	560.44	-0.562143	0.162041	-3.46914	0.000522124	0.0485478	Stk33
Tek	1670.47	-0.545331	0.133662	-4.07994	4.50478e-05	0.00924796	Tek
Fbn1	4634.17	-0.530076	0.141672	-3.74156	0.000182882	0.0237568	Fbn1
Opalin	1610.72	-0.494399	0.142448	-3.47074	0.000519016	0.0485478	Opalin
BC051142	574.482	-0.46204	0.124404	-3.71403	0.000203984	0.0260391	BC051142
Kdr	935.799	-0.449841	0.112966	-3.98211	6.83074e-05	0.012249	Kdr
Bloc1s5	963.118	-0.433877	0.120253	-3.60803	0.000308528	0.0343252	Bloc1s5
Elovl7	2619.56	-0.419514	0.12005	-3.4945	0.000474948	0.0461557	Elovl7
Bend3	972.451	-0.408576	0.11564	-3.53318	0.00041059	0.0417886	Bend3
Fbxo16	908.143	-0.399998	0.0884408	-4.52278	6.10342e-06	0.00191533	Fbxo16
Angel1	692.439	-0.391875	0.109272	-3.58622	0.00033551	0.0363265	Angel1
Snx7	2327.74	-0.379301	0.101378	-3.74146	0.000182951	0.0237568	Snx7
Zbtb8a	416.826	-0.375057	0.101399	-3.69883	0.000216597	0.0269637	Zbtb8a
Zkscan16	2430.14	-0.370202	0.0966986	-3.82842	0.00012897	0.0187172	Zkscan16
Maoa	1978.59	-0.368751	0.0801193	-4.60252	4.174e-06	0.00146216	Maoa
Minar2	1588.96	-0.338127	0.0979359	-3.45253	0.000555353	0.0496247	Minar2
Ranbp17	5579.65	-0.319538	0.0918633	-3.4784	0.000504409	0.0477856	Ranbp17
Spata7	3340.98	-0.317646	0.088685	-3.58174	0.000341315	0.0363265	Spata7
Zfp346	3276.48	-0.297436	0.0716378	-4.15194	3.29673e-05	0.00730274	Zfp346
Glt1d1	2628.55	-0.27617	0.0771237	-3.58087	0.000342453	0.0363265	Glt1d1
Ubxn8	671.099	-0.271338	0.0769321	-3.52699	0.000420319	0.0424917	Ubxn8
Map2k6	7729.55	-0.267312	0.0583935	-4.57777	4.69957e-06	0.0015389	Map2k6
Reck	3149.96	-0.255801	0.0648019	-3.94743	7.89952e-05	0.0132212	Reck
Sephs1	1689.7	-0.230457	0.0624339	-3.69121	0.000223189	0.0275565	Sephs1
2610301B20Rik	2500.18	-0.205309	0.0566921	-3.62147	0.000292939	0.0334283	2610301B20Rik
Gpr173	1465.02	-0.196949	0.0565264	-3.4842	0.000493617	0.0473589	Gpr173
Cep70	3410.81	-0.195509	0.0477851	-4.09141	4.2875e-05	0.00914034	Cep70
Tmem234	2515.06	0.160668	0.0464207	3.46113	0.000537921	0.0493273	Tmem234
Flnb	15321.4	0.163616	0.0468008	3.49601	0.000472267	0.0461557	Flnb
Sgms1	17746.8	0.178302	0.0496389	3.59198	0.000328178	0.0360828	Sgms1
Dpf2	3094.89	0.204885	0.0537127	3.81445	0.000136485	0.0195798	Dpf2
Gpatch8	18580	0.221543	0.0523533	4.23169	2.31946e-05	0.00537507	Gpatch8
Taf12	1363.34	0.227236	0.0556857	4.08068	4.49032e-05	0.00924796	Taf12
Phlpp1	32257.5	0.235251	0.0604693	3.89043	0.000100067	0.0155393	Phlpp1
Ccdc6	10258.4	0.238445	0.0528748	4.50961	6.49477e-06	0.0019411	Ccdc6
Spire1	19134.6	0.241302	0.0475528	5.0744	3.88727e-07	0.000254583	Spire1
Cmip	38200	0.249314	0.0446334	5.58582	2.32601e-08	2.66918e-05	Cmip
Ptpn1	9374.44	0.249611	0.0717494	3.47892	0.000503431	0.0477856	Ptpn1
Kansl2	2632.97	0.252294	0.0671724	3.75592	0.000172706	0.0234021	Kansl2
Snx1	5289.58	0.262981	0.0736021	3.57301	0.000352894	0.0371724	Snx1
Mat2a	6631.55	0.269706	0.0629393	4.28518	1.82593e-05	0.00438261	Mat2a
Znrf1	14343.8	0.272035	0.0497397	5.46917	4.52141e-08	4.25662e-05	Znrf1
Phka1	6074.07	0.282165	0.0801806	3.51912	0.000432974	0.0431913	Phka1
Bcl2l1	11878.3	0.282221	0.0753283	3.74654	0.000179288	0.0236896	Bcl2l1
Ero1lb	2296.53	0.283595	0.0784955	3.61288	0.000302814	0.0340395	Ero1lb
Lin54	2334.81	0.296632	0.0662898	4.47478	7.64911e-06	0.00217394	Lin54
Phf8	6432.24	0.301351	0.0681739	4.42033	9.85503e-06	0.00274901	Phf8
Uxs1	7523.18	0.303109	0.0872938	3.47228	0.000516053	0.0485478	Uxs1
Zhx3	11793.4	0.304571	0.0779348	3.90803	9.30526e-05	0.0152118	Zhx3
Tjap1	2383.49	0.305317	0.0772238	3.95366	7.69637e-05	0.0131739	Tjap1
Mok	1495	0.305826	0.086501	3.53552	0.000406974	0.0417024	Mok
Sik3	43731.6	0.3138	0.0835898	3.75404	0.000174004	0.0234021	Sik3
Zfp933	3871.63	0.319161	0.0830275	3.84404	0.000121024	0.0182298	Zfp933
Sgk1	8050.09	0.320822	0.079828	4.01892	5.84658e-05	0.0110084	Sgk1
Specc1	21483.3	0.326044	0.0803435	4.05813	4.9468e-05	0.00980327	Specc1
Ubac2	11455	0.328897	0.0681014	4.82953	1.36859e-06	0.000665815	Ubac2
Txlng	5054.17	0.334854	0.0860062	3.89337	9.88611e-05	0.0155393	Txlng
Zfp276	1543.48	0.340107	0.091876	3.70181	0.000214069	0.026871	Zfp276
Ddit3	795.026	0.340898	0.0862876	3.95072	7.79182e-05	0.0131874	Ddit3
Kdm3a	4914.65	0.343338	0.0779436	4.40496	1.05805e-05	0.00284595	Kdm3a
Tspan5	49380.4	0.344073	0.0996781	3.45185	0.000556767	0.0496247	Tspan5
Chka	7782.08	0.345064	0.0491928	7.01453	2.30724e-12	6.95081e-09	Chka
Pxk	5866.77	0.346157	0.0903922	3.8295	0.000128404	0.0187172	Pxk
Paqr8	12205.1	0.351279	0.061665	5.69656	1.22248e-08	1.84142e-05	Paqr8
Ttll3	2375.7	0.354203	0.0944155	3.75154	0.000175753	0.0234281	Ttll3
Lamc1	10305.5	0.358603	0.103793	3.455	0.0005503	0.0496247	Lamc1
Ntrk2	70281.5	0.364092	0.0979841	3.71582	0.000202544	0.0260391	Ntrk2
Mxi1	5874.87	0.365398	0.0796497	4.58756	4.48447e-06	0.00153522	Mxi1
Daam2	10640	0.374624	0.075606	4.95495	7.23478e-07	0.00043591	Daam2
Prkab2	2642.49	0.374733	0.108358	3.4583	0.000543606	0.0493273	Prkab2
Irs2	6720.67	0.376385	0.0928789	4.05243	5.06882e-05	0.00980327	Irs2
H2bc4	883.033	0.379741	0.0957213	3.96715	7.27371e-05	0.0128899	H2bc4
Irf2	14372.2	0.380175	0.104426	3.64061	0.00027199	0.0322598	Irf2
Slc2a1	5058.23	0.400142	0.0803171	4.98203	6.29202e-07	0.000394903	Slc2a1
Slc25a25	5160.4	0.412175	0.101719	4.05208	5.07638e-05	0.00980327	Slc25a25
Mobp	11574.5	0.424378	0.111353	3.81109	0.000138354	0.0196606	Mobp
Naa16	3706.62	0.432739	0.123612	3.50079	0.000463877	0.0456692	Naa16
Arid5a	1548.56	0.437905	0.1068	4.10023	4.12734e-05	0.00901016	Arid5a
Gmip	1717.64	0.444892	0.116223	3.82792	0.00012923	0.0187172	Gmip
2900026A02Rik	11580.9	0.453386	0.10542	4.30075	1.70223e-05	0.00420339	2900026A02Rik
Tbc1d4	4411.58	0.454994	0.120059	3.78975	0.000150797	0.021032	Tbc1d4
Lrrc8c	7609.63	0.462875	0.0994659	4.65361	3.26171e-06	0.00119832	Lrrc8c
Itpk1	12634	0.466814	0.0839203	5.56259	2.65802e-08	2.66918e-05	Itpk1
Lrrc1	2395.72	0.468046	0.101571	4.60806	4.06451e-06	0.00145771	Lrrc1
Dpysl5	4401.87	0.476431	0.097936	4.86472	1.14619e-06	0.000616609	Dpysl5
Fbln2	1381.02	0.480225	0.127499	3.76648	0.000165562	0.0226714	Fbln2
Pnpla7	7201.13	0.488115	0.141111	3.45908	0.000542028	0.0493273	Pnpla7
Tob2	1875.54	0.489169	0.123563	3.95886	7.53074e-05	0.0131739	Tob2
Vcl	8511.16	0.495359	0.0926015	5.34936	8.82658e-08	6.99762e-05	Vcl
Pdgfrl	435.535	0.49605	0.141568	3.50398	0.000458356	0.0454225	Pdgfrl
Dmpk	1347.23	0.496143	0.106304	4.6672	3.05328e-06	0.00114979	Dmpk
Htra1	7369.28	0.50172	0.141237	3.55234	0.000381824	0.0399404	Htra1
Per2	3588.62	0.502488	0.129509	3.87994	0.000104483	0.0158973	Per2
Klf15	1616.63	0.504528	0.123816	4.07484	4.60464e-05	0.00924796	Klf15
Zbtb40	2044.89	0.511076	0.0949373	5.3833	7.31333e-08	6.12004e-05	Zbtb40
Rpain	617.546	0.511622	0.117967	4.33698	1.44454e-05	0.00375157	Rpain
Cables1	5635.81	0.513021	0.0708587	7.24005	4.48506e-13	1.68896e-09	Cables1
Ccdc141	5124.63	0.519308	0.132041	3.93294	8.39125e-05	0.0138898	Ccdc141
P4ha1	7593.49	0.531289	0.11304	4.69999	2.60171e-06	0.00105918	P4ha1
Fam129c	172.893	0.543924	0.155934	3.48817	0.000486336	0.0469595	Fam129c
Prkd2	1186.09	0.5498	0.0921617	5.9656	2.43731e-09	4.07925e-06	Prkd2
Gjb6	2187.48	0.558193	0.116223	4.80277	1.56485e-06	0.000736604	Gjb6
Bfsp2	1051.1	0.564194	0.15743	3.58379	0.000338651	0.0363265	Bfsp2
Prr5	1268.26	0.591111	0.126612	4.66867	3.03161e-06	0.00114979	Prr5
Ddit4	1470.3	0.596334	0.16314	3.65535	0.000256834	0.0309495	Ddit4
Nfkbia	1255.26	0.627347	0.13892	4.51587	6.3057e-06	0.00193842	Nfkbia
Zbtb16	47101.3	0.655599	0.128475	5.10292	3.34459e-07	0.000228998	Zbtb16
Zfp366	1744.71	0.656705	0.135681	4.84005	1.29804e-06	0.000665815	Zfp366
Per1	4788.49	0.67215	0.177717	3.78214	0.000155484	0.0214867	Per1
Lhfp	8679.8	0.676303	0.150595	4.49086	7.09357e-06	0.00205482	Lhfp
Lpin3	471.009	0.684571	0.150158	4.55901	5.13944e-06	0.00164714	Lpin3
Fam20a	3617.26	0.691789	0.103515	6.68296	2.34169e-11	5.87882e-08	Fam20a
Banp	8622.4	0.695107	0.146035	4.75986	1.93724e-06	0.000884261	Banp
Adipor2	6261.23	0.706885	0.106228	6.6544	2.84453e-11	6.12102e-08	Adipor2
Cpt1b	166.669	0.718872	0.18049	3.98288	6.80852e-05	0.012249	Cpt1b
Nostrin	761.577	0.741378	0.142683	5.19597	2.03653e-07	0.000153381	Nostrin
Sik1	1244.51	0.742547	0.183637	4.04355	5.2648e-05	0.0100384	Sik1
Noxred1	400.583	0.753737	0.198456	3.79802	0.000145858	0.0205333	Noxred1
Tm6sf2	348.146	0.757251	0.208666	3.62901	0.000284513	0.0332218	Tm6sf2
Egr1	7265.84	0.776647	0.19049	4.0771	4.56005e-05	0.00924796	Egr1
Cdkn1a	1766.46	0.78603	0.216336	3.63337	0.000279743	0.03292	Cdkn1a
Upk1a	87.101	0.786202	0.219296	3.58512	0.000336923	0.0363265	Upk1a
Paqr5	1131.44	0.796965	0.154343	5.16361	2.42236e-07	0.000173752	Paqr5
Fam71d	345.731	0.812088	0.219015	3.70792	0.000208972	0.0264516	Fam71d
Dok3	492.463	0.815469	0.173247	4.70697	2.51425e-06	0.00105918	Dok3
Galnt15	691.875	0.83855	0.231197	3.62699	0.000286743	0.0332247	Galnt15
Trib1	1284.21	0.842081	0.149861	5.61907	1.91984e-08	2.40988e-05	Trib1
Itga10	605.937	0.845648	0.15188	5.56788	2.57861e-08	2.66918e-05	Itga10
Fas	707.374	0.847076	0.203172	4.16925	3.05597e-05	0.00687046	Fas
Arl4d	357.389	0.896607	0.208361	4.30314	1.68394e-05	0.00420339	Arl4d
Dnase1l2	232.718	0.909755	0.194287	4.68254	2.83339e-06	0.00112314	Dnase1l2
Etnppl	953.962	0.939872	0.242009	3.88363	0.000102908	0.0158174	Etnppl
Dusp5	1930.94	0.952577	0.201886	4.71839	2.37722e-06	0.00105318	Dusp5
Tsc22d3	2322.16	0.981847	0.132294	7.42172	1.15606e-13	8.70689e-10	Tsc22d3
Map3k6	175.228	1.04525	0.21644	4.82928	1.37026e-06	0.000665815	Map3k6
Klf2	251.442	1.06427	0.294426	3.61472	0.000300674	0.0340395	Klf2
Hif3a	806.223	1.09677	0.193463	5.66915	1.43512e-08	1.9652e-05	Hif3a
Xdh	2471.24	1.10943	0.258952	4.28432	1.833e-05	0.00438261	Xdh
Plekhf1	288.166	1.12487	0.153632	7.32186	2.44557e-13	1.22792e-09	Plekhf1
Tmem252	170.153	1.17604	0.278583	4.22151	2.42672e-05	0.00553844	Tmem252
Ccnd3	6457.29	1.19578	0.157921	7.57201	3.67504e-14	5.53571e-10	Ccnd3
Plin4	285.181	1.23008	0.300732	4.09029	4.30833e-05	0.00914034	Plin4
Fosb	553.918	1.28207	0.298006	4.30215	1.69148e-05	0.00420339	Fosb
Atf3	951.961	1.28699	0.238017	5.40714	6.40386e-08	5.6742e-05	Atf3
Fos	1194.98	1.37981	0.31761	4.34436	1.39681e-05	0.00369127	Fos
Arc	7277.44	1.4288	0.303842	4.70243	2.57082e-06	0.00105918	Arc
H3c2	41.3024	1.4568	0.411922	3.53659	0.000405328	0.0417024	H3c2
Ccl7	61.1518	1.92279	0.546212	3.52024	0.000431164	0.0431913	Ccl7
Egr2	322.169	2.29158	0.373799	6.1305	8.76036e-10	1.64947e-06	Egr2

## Sheet: Traning-induced DEGs in shH2afy
	baseMean	log2FoldChange	lfcSE	stat	pvalue	padj	g_ID
Parpbp	189.583	-0.744934	0.180075	-4.13679	3.52199e-05	0.0184968	Parpbp
Igfbp2	1643.34	-0.684468	0.138482	-4.94264	7.70726e-07	0.00103032	Igfbp2
Ak8	220.971	-0.670498	0.176194	-3.80545	0.000141544	0.0490044	Ak8
Gna14	458.105	-0.621191	0.148576	-4.18097	2.90268e-05	0.017785	Gna14
Tmem132e	1025.04	-0.520435	0.134695	-3.8638	0.000111635	0.0400388	Tmem132e
Smad6	984.69	-0.472738	0.113867	-4.15166	3.30075e-05	0.0179768	Smad6
Nid2	533.714	-0.469903	0.119679	-3.92636	8.62397e-05	0.0333725	Nid2
Sox2	1157.24	-0.453847	0.116934	-3.88122	0.000103933	0.0382082	Sox2
Kdr	935.798	-0.4518	0.110332	-4.09491	4.22338e-05	0.0200338	Kdr
Rsrp1	7581.34	-0.3203	0.0787668	-4.06644	4.7737e-05	0.0219366	Rsrp1
Cep70	3410.81	-0.181868	0.047872	-3.79905	0.000145253	0.0490044	Cep70
Lyrm4	7866.57	0.206695	0.0517777	3.99197	6.55256e-05	0.0267654	Lyrm4
Sgms1	17746.8	0.207017	0.0496376	4.17058	3.03832e-05	0.0178714	Sgms1
Plxna2	23547.7	0.214143	0.0530968	4.03307	5.5052e-05	0.02407	Plxna2
Dpf2	3094.89	0.224548	0.0524265	4.2831	1.84304e-05	0.012319	Dpf2
Spire1	19134.6	0.228181	0.0475362	4.80015	1.58549e-06	0.00155431	Spire1
Ppm1l	26163.8	0.246598	0.0572025	4.31098	1.62534e-05	0.0119503	Ppm1l
E2f4	1722.3	0.254546	0.0652921	3.89857	9.67618e-05	0.0364841	E2f4
Xkr6	31846.1	0.266288	0.066068	4.03052	5.56531e-05	0.02407	Xkr6
Paqr8	12205.1	0.272322	0.0616565	4.41676	1.0019e-05	0.00866647	Paqr8
Afg1l	6204.7	0.284992	0.0674243	4.22684	2.3699e-05	0.0151519	Afg1l
Daam2	10640	0.311561	0.0755362	4.12466	3.7128e-05	0.0188265	Daam2
Zhx3	11793.4	0.319873	0.0779939	4.10125	4.10919e-05	0.0200338	Zhx3
Bcl2l1	11878.3	0.353675	0.0750223	4.71426	2.42589e-06	0.00222954	Bcl2l1
Bcl6	4968.16	0.356996	0.0859084	4.15555	3.24512e-05	0.0179768	Bcl6
Cables1	5635.81	0.390095	0.0706471	5.52174	3.35663e-08	7.05131e-05	Cables1
Sorcs2	20576	0.449417	0.11837	3.79671	0.00014663	0.0490044	Sorcs2
Lin7a	4883.23	0.450163	0.10507	4.28441	1.83225e-05	0.012319	Lin7a
Mobp	11574.5	0.487497	0.111463	4.37362	1.22202e-05	0.00950131	Mobp
Slc2a1	5058.23	0.488573	0.0791585	6.17208	6.73983e-10	2.47773e-06	Slc2a1
Adipor2	6261.23	0.517252	0.105858	4.88629	1.02755e-06	0.00125918	Adipor2
Per2	3588.62	0.522611	0.130225	4.01314	5.99176e-05	0.0251739	Per2
Fam20a	3617.26	0.5336	0.103544	5.15339	2.55817e-07	0.000376179	Fam20a
Dpysl5	4401.87	0.54012	0.0978027	5.52254	3.34132e-08	7.05131e-05	Dpysl5
Prr5	1268.26	0.554557	0.126825	4.37262	1.22764e-05	0.00950131	Prr5
Banp	8622.4	0.57693	0.145996	3.95168	7.76028e-05	0.0308419	Banp
Tsc22d3	2322.16	0.761259	0.133012	5.72325	1.04508e-08	3.07358e-05	Tsc22d3
Zbtb16	47101.3	0.798732	0.128514	6.21511	5.12874e-10	2.47773e-06	Zbtb16
Paqr5	1131.44	1.06224	0.152814	6.95119	3.62222e-12	5.32647e-08	Paqr5
Hif3a	806.223	1.06367	0.194764	5.46133	4.72577e-08	8.68656e-05	Hif3a
Ccnd3	6457.29	1.07579	0.157491	6.83079	8.44466e-12	6.20893e-08	Ccnd3
Tmem252	170.153	1.11061	0.228496	4.86053	1.17071e-06	0.00126944	Tmem252
Map3k6	175.228	1.11791	0.206709	5.40813	6.36854e-08	0.000104055	Map3k6
Gabrr2	161.574	1.19017	0.245183	4.85423	1.20858e-06	0.00126944	Gabrr2
