# Supplementary material for: Histone macroH2A1 is a stronger regulator of hippocampal transcription and memory than macroH2A2 in mice
Source: Commun Biol. 2022 May 19;5:482. doi: 10.1038/s42003-022-03435-4 (PMC9120515; doi:10.1038/s42003-022-03435-4)
Supplement: Supplementary file 11 — Supplementary Data 9 [file 42003_2022_3435_MOESM11_ESM.xlsx]

## Sheet: mH2A1
	seqnames	start	end	width	strand	Conc	Conc_CS	Conc_N	ChIP minus input based fold change	p.value	FDR	Fold Change: log2(ChIP/input FPKM)
904	chr19	10359000	10360399	1400	*	4.86714	-0.087022	5.58537	-5.67239	1.15e-05	0.000572572	-1.18865
739	chr1	143262200	143264199	2000	*	5.30306	-0.087022	6.0262	-6.11322	3.09e-06	0.000188832	-1.14852
1042	chr9	92069000	92071399	2400	*	4.69959	-0.087022	5.41549	-5.50251	2.59e-05	0.00112341	-0.989338
870	chr13	43323800	43325799	2000	*	4.8827	-0.087022	5.60113	-5.68815	8.34e-06	0.000433115	-0.983831
752	chr1	23597000	23599599	2600	*	5.22976	-0.087022	5.95217	-6.03919	3.35e-06	0.000201163	-0.968267
2121	chr17	34897600	34899999	2400	*	4.05203	-0.087022	4.75586	-4.84289	0.00145885	0.0310677	-0.947477
224	chr3	87584800	87591799	7000	*	6.14743	-0.087022	6.87671	-6.96373	1.26e-09	2.54e-07	-0.944547
793	chr9	45835200	45837599	2400	*	5.12275	-0.087022	5.84404	-5.93106	4.57e-06	0.000260481	-0.909665
794	chr2	26437000	26442199	5200	*	5.10334	-0.087022	5.82441	-5.91143	4.59e-06	0.000261218	-0.862972
2159	chr9	22048600	22052399	3800	*	4.47694	-0.087022	5.1893	-5.27632	0.00156616	0.0327661	-0.860206
657	chr15	80039800	80045599	5800	*	5.42991	-0.087022	6.15422	-6.24124	1.31e-06	9e-05	-0.853366
1029	chr6	23066600	23070599	4000	*	4.74129	-0.087022	5.4578	-5.54482	2.41e-05	0.00105955	-0.850909
1292	chr2	25937400	25940999	3600	*	4.68484	-0.087022	5.40053	-5.48755	8.55e-05	0.00298563	-0.849129
1373	chr2	170787400	170790599	3200	*	4.43976	-0.087022	5.15147	-5.23849	0.000132629	0.00436323	-0.847298
775	chr15	76384600	76388999	4400	*	5.04356	-0.087022	5.76396	-5.85098	3.97e-06	0.000231286	-0.833913
2226	chr7	28457800	28460599	2800	*	4.8685	2.16835	5.51381	-3.34546	0.00183312	0.0371969	-0.83246
679	chr9	98789800	98793599	3800	*	5.8646	2.28288	6.55254	-4.26966	1.62e-06	0.000107463	-0.831902
380	chr17	35207800	35214799	7000	*	5.74979	-0.087022	6.47663	-6.56365	3.19e-08	3.8e-06	-0.825625
966	chr2	26223400	26228999	5600	*	5.43542	-0.087022	6.15977	-6.24679	1.59e-05	0.000742122	-0.809837
633	chr1	89041400	89044799	3400	*	5.24701	-0.087022	5.9696	-6.05662	9.35e-07	6.67e-05	-0.799613
968	chr5	86939400	86941999	2600	*	4.87143	-0.087022	5.58972	-5.67674	1.6e-05	0.000744281	-0.783765
1121	chr14	68153600	68156199	2600	*	5.42066	2.44269	6.08246	-3.63976	3.81e-05	0.00153512	-0.781164
508	chr3	90154600	90159999	5400	*	5.44753	-0.087022	6.172	-6.25902	2.28e-07	2.03e-05	-0.771022
327	chr5	110605400	110611599	6200	*	5.84735	-0.087022	6.57485	-6.66187	1.21e-08	1.68e-06	-0.76691
986	chr10	21817200	21821999	4800	*	5.03137	-0.087022	5.75163	-5.83865	1.86e-05	0.000851767	-0.763449
1320	chr1	57695000	57697599	2600	*	4.48037	-0.087022	5.19279	-5.27981	0.000105023	0.00359376	-0.762879
747	chr11	33027000	33031399	4400	*	5.9854	2.54293	6.66829	-4.12536	3.23e-06	0.00019541	-0.757909
258	chr9	107975400	107986599	11200	*	6.13079	-0.087022	6.85998	-6.947	3.39e-09	5.94e-07	-0.756627
1589	chr19	6328600	6331599	3000	*	5.20027	2.14479	5.86609	-3.7213	0.00030312	0.00861651	-0.756045
786	chr6	83358400	83362199	3800	*	4.98163	-0.087022	5.7013	-5.78832	4.3e-06	0.000247185	-0.75434
2137	chr8	121841200	121843999	2800	*	4.70447	1.44269	5.37998	-3.93729	0.00152563	0.0322318	-0.753536
933	chr16	36676800	36678999	2200	*	4.86079	0.470582	5.56997	-5.09938	1.38e-05	0.000668139	-0.751873
950	chr1	192057000	192060599	3600	*	4.76824	-0.087022	5.48513	-5.57215	1.49e-05	0.000708378	-0.750666
1440	chr2	86738000	86742199	4200	*	5.15052	1.9727	5.82226	-3.84956	0.000173277	0.00543524	-0.749594
271	chr1	182746400	182752199	5800	*	5.98151	-0.087022	6.70985	-6.79687	4.37e-09	7.29e-07	-0.749525
431	chr3	88012800	88018799	6000	*	6.09409	-0.087022	6.82308	-6.9101	6.96e-08	7.29e-06	-0.74763
1711	chr5	31018800	31024399	5600	*	6.07061	3.36033	6.71659	-3.35626	0.000467984	0.0123544	-0.744093
1113	chr9	13904000	13907399	3400	*	4.9972	-0.087022	5.71706	-5.80408	3.63e-05	0.00147206	-0.737485
671	chr2	126700000	126704399	4400	*	5.16178	-0.087022	5.88349	-5.97051	1.54e-06	0.000103433	-0.733843
948	chr11	87926800	87929599	2800	*	4.76165	-0.087022	5.47844	-5.56547	1.49e-05	0.000708375	-0.725118
492	chr9	60554800	60564199	9400	*	5.54486	-0.087022	6.27014	-6.35716	2e-07	1.83e-05	-0.724811
204	chr11	113321800	113335599	13800	*	6.36799	-0.087022	7.09836	-7.18538	6.35e-10	1.41e-07	-0.722819
915	chr1	9611600	9613999	2400	*	4.87608	-0.087022	5.59442	-5.68145	1.26e-05	0.000618699	-0.720452
2010	chr5	145014200	145017599	3400	*	5.56619	2.88866	6.21001	-3.32134	0.00105302	0.0236637	-0.71841
1155	chr13	60725400	60729599	4200	*	5.02377	-0.087022	5.74393	-5.83096	4.49e-05	0.00175553	-0.717668
1100	chr13	27927600	27930999	3400	*	4.91231	-0.087022	5.63112	-5.71814	3.46e-05	0.00142085	-0.715802
923	chr3	103396400	103401199	4800	*	5.14093	-0.087022	5.86241	-5.94944	1.3e-05	0.00063638	-0.715044
337	chr3	145213800	145220199	6400	*	5.99509	-0.087022	6.72351	-6.81053	1.42e-08	1.91e-06	-0.714268
584	chr6	84177600	84181999	4400	*	5.41861	-0.087022	6.14281	-6.22984	5.74e-07	4.44e-05	-0.71305
600	chr6	30016400	30020399	4000	*	5.41975	-0.087022	6.14397	-6.23099	6.98e-07	5.25e-05	-0.711182
2005	chr10	126477600	126480799	3200	*	4.48857	-0.087022	5.20113	-5.28816	0.00104527	0.0235481	-0.710027
808	chr17	47503000	47509799	6800	*	5.22025	-0.087022	5.94257	-6.02959	5e-06	0.000279298	-0.709038
114	chr4	141028200	141044399	16200	*	6.98419	-0.087022	7.71686	-7.80388	1.82e-11	7.21e-09	-0.708891
458	chr19	56205000	56210199	5200	*	5.5597	-0.087022	6.2851	-6.37213	1.17e-07	1.15e-05	-0.708796
925	chr13	80842000	80844799	2800	*	5.53588	2.14479	6.21676	-4.07197	1.31e-05	0.00063915	-0.707227
1333	chr14	121464400	121472799	8400	*	6.19602	3.22979	6.85719	-3.6274	0.000109763	0.00371934	-0.700853
1493	chr12	26934400	26937799	3400	*	4.26584	-0.087022	4.97429	-5.06131	0.000214401	0.00648647	-0.700593
529	chr5	135668200	135674999	6800	*	5.40763	-0.087022	6.13174	-6.21876	2.91e-07	2.48e-05	-0.699124
249	chr4	123223800	123231199	7400	*	6.18474	-0.087022	6.91422	-7.00124	2.9e-09	5.26e-07	-0.699035
448	chr15	79521000	79530599	9600	*	5.7311	-0.087022	6.4578	-6.54482	9.48e-08	9.55e-06	-0.696323
931	chr3	106885000	106889399	4400	*	5.08256	-0.087022	5.8034	-5.89042	1.36e-05	0.000658841	-0.695758
1998	chr2	32776200	32785999	9800	*	5.13897	-0.087022	5.86044	-5.94746	0.00102346	0.0231375	-0.695697
845	chr3	88662200	88666199	4000	*	4.92439	-0.087022	5.64335	-5.73037	6.65e-06	0.000355725	-0.693366
1719	chr10	85279600	85283199	3600	*	5.08542	1.9727	5.75408	-3.78137	0.000482255	0.0126698	-0.693238
483	chr11	115643000	115650599	7600	*	5.48769	-0.087022	6.2125	-6.29952	1.63e-07	1.53e-05	-0.692592
711	chr13	58273600	58279799	6200	*	5.35116	-0.087022	6.07475	-6.16177	2.35e-06	0.000149483	-0.689976
349	chr10	78265200	78276199	11000	*	5.97037	-0.087022	6.69864	-6.78566	1.82e-08	2.36e-06	-0.689752
522	chr9	111586200	111592599	6400	*	5.53326	-0.087022	6.25844	-6.34546	2.69e-07	2.33e-05	-0.687786
1160	chr9	44984200	44987199	3000	*	4.52242	-0.087022	5.23555	-5.32258	4.63e-05	0.00180287	-0.686416
1557	chr9	62318200	62323199	5000	*	5.31439	1.66106	6.00475	-4.34369	0.00027408	0.00795114	-0.685881
111	chr2	118688000	118699999	12000	*	6.59342	-0.087022	7.32475	-7.41178	1.73e-11	6.99e-09	-0.682632
881	chr4	128814000	128817599	3600	*	5.03333	-0.087022	5.75361	-5.84063	9.43e-06	0.000483538	-0.681479
1723	chr1	64747400	64750399	3000	*	5.06525	-0.087022	5.78589	-5.87291	0.000484825	0.0127098	-0.679965
210	chr10	80930200	80939799	9600	*	6.47032	-0.087022	7.20115	-7.28817	7.75e-10	1.67e-07	-0.679382
1981	chr11	55065600	55069399	3800	*	5.26144	2.43744	5.91452	-3.47708	0.000967802	0.0220669	-0.675703
1694	chr8	114810200	114815399	5200	*	6.05093	3.23188	6.70371	-3.47184	0.000439215	0.0117067	-0.674269
984	chr10	78259600	78264799	5200	*	4.98588	-0.087022	5.70559	-5.79262	1.82e-05	0.000835043	-0.674142
906	chr18	62230800	62234599	3800	*	5.76545	2.29853	6.44926	-4.15074	1.16e-05	0.00057767	-0.673466
2177	chr6	51009000	51013799	4800	*	5.93037	3.37704	6.56551	-3.18847	0.00165511	0.0343406	-0.673278
977	chr10	126779000	126782199	3200	*	5.07311	-0.087022	5.79384	-5.88086	1.73e-05	0.000797941	-0.672815
510	chr15	89350200	89356199	6000	*	5.70485	-0.087022	6.43136	-6.51838	2.35e-07	2.09e-05	-0.671657
1760	chr7	79954200	79961599	7400	*	6.03418	3.22979	6.68607	-3.45628	0.000536292	0.0137635	-0.670658
1288	chr4	105937600	105941599	4000	*	4.78977	-0.087022	5.50696	-5.59398	8.4e-05	0.00294689	-0.669211
1725	chr4	137983600	137986399	2800	*	3.95762	-0.087022	4.65918	-4.74621	0.000486967	0.0127512	-0.667194
601	chr8	106878400	106886999	8600	*	5.47521	-0.087022	6.19991	-6.28693	6.98e-07	5.25e-05	-0.666838
873	chr17	25875600	25881399	5800	*	4.85782	-0.087022	5.57593	-5.66295	8.69e-06	0.000449771	-0.666311
1126	chr16	92931800	92935399	3600	*	5.32527	2.83604	5.95562	-3.11958	3.94e-05	0.00158122	-0.664654
681	chr16	46037600	46040799	3200	*	5.3374	-0.087022	6.06086	-6.14789	1.62e-06	0.000107695	-0.663631
649	chr11	76721200	76725799	4600	*	5.34452	1.44269	6.04235	-4.59965	1.23e-06	8.54e-05	-0.66299
828	chr5	115424800	115433399	8600	*	5.29862	-0.087022	6.02172	-6.10874	5.67e-06	0.000309569	-0.661866
1250	chr16	90008600	90012799	4200	*	4.72321	-0.087022	5.43946	-5.52648	7.42e-05	0.00267955	-0.661853
1074	chr6	146500800	146504799	4000	*	5.03044	-0.087022	5.75069	-5.83771	3.05e-05	0.00128202	-0.660533
832	chr15	38398400	38402599	4200	*	5.42691	-0.087022	6.15119	-6.23821	5.87e-06	0.000318619	-0.660036
1605	chr6	48655000	48660399	5400	*	5.54803	2.56415	6.21014	-3.64599	0.000325238	0.00915307	-0.659912
1163	chr11	115374600	115379799	5200	*	5.04799	-0.087022	5.76844	-5.85546	4.85e-05	0.00188314	-0.659582
1866	chr11	95790400	95794799	4400	*	5.6383	2.54293	6.30612	-3.76319	0.000718311	0.0173877	-0.6582
193	chr2	32863800	32872799	9000	*	6.36405	-0.087022	7.09441	-7.18143	3.72e-10	8.71e-08	-0.656431
1027	chr9	50002200	50004799	2600	*	4.91414	-0.087022	5.63298	-5.72	2.41e-05	0.00105955	-0.655706
812	chr11	119526000	119530199	4200	*	5.28556	-0.087022	6.00853	-6.09555	5.08e-06	0.000282857	-0.654811
1379	chr7	128285200	128291599	6400	*	4.85534	-0.087022	5.57341	-5.66043	0.00013823	0.00452771	-0.654773
567	chr3	84597400	84600599	3200	*	5.3288	1.18528	6.03274	-4.84746	4.41e-07	3.52e-05	-0.654081
1472	chr9	21483800	21490799	7000	*	5.1071	-0.087022	5.82822	-5.91524	0.000194751	0.00597604	-0.652587
56	chr19	5443600	5451799	8200	*	6.45034	1.85067	7.1633	-5.31263	4.02e-13	3.19e-10	-0.652297
636	chr15	102222000	102227999	6000	*	5.71561	-0.087022	6.4422	-6.52922	9.98e-07	7.09e-05	-0.652206
629	chr8	125857800	125866199	8400	*	5.51525	-0.087022	6.24029	-6.32731	9.26e-07	6.65e-05	-0.650557
858	chr10	76750200	76754799	4600	*	5.22613	0.470582	5.94157	-5.47099	7.44e-06	0.000391817	-0.648924
1794	chr4	124749400	124755599	6200	*	4.29269	-0.087022	5.00167	-5.08869	0.000587597	0.0147944	-0.647251
644	chr3	94827800	94834399	6600	*	5.29332	-0.087022	6.01636	-6.10339	1.15e-06	8.05e-05	-0.645136
139	chr6	52473000	52479999	7000	*	6.38079	2.14479	7.0868	-4.94201	6.52e-11	2.12e-08	-0.644078
526	chr17	82962800	82966399	3600	*	5.31893	0.470582	6.03573	-5.56515	2.82e-07	2.42e-05	-0.644028
721	chr4	46595800	46601599	5800	*	5.33592	-0.087022	6.05937	-6.1464	2.52e-06	0.000157845	-0.643119
1464	chr9	122569000	122574599	5600	*	5.4139	2.42855	6.07609	-3.64754	0.000190468	0.00587653	-0.642902
965	chr7	98135000	98138399	3400	*	4.80655	-0.087022	5.52397	-5.61099	1.58e-05	0.00074104	-0.642253
553	chr1	168444000	168449999	6000	*	5.53325	-0.087022	6.25843	-6.34545	4.04e-07	3.29e-05	-0.64214
1098	chr9	120563800	120568999	5200	*	5.51318	2.30431	6.18635	-3.88204	3.45e-05	0.00141826	-0.641859
18	chr2	131132000	131155599	23600	*	7.73554	-0.087022	8.46995	-8.55697	2.21e-15	5.55e-12	-0.64183
902	chr4	42967800	42974199	6400	*	4.92779	-0.087022	5.6468	-5.73382	1.11e-05	0.000557239	-0.64141
168	chr11	96505200	96513999	8800	*	6.3695	-0.087022	7.09988	-7.1869	1.57e-10	4.2e-08	-0.641324
315	chr11	88905600	88910999	5400	*	5.86636	-0.087022	6.59398	-6.681	1.04e-08	1.49e-06	-0.640791
1785	chr8	83476400	83481799	5400	*	5.64584	2.14479	6.33091	-4.18612	0.000574543	0.0145387	-0.639805
1156	chr17	27009600	27015999	6400	*	5.33271	-0.087022	6.05614	-6.14316	4.51e-05	0.00176373	-0.638677
273	chr15	85850000	85861199	11200	*	6.24114	-0.087022	6.9709	-7.05793	4.74e-09	7.84e-07	-0.635794
1747	chr10	112269000	112272999	4000	*	5.35397	-0.087022	6.07759	-6.16461	0.000518349	0.013402	-0.635456
802	chr12	73810000	73816199	6200	*	6.03292	2.56415	6.71679	-4.15264	4.81e-06	0.000271035	-0.634841
593	chr7	143659000	143664999	6000	*	6.34538	4.44007	6.91943	-2.47936	6.77e-07	5.16e-05	-0.633997
665	chr13	48207800	48212599	4800	*	5.29676	0.871743	6.00661	-5.13487	1.4e-06	9.49e-05	-0.633959
312	chr15	100426200	100435599	9400	*	5.97324	-0.087022	6.70153	-6.78855	9.32e-09	1.35e-06	-0.633821
489	chr10	81189400	81197999	8600	*	5.54629	-0.087022	6.27158	-6.3586	1.88e-07	1.74e-05	-0.633419
618	chr10	88331200	88338199	7000	*	5.27826	-0.087022	6.00116	-6.08818	8.47e-07	6.19e-05	-0.633353
1056	chr10	53762600	53765999	3400	*	5.55631	3.13064	6.18166	-3.05102	2.82e-05	0.0012051	-0.632741
108	chr10	81112200	81127599	15400	*	6.81201	-0.087022	7.54413	-7.63115	1.65e-11	6.83e-09	-0.631507
876	chr1	161791800	161798599	6800	*	5.00738	-0.087022	5.72735	-5.81437	8.83e-06	0.000455002	-0.629682
898	chr12	99721400	99725599	4200	*	4.93935	-0.087022	5.6585	-5.74552	1.09e-05	0.000547282	-0.628538
1187	chr7	45831600	45838599	7000	*	5.62351	2.30431	6.30146	-3.99716	5.55e-05	0.00211006	-0.628505
757	chr4	141802600	141808599	6000	*	5.55472	-0.087022	6.28009	-6.36711	3.51e-06	0.000209419	-0.628348
480	chr8	86909000	86913999	5000	*	5.50523	-0.087022	6.23018	-6.3172	1.61e-07	1.52e-05	-0.627282
482	chr10	21259800	21268599	8800	*	6.0223	-0.087022	6.75088	-6.8379	1.63e-07	1.53e-05	-0.62681
905	chr8	114536000	114541599	5600	*	5.88528	2.42855	6.56871	-4.14016	1.15e-05	0.000575887	-0.62661
472	chr13	101187400	101195199	7800	*	5.71866	-0.087022	6.44527	-6.5323	1.42e-07	1.36e-05	-0.626553
771	chr10	85620200	85625799	5600	*	6.25515	3.98422	6.8673	-2.88308	3.85e-06	0.000225737	-0.624645
545	chr8	121813200	121821999	8800	*	5.389	-0.087022	6.11294	-6.19996	3.46e-07	2.87e-05	-0.624336
1406	chr14	90258400	90260799	2400	*	4.30559	-0.087022	5.01482	-5.10184	0.000155753	0.0050037	-0.622855
1549	chr11	103577000	103581999	5000	*	6.13726	4.30674	6.7021	-2.39536	0.000266612	0.00777444	-0.622594
358	chr3	89830200	89839199	9000	*	5.93916	2.01824	6.63752	-4.61928	2.05e-08	2.59e-06	-0.622024
50	chr10	80116000	80140399	24400	*	7.4193	-0.087022	8.15309	-8.24011	3.16e-13	2.82e-10	-0.62191
332	chr16	93583400	93591399	8000	*	5.91469	-0.087022	6.64262	-6.72965	1.28e-08	1.75e-06	-0.620348
1152	chr7	64151600	64155599	4000	*	4.63181	-0.087022	5.34669	-5.43371	4.46e-05	0.00174898	-0.618533
655	chr15	79859000	79864599	5600	*	5.25439	-0.087022	5.97705	-6.06407	1.28e-06	8.81e-05	-0.617061
2068	chr3	18597000	18599999	3000	*	4.64937	1.55115	5.31732	-3.76617	0.00123834	0.0270476	-0.616679
2194	chr5	101032000	101037999	6000	*	6.43846	5.41563	6.85915	-1.44351	0.00172055	0.0354218	-0.615721
637	chr10	99384200	99389999	5800	*	5.23794	-0.087022	5.96043	-6.04746	1.01e-06	7.14e-05	-0.61539
80	chr7	110750600	110759399	8800	*	6.25858	0.871743	6.98169	-6.10994	2.65e-12	1.5e-09	-0.615102
2126	chr6	53934600	53937999	3400	*	5.57813	3.91298	6.1206	-2.20762	0.00147588	0.0313566	-0.614036
990	chr8	107793400	107799599	6200	*	6.14091	2.92686	6.81431	-3.88745	1.96e-05	0.00089359	-0.613697
1715	chr18	53774000	53777999	4000	*	5.34256	2.29853	6.00781	-3.70929	0.000473276	0.0124637	-0.613207
834	chr6	65349600	65355799	6200	*	5.17149	-0.087022	5.8933	-5.98032	5.97e-06	0.000323399	-0.612615
770	chr10	127367400	127372399	5000	*	5.14861	-0.087022	5.87018	-5.9572	3.82e-06	0.00022391	-0.61121
1545	chr5	115243400	115251799	8400	*	5.69936	-0.087022	6.42584	-6.51286	0.000262097	0.00766257	-0.610878
190	chr11	70004400	70015199	10800	*	6.26764	-0.087022	6.99753	-7.08456	3.4e-10	8.09e-08	-0.608782
470	chr15	72754800	72761199	6400	*	5.55157	-0.087022	6.2769	-6.36392	1.37e-07	1.31e-05	-0.607014
2050	chr5	128282000	128285999	4000	*	5.05084	1.9727	5.7178	-3.7451	0.00118865	0.0261903	-0.606623
1033	chr6	72424200	72430199	6000	*	4.91089	-0.087022	5.62968	-5.7167	2.47e-05	0.00108111	-0.606432
155	chr12	105890400	105901799	11400	*	6.6801	-0.087022	7.41176	-7.49878	9.61e-11	2.8e-08	-0.606203
423	chr1	151825800	151833399	7600	*	5.65376	-0.087022	6.37989	-6.46691	6.59e-08	7.03e-06	-0.606202
381	chr4	133766000	133772399	6400	*	5.79329	-0.087022	6.52042	-6.60744	3.3e-08	3.92e-06	-0.604955
970	chr6	87615000	87624599	9600	*	6.31552	3.15981	6.98623	-3.82642	1.62e-05	0.000752043	-0.60478
500	chr9	46947600	46953799	6200	*	5.60008	-0.087022	6.3258	-6.41282	2.12e-07	1.92e-05	-0.604068
641	chr2	164034000	164039199	5200	*	5.77514	-0.087022	6.50215	-6.58917	1.09e-06	7.69e-05	-0.603084
1084	chr4	43756400	43762199	5800	*	6.16691	4.31829	6.73403	-2.41574	3.14e-05	0.0013076	-0.602242
2256	chr14	74342800	74345399	2600	*	4.62885	1.77727	5.28356	-3.50629	0.00198507	0.0397446	-0.601593
35	chr5	34526800	34548799	22000	*	7.32896	-0.087022	8.06254	-8.14956	7.37e-14	9.51e-11	-0.599866
287	chr3	130961000	130969599	8600	*	6.29145	2.29853	6.9917	-4.69318	5.71e-09	8.99e-07	-0.599568
180	chr4	140971400	140985399	14000	*	6.87472	-0.087022	7.60705	-7.69408	2.1e-10	5.27e-08	-0.599375
1291	chr19	25907800	25912999	5200	*	5.4835	1.85067	6.17317	-4.3225	8.49e-05	0.00297096	-0.59867
868	chr11	3841400	3846599	5200	*	4.96274	-0.087022	5.68217	-5.7692	8.22e-06	0.000427801	-0.598381
465	chr3	89914400	89919599	5200	*	5.57863	-0.087022	6.30418	-6.3912	1.33e-07	1.29e-05	-0.597754
506	chr13	46090400	46097999	7600	*	5.55811	-0.087022	6.2835	-6.37052	2.2e-07	1.96e-05	-0.597675
468	chr13	98458600	98465399	6800	*	5.63786	-0.087022	6.36387	-6.45089	1.36e-07	1.31e-05	-0.59669
272	chr6	124807000	124827599	20600	*	6.42954	-0.087022	7.16019	-7.24721	4.71e-09	7.83e-07	-0.596464
297	chr7	45375800	45385599	9800	*	5.99379	-0.087022	6.72221	-6.80923	6.85e-09	1.04e-06	-0.596036
1104	chr6	87553600	87558999	5400	*	5.43048	2.16835	6.106	-3.93765	3.53e-05	0.00144341	-0.594815
1410	chr15	33829400	33831799	2400	*	4.24686	-0.087022	4.95492	-5.04194	0.000158189	0.00506755	-0.594813
296	chr9	45755800	45765599	9800	*	6.16582	1.55115	6.87904	-5.32789	6.37e-09	9.72e-07	-0.594416
973	chr10	62720400	62726799	6400	*	5.28688	1.55115	5.97986	-4.42872	1.66e-05	0.000770075	-0.594324
1435	chr13	41124400	41128799	4400	*	5.50604	3.03354	6.13509	-3.10155	0.000170499	0.00536672	-0.593857
418	chr14	118687000	118692799	5800	*	5.73815	-0.087022	6.4649	-6.55192	6.19e-08	6.69e-06	-0.593775
871	chr10	40595200	40598399	3200	*	4.86208	0.52479	5.57021	-5.04542	8.47e-06	0.000439377	-0.593445
1120	chr6	91541200	91547399	6200	*	6.32236	3.23188	6.98994	-3.75806	3.81e-05	0.00153512	-0.592723
608	chr12	80109000	80114599	5600	*	5.29206	-0.087022	6.01509	-6.10211	7.47e-07	5.55e-05	-0.592127
2328	chr15	99371600	99378799	7200	*	5.69557	3.08626	6.33472	-3.24846	0.00221583	0.0429838	-0.592112
45	chr9	108096200	108117599	21400	*	7.36715	-0.087022	8.10082	-8.18784	2.39e-13	2.4e-10	-0.591412
47	chr2	32501600	32513399	11800	*	6.75331	2.01824	7.46844	-5.4502	2.58e-13	2.48e-10	-0.59055
1518	chr19	44622200	44628799	6600	*	6.16585	4.29753	6.73541	-2.43788	0.000238036	0.00708289	-0.590244
416	chr15	97788600	97803999	15400	*	6.22474	-0.087022	6.95443	-7.04145	5.93e-08	6.43e-06	-0.590045
415	chr4	147941000	147947999	7000	*	5.9595	-0.087022	6.68771	-6.77473	5.92e-08	6.43e-06	-0.589789
1080	chr2	32111000	32117599	6600	*	5.26923	-0.087022	5.99203	-6.07906	3.1e-05	0.00129615	-0.589329
1176	chr13	23990400	23994399	4000	*	5.65559	3.31686	6.27371	-2.95685	5.32e-05	0.00204307	-0.589232
166	chr5	140439600	140448399	8800	*	6.66769	-0.087022	7.3993	-7.48632	1.44e-10	3.93e-08	-0.589151
779	chr2	25306600	25324599	18000	*	7.36123	4.0434	8.03913	-3.99574	4.09e-06	0.000237083	-0.587875
1457	chr7	120937000	120944799	7800	*	4.45839	-0.087022	5.17043	-5.25745	0.000183689	0.00569462	-0.586666
1242	chr3	19694200	19697599	3400	*	4.6881	-0.087022	5.40384	-5.49086	7.23e-05	0.0026295	-0.586509
1237	chr14	55047400	55053199	5800	*	4.84083	-0.087022	5.55871	-5.64573	7.08e-05	0.00258395	-0.586465
157	chr11	106968400	106980199	11800	*	6.42418	-0.087022	7.15481	-7.24183	1.03e-10	2.95e-08	-0.584278
2431	chr14	96164800	96167399	2600	*	4.63836	-0.087022	5.35334	-5.44036	0.00264585	0.049161	-0.584096
718	chr5	114981200	114988999	7800	*	6.491	3.73404	7.13997	-3.40592	2.49e-06	0.000156873	-0.583764
181	chr8	120505400	120522999	17600	*	6.37904	-0.087022	7.10946	-7.19649	2.11e-10	5.27e-08	-0.583538
229	chr14	79251800	79258599	6800	*	5.98307	0.470582	6.70734	-6.23676	1.56e-09	3.07e-07	-0.582445
626	chr11	116678400	116686599	8200	*	6.39524	2.88866	7.08052	-4.19185	9.05e-07	6.53e-05	-0.582116
1541	chr15	82677200	82684599	7400	*	7.00962	5.86226	7.45926	-1.59701	0.000260414	0.00763313	-0.580243
1710	chr17	48188600	48199599	11000	*	6.97972	4.29264	7.62417	-3.33154	0.000465885	0.0123062	-0.580148
1132	chr2	104112400	104115799	3400	*	4.62753	-0.087022	5.34234	-5.42936	4.01e-05	0.00159959	-0.579851
554	chr2	26001200	26013199	12000	*	5.68054	-0.087022	6.40688	-6.4939	4.04e-07	3.29e-05	-0.579469
145	chr11	118824400	118848399	24000	*	6.77002	-0.087022	7.502	-7.58902	7.09e-11	2.21e-08	-0.57906
264	chr11	60789000	60802799	13800	*	6.01636	-0.087022	6.74491	-6.83193	3.78e-09	6.47e-07	-0.57841
147	chr11	97506400	97529199	22800	*	6.92637	-0.087022	7.65886	-7.74589	7.38e-11	2.27e-08	-0.577782
1692	chr2	161548800	161555799	7000	*	5.73914	2.78839	6.39947	-3.61108	0.000437845	0.0116885	-0.575645
836	chr17	30715800	30719999	4200	*	5.12974	-0.087022	5.8511	-5.93812	6.14e-06	0.000331781	-0.57559
685	chr7	30552800	30559599	6800	*	5.23874	-0.087022	5.96124	-6.04827	1.69e-06	0.000111392	-0.574811
201	chr19	6041000	6056999	16000	*	6.29113	-0.087022	7.02114	-7.10816	5.96e-10	1.34e-07	-0.574732
1222	chr10	22539600	22542199	2600	*	4.74301	1.18528	5.43012	-4.24484	6.7e-05	0.00247807	-0.573894
1678	chr14	112436600	112440799	4200	*	4.11647	-0.087022	4.82177	-4.90879	0.000422034	0.0113546	-0.573527
308	chr16	32544800	32551799	7000	*	5.97689	1.66106	6.68459	-5.02353	8.42e-09	1.23e-06	-0.572671
334	chr18	77457600	77470799	13200	*	6.00302	-0.087022	6.73149	-6.81851	1.33e-08	1.81e-06	-0.572436
1241	chr13	38148400	38152999	4600	*	6.0303	4.06302	6.61158	-2.54857	7.18e-05	0.00261366	-0.571576
1632	chr3	100319200	100325399	6200	*	6.41779	5.06243	6.9095	-1.84707	0.000365106	0.0101051	-0.570486
756	chr11	98847000	98855799	8800	*	5.40755	-0.087022	6.13166	-6.21868	3.5e-06	0.00020915	-0.570207
2042	chr6	140810600	140813199	2600	*	5.00848	2.89251	5.60577	-2.71326	0.00116091	0.0256793	-0.570202
244	chr15	81553200	81566999	13800	*	6.31396	-0.087022	7.04408	-7.1311	2.64e-09	4.88e-07	-0.569722
1739	chr8	120444000	120450599	6600	*	4.76058	-0.087022	5.47737	-5.56439	0.000505546	0.0131311	-0.568944
815	chr14	118729200	118734399	5200	*	5.01286	-0.087022	5.7329	-5.81993	5.25e-06	0.000291172	-0.568821
1346	chr1	40723400	40726399	3000	*	4.496	0.953067	5.18259	-4.22952	0.000118704	0.00398348	-0.568695
560	chr15	72901600	72909799	8200	*	5.51976	-0.087022	6.24483	-6.33185	4.23e-07	3.41e-05	-0.568172
65	chr7	30597000	30614399	17400	*	7.04912	-0.087022	7.78197	-7.86899	6.09e-13	4.23e-10	-0.568062
2196	chr10	75878400	75891599	13200	*	6.45932	4.004	7.08703	-3.08303	0.00173056	0.0355955	-0.567871
1275	chr7	66789000	66791799	2800	*	5.14824	2.10975	5.8132	-3.70345	8.18e-05	0.00289703	-0.567605
2414	chr11	99476600	99479399	2800	*	4.36542	-0.087022	5.07578	-5.1628	0.00258126	0.0482986	-0.567133
1119	chr6	93228600	93236999	8400	*	4.77005	-0.087022	5.48696	-5.57398	3.77e-05	0.00152264	-0.567106
972	chr4	128951200	128958799	7600	*	5.08976	-0.087022	5.81068	-5.89771	1.64e-05	0.000762838	-0.566465
294	chr5	65938400	65945199	6800	*	5.88999	1.44269	6.60026	-5.15756	6.25e-09	9.57e-07	-0.565509
875	chr17	26788600	26793999	5400	*	4.8708	-0.087022	5.58908	-5.6761	8.74e-06	0.000451331	-0.564928
2273	chr16	46103200	46106599	3400	*	5.52836	3.78142	6.08226	-2.30084	0.00206019	0.0409401	-0.564685
509	chr4	46469800	46477799	8000	*	5.51875	-0.087022	6.24381	-6.33083	2.31e-07	2.05e-05	-0.564627
1617	chr11	64283600	64288999	5400	*	6.13069	4.7272	6.63114	-1.90393	0.000345049	0.00963854	-0.564135
1138	chr5	132792200	132796399	4200	*	4.86346	0.953067	5.56153	-4.60846	4.2e-05	0.00166894	-0.564049
2355	chr9	104142000	104146999	5000	*	4.42088	-0.087022	5.13225	-5.21928	0.00233188	0.0447194	-0.56325
398	chr2	127100800	127107799	7000	*	5.71836	-0.087022	6.44497	-6.53199	4.65e-08	5.28e-06	-0.562793
1927	chr8	120132800	120146599	13800	*	5.15409	-0.087022	5.87571	-5.96273	0.000850523	0.0199363	-0.561864
702	chr11	81737000	81742799	5800	*	5.54357	1.18528	6.25212	-5.06684	1.95e-06	0.000125726	-0.561751
1014	chr7	119555200	119564399	9200	*	6.74585	5.17102	7.2748	-2.10378	2.24e-05	0.000998196	-0.561704
572	chr7	131766200	131777999	11800	*	6.9974	4.70942	7.61108	-2.90166	4.69e-07	3.71e-05	-0.561155
1488	chr8	69848000	69857999	10000	*	5.72162	-0.087022	6.44825	-6.53527	0.000207744	0.00630617	-0.560941
426	chr7	28448200	28456799	8600	*	5.66484	-0.087022	6.39106	-6.47808	6.74e-08	7.15e-06	-0.560531
455	chr11	84927600	84938199	10600	*	5.95099	-0.087022	6.67914	-6.76617	1.05e-07	1.04e-05	-0.560459
322	chr3	88480800	88491399	10600	*	5.92027	-0.087022	6.64824	-6.73526	1.13e-08	1.58e-06	-0.560155
1560	chr11	70026600	70032199	5600	*	5.00103	-0.087022	5.72093	-5.80795	0.000275273	0.00797038	-0.56007
740	chr2	163449000	163456799	7800	*	5.469	-0.087022	6.19365	-6.28067	3.09e-06	0.000188832	-0.559367
605	chr11	108414800	108419799	5000	*	5.35517	-0.087022	6.0788	-6.16582	7.18e-07	5.36e-05	-0.559356
215	chr17	56056000	56073199	17200	*	6.43389	-0.087022	7.16456	-7.25158	8.72e-10	1.83e-07	-0.559349
1853	chr11	8607800	8611599	3800	*	5.81723	4.31445	6.33467	-2.02022	0.000690887	0.0168328	-0.558277
1511	chr3	104734400	104739599	5200	*	5.70167	2.68062	6.36573	-3.68511	0.000230187	0.00688005	-0.557766
791	chr3	107950800	107957599	6800	*	5.35385	-0.087022	6.07747	-6.16449	4.52e-06	0.000257999	-0.556891
1285	chr10	81378200	81383399	5200	*	4.57768	-0.087022	5.29171	-5.37873	8.38e-05	0.00294424	-0.556436
689	chr11	24626000	24630999	5000	*	5.18048	-0.087022	5.90238	-5.98941	1.75e-06	0.000114831	-0.556032
989	chr16	10522400	10526999	4600	*	4.94259	-0.087022	5.66177	-5.7488	1.94e-05	0.000887154	-0.556012
1604	chr18	9212200	9215399	3200	*	4.77074	1.55115	5.44439	-3.89324	0.000322763	0.00908907	-0.555277
1430	chr4	20846800	20849199	2400	*	4.39697	-0.087022	5.10792	-5.19494	0.000168195	0.00531272	-0.555006
1214	chr4	149711000	149721399	10400	*	6.15191	-0.087022	6.88121	-6.96824	6.36e-05	0.00236633	-0.554656
13	chr11	97937000	97951999	15000	*	6.85441	1.44269	7.57776	-6.13506	4.4e-16	1.53e-12	-0.554494
412	chr19	10745400	10753199	7800	*	5.78778	-0.087022	6.51487	-6.6019	5.68e-08	6.23e-06	-0.554453
92	chr10	81135000	81168399	33400	*	7.80986	-0.087022	8.5444	-8.63143	8.15e-12	4e-09	-0.553757
250	chr2	32676600	32694799	18200	*	6.48675	-0.087022	7.21764	-7.30466	2.93e-09	5.29e-07	-0.553444
123	chr1	75523800	75538399	14600	*	6.69654	-0.087022	7.42825	-7.51528	3.01e-11	1.11e-08	-0.553367
1417	chr5	111355800	111361799	6000	*	4.46845	-0.087022	5.18066	-5.26769	0.000161345	0.00514091	-0.553236
1244	chr13	36721800	36727599	5800	*	4.56094	-0.087022	5.2747	-5.36172	7.26e-05	0.00263458	-0.55322
211	chr5	34554800	34563999	9200	*	6.22046	-0.087022	6.95012	-7.03714	7.8e-10	1.67e-07	-0.552772
1322	chr1	59335200	59339999	4800	*	5.79266	3.81987	6.37457	-2.5547	0.000106215	0.00362905	-0.552709
607	chr9	67213800	67223799	10000	*	5.79489	-0.087022	6.52204	-6.60906	7.43e-07	5.53e-05	-0.552099
1097	chr1	177547400	177550999	3600	*	4.58879	-0.087022	5.303	-5.39003	3.42e-05	0.00141	-0.551887
1418	chr9	77690200	77696399	6200	*	5.67215	2.30431	6.35211	-4.0478	0.00016139	0.00514091	-0.551872
1576	chr5	125327800	125337999	10200	*	5.39273	-0.087022	6.11671	-6.20373	0.000291477	0.00835389	-0.551615
837	chr2	162402800	162413199	10400	*	5.35265	-0.087022	6.07626	-6.16328	6.15e-06	0.000332147	-0.551232
568	chr8	10564000	10571399	7400	*	5.41112	-0.087022	6.13526	-6.22228	4.55e-07	3.62e-05	-0.549908
646	chr13	52355600	52360799	5200	*	5.3608	0.953067	6.07032	-5.11725	1.16e-06	8.09e-05	-0.54985
1054	chr19	46378200	46383599	5400	*	4.92548	0.470582	5.63589	-5.16531	2.8e-05	0.00120081	-0.548862
478	chr10	60128000	60135399	7400	*	5.50361	-0.087022	6.22855	-6.31557	1.57e-07	1.48e-05	-0.548853
2326	chr7	129453600	129459599	6000	*	5.82053	3.15981	6.46322	-3.30341	0.00220755	0.0428688	-0.548402
314	chr6	38058400	38066799	8400	*	5.87336	-0.087022	6.60103	-6.68805	1.03e-08	1.48e-06	-0.547769
987	chr11	113567000	113572799	5800	*	5.24041	-0.087022	5.96293	-6.04995	1.9e-05	0.000867953	-0.54763
200	chr15	99420600	99436799	16200	*	6.59541	-0.087022	7.32675	-7.41377	5.08e-10	1.15e-07	-0.547613
1252	chr4	11561400	11566599	5200	*	5.17042	0.953067	5.87602	-4.92296	7.45e-05	0.00268917	-0.545933
683	chr8	107059400	107067199	7800	*	5.33069	-0.087022	6.05409	-6.14112	1.67e-06	0.000110299	-0.545205
908	chr2	126540400	126544999	4600	*	4.90255	-0.087022	5.62124	-5.70826	1.17e-05	0.000580146	-0.544933
99	chr2	25428200	25451999	23800	*	7.47743	-0.087022	8.21135	-8.29837	1.24e-11	5.65e-09	-0.544067
762	chr11	106370000	106385199	15200	*	7.97049	6.6833	8.44921	-1.76591	3.67e-06	0.000217496	-0.543683
1299	chr5	100562600	100568199	5600	*	6.32834	4.80797	6.84866	-2.04069	9.02e-05	0.00313562	-0.543415
1654	chr12	75974200	75978399	4200	*	5.00585	2.01824	5.66816	-3.64992	0.000389694	0.0106421	-0.543319
2018	chr9	57134600	57146799	12200	*	6.6961	4.15552	7.33031	-3.17479	0.00108952	0.0243777	-0.543193
442	chr6	136372600	136385799	13200	*	7.35652	5.28754	7.94895	-2.66141	8.56e-08	8.75e-06	-0.543161
346	chr5	128353600	128361799	8200	*	5.82119	-0.087022	6.54851	-6.63554	1.67e-08	2.18e-06	-0.543036
2001	chr9	62213600	62218399	4800	*	5.96597	4.5977	6.46006	-1.86236	0.00103027	0.0232564	-0.54295
595	chr13	40754800	40761799	7000	*	5.70089	-0.087022	6.42737	-6.51439	6.86e-07	5.21e-05	-0.542912
1173	chr15	90837000	90840999	4000	*	4.47472	-0.087022	5.18704	-5.27406	5.19e-05	0.00199903	-0.542718
2382	chr13	90373200	90378799	5600	*	4.63814	-0.087022	5.35312	-5.44014	0.00244457	0.0463555	-0.542148
1124	chr14	118413000	118424599	11600	*	7.42517	6.2224	7.88674	-1.66434	3.9e-05	0.0015691	-0.541704
116	chr4	124590000	124597999	8000	*	6.22548	1.55115	6.93967	-5.38852	2.33e-11	9.07e-09	-0.541508
1887	chr2	105198600	105203199	4600	*	6.03959	4.70171	6.52804	-1.82633	0.000773123	0.018502	-0.541184
847	chr3	122385400	122392199	6800	*	6.39564	4.38482	6.9818	-2.59698	6.78e-06	0.000361702	-0.541029
390	chr2	25497400	25507399	10000	*	5.98199	-0.087022	6.71033	-6.79736	3.83e-08	4.43e-06	-0.539986
825	chr11	102234800	102245399	10600	*	6.36686	3.08626	7.04318	-3.95692	5.61e-06	0.00030708	-0.539859
158	chr10	80066600	80112399	45800	*	7.78274	-0.087022	8.51724	-8.60426	1.05e-10	3e-08	-0.538248
299	chr5	139174000	139190799	16800	*	6.15379	-0.087022	6.88311	-6.97013	7.16e-09	1.08e-06	-0.537144
420	chr13	113007200	113012399	5200	*	5.71392	2.26707	6.39696	-4.1299	6.26e-08	6.74e-06	-0.536641
1922	chr2	163767800	163775199	7400	*	6.91992	5.84021	7.35422	-1.51401	0.000842641	0.0198029	-0.536147
1497	chr1	182169600	182172999	3400	*	5.14311	2.45671	5.78752	-3.33081	0.000219058	0.00660965	-0.536005
2217	chr14	19980000	19986999	7000	*	4.80103	-0.087022	5.51837	-5.6054	0.00180254	0.0367248	-0.535636
730	chr4	21303600	21310199	6600	*	5.05501	-0.087022	5.77553	-5.86256	2.82e-06	0.000174434	-0.535385
339	chr1	134232400	134247799	15400	*	6.01568	-0.087022	6.74422	-6.83124	1.44e-08	1.92e-06	-0.535232
84	chr7	24985200	25010399	25200	*	7.29639	-0.087022	8.0299	-8.11692	4.51e-12	2.43e-09	-0.534978
259	chr9	45670200	45681599	11400	*	6.02235	-0.087022	6.75093	-6.83796	3.41e-09	5.95e-07	-0.534504
919	chr16	4844800	4853999	9200	*	6.59201	3.80007	7.24315	-3.44308	1.26e-05	0.000621618	-0.534501
213	chr2	162952000	162964599	12600	*	6.33784	-0.087022	7.06807	-7.1551	7.9e-10	1.68e-07	-0.53446
336	chr17	27703800	27715199	11400	*	6.14976	-0.087022	6.87906	-6.96608	1.42e-08	1.91e-06	-0.534339
709	chr11	101390200	101399199	9000	*	5.69737	-0.087022	6.42382	-6.51084	2.33e-06	0.00014847	-0.534052
222	chr15	38464400	38478799	14400	*	6.35293	-0.087022	7.08323	-7.17026	1.18e-09	2.41e-07	-0.534016
885	chr2	159444800	159455999	11200	*	7.21198	5.96229	7.68323	-1.72094	9.85e-06	0.000502506	-0.533985
2315	chr8	10386000	10395199	9200	*	4.70602	-0.087022	5.42202	-5.50905	0.00216842	0.042309	-0.533844
487	chr10	127576600	127585399	8800	*	6.02772	-0.087022	6.75634	-6.84336	1.83e-07	1.7e-05	-0.53367
530	chr2	119749200	119757799	8600	*	5.67931	-0.087022	6.40564	-6.49266	2.96e-07	2.53e-05	-0.533504
127	chr7	144389600	144412799	23200	*	6.67249	-0.087022	7.40412	-7.49114	4.58e-11	1.63e-08	-0.532921
2198	chr3	88227600	88258999	31400	*	8.10139	4.41784	8.79273	-4.37489	0.00173468	0.0356478	-0.532822
345	chr17	87410600	87422799	12200	*	5.91259	-0.087022	6.64051	-6.72753	1.67e-08	2.18e-06	-0.532769
493	chr14	24247400	24255399	8000	*	5.53624	-0.087022	6.26146	-6.34848	2e-07	1.83e-05	-0.532612
257	chr17	28510800	28521399	10600	*	6.0771	-0.087022	6.806	-6.89302	3.39e-09	5.94e-07	-0.532133
712	chr10	61493200	61498999	5800	*	5.24176	-0.087022	5.96429	-6.05131	2.36e-06	0.000149483	-0.532065
562	chr1	151312400	151319599	7200	*	5.35053	-0.087022	6.07412	-6.16114	4.29e-07	3.45e-05	-0.532017
1200	chr1	171192800	171200199	7400	*	5.6713	2.54293	6.34071	-3.79778	5.97e-05	0.00224722	-0.531883
1269	chr5	62356200	62359799	3600	*	4.44994	-0.087022	5.16183	-5.24885	8.04e-05	0.00286097	-0.531738
761	chr13	48633200	48638799	5600	*	5.11588	-0.087022	5.8371	-5.92412	3.67e-06	0.000217496	-0.530555
785	chr17	94797000	94800399	3400	*	4.96132	0.52479	5.67139	-5.1466	4.27e-06	0.00024584	-0.53044
2359	chr10	61577800	61589599	11800	*	6.37524	3.92182	7.0028	-3.08099	0.00234208	0.0448451	-0.529195
558	chr1	132073600	132083199	9600	*	5.82165	-0.087022	6.54898	-6.636	4.11e-07	3.33e-05	-0.52906
1474	chr6	124930400	124936799	6400	*	4.55917	-0.087022	5.2729	-5.35993	0.000196467	0.0060205	-0.528495
1684	chr2	139801400	139804399	3000	*	4.80984	1.77727	5.4745	-3.69723	0.00042807	0.0114819	-0.52837
652	chr8	124538200	124547599	9400	*	5.22269	-0.087022	5.94503	-6.03206	1.24e-06	8.61e-05	-0.52796
1484	chr4	137803800	137808599	4800	*	6.20088	4.76815	6.70648	-1.93833	0.000204282	0.0062178	-0.527867
528	chr2	156417400	156433599	16200	*	5.85092	-0.087022	6.57844	-6.66546	2.88e-07	2.46e-05	-0.527345
2282	chr13	43603000	43609199	6200	*	5.45672	2.54293	6.115	-3.57208	0.00208148	0.0412	-0.527219
994	chr5	118215600	118219199	3600	*	4.69983	-0.087022	5.41574	-5.50276	2.02e-05	0.000918576	-0.526616
673	chr2	147483000	147487799	4800	*	5.17763	-0.087022	5.89951	-5.98653	1.57e-06	0.000105234	-0.526375
1520	chr3	22758000	22760999	3000	*	4.48697	-0.087022	5.1995	-5.28652	0.000239265	0.00711009	-0.526102
309	chr17	86703400	86712399	9000	*	5.98013	1.44269	6.69202	-5.24933	8.43e-09	1.23e-06	-0.525256
214	chr11	60928200	60947999	19800	*	6.25109	-0.087022	6.98091	-7.06793	8.04e-10	1.7e-07	-0.525232
742	chr9	47464600	47470199	5600	*	5.21609	-0.087022	5.93836	-6.02539	3.14e-06	0.000191011	-0.524291
307	chr17	24895200	24906599	11400	*	6.25134	-0.087022	6.98116	-7.06818	8.15e-09	1.2e-06	-0.524176
191	chr6	120307800	120323999	16200	*	6.52178	-0.087022	7.25282	-7.33984	3.46e-10	8.19e-08	-0.523602
1363	chr2	170255200	170266799	11600	*	7.72438	6.75643	8.13129	-1.37486	0.000128284	0.00425124	-0.523334
1663	chr2	132909800	132918599	8800	*	5.98579	3.08626	6.64327	-3.55701	0.000403231	0.0109522	-0.523156
2183	chr11	94805200	94814599	9400	*	5.67529	4.07384	6.20832	-2.13448	0.00167707	0.0347006	-0.522822
894	chr8	123796000	123807799	11800	*	5.86144	2.30431	6.54853	-4.24422	1.05e-05	0.000531053	-0.522437
1243	chr2	81746000	81748799	2800	*	4.70574	0.52479	5.41053	-4.88574	7.24e-05	0.00263189	-0.522379
331	chr8	122598000	122609799	11800	*	6.4604	2.42855	7.16165	-4.73311	1.27e-08	1.73e-06	-0.522299
1141	chr8	36305800	36312199	6400	*	4.96109	-0.087022	5.6805	-5.76753	4.23e-05	0.00167559	-0.521988
1923	chr10	18786600	18790399	3800	*	4.81167	-0.087022	5.52916	-5.61619	0.000845063	0.0198495	-0.521725
1744	chr17	34647800	34664999	17200	*	7.39139	4.6652	8.0384	-3.37319	0.000515118	0.0133414	-0.521564
695	chr8	119964600	119975799	11200	*	7.02191	3.59055	7.70436	-4.11382	1.86e-06	0.00012056	-0.521495
71	chr11	98693200	98720199	27000	*	6.9179	-0.087022	7.65037	-7.73739	1.48e-12	9.44e-10	-0.520702
580	chr17	27974800	27986399	11600	*	5.5263	-0.087022	6.25143	-6.33845	5.27e-07	4.1e-05	-0.520427
583	chr15	102159800	102167999	8200	*	5.32683	-0.087022	6.05019	-6.13721	5.7e-07	4.42e-05	-0.520424
319	chr1	136446400	136455199	8800	*	5.96784	-0.087022	6.6961	-6.78312	1.12e-08	1.58e-06	-0.52041
60	chr5	125053200	125103199	50000	*	7.45488	-0.087022	8.18875	-8.27577	5.41e-13	4.05e-10	-0.520124
1754	chr3	100251600	100256199	4600	*	4.76783	1.66106	5.4362	-3.77514	0.000530454	0.0136602	-0.519622
2291	chr1	58840600	58848399	7800	*	5.67322	3.15981	6.3054	-3.14559	0.00210588	0.0415192	-0.519536
228	chr7	25323400	25333399	10000	*	6.13907	-0.087022	6.86831	-6.95533	1.37e-09	2.71e-07	-0.518851
706	chr19	6003000	6017599	14600	*	5.72611	-0.087022	6.45278	-6.5398	2.06e-06	0.000131772	-0.518414
1207	chr12	55529800	55535199	5400	*	5.49753	2.29853	6.17025	-3.87172	6.17e-05	0.00230715	-0.518188
1812	chr7	115308000	115311799	3800	*	5.82695	4.35381	6.33946	-1.98565	0.000632035	0.0157514	-0.517295
347	chr12	70905800	70917199	11400	*	5.95356	-0.087022	6.68173	-6.76875	1.68e-08	2.19e-06	-0.51729
1048	chr19	59664400	59674199	9800	*	6.78716	5.59711	7.24604	-1.64893	2.74e-05	0.0011818	-0.517051
2155	chr10	83182800	83188799	6000	*	3.94531	-0.087022	4.64657	-4.73359	0.00156116	0.032722	-0.51687
642	chr11	69797200	69809599	12400	*	5.78227	-0.087022	6.50933	-6.59635	1.11e-06	7.79e-05	-0.516797
1797	chr1	82811800	82818399	6600	*	5.8704	3.07045	6.52203	-3.45157	0.00060016	0.0150855	-0.516488
935	chr2	161304600	161312999	8400	*	6.32081	4.587	6.87292	-2.28593	1.41e-05	0.000680995	-0.516018
223	chr8	110879000	110890999	12000	*	6.13177	-0.087022	6.86097	-6.94799	1.19e-09	2.41e-07	-0.515777
1102	chr15	81764200	81784199	20000	*	6.36692	-0.087022	7.09729	-7.18431	3.47e-05	0.00142271	-0.515442
329	chr2	157245000	157260799	15800	*	7.02072	4.13175	7.67759	-3.54584	1.23e-08	1.69e-06	-0.515253
728	chr10	120825600	120830399	4800	*	5.26014	1.49794	5.95394	-4.456	2.8e-06	0.000173757	-0.514997
859	chr18	58023000	58029599	6600	*	5.22314	-0.087022	5.94549	-6.03251	7.49e-06	0.000393898	-0.514624
1460	chr4	131276400	131290799	14400	*	8.35191	7.49973	8.7275	-1.22777	0.000186409	0.00576707	-0.514239
527	chr8	105351800	105360599	8800	*	6.24239	2.54293	6.93424	-4.39131	2.86e-07	2.45e-05	-0.513877
1195	chr10	94942600	94946799	4200	*	4.87691	1.44269	5.55948	-4.11679	5.87e-05	0.00221755	-0.512979
958	chr4	126653600	126658999	5400	*	5.36524	1.77727	6.0534	-4.27613	1.54e-05	0.000724998	-0.512415
536	chr9	77704800	77715399	10600	*	5.57367	-0.087022	6.29919	-6.38621	3.23e-07	2.72e-05	-0.512202
2399	chr17	5916600	5924199	7600	*	5.86791	3.42142	6.49492	-3.0735	0.00253456	0.0477213	-0.511846
91	chr5	143342800	143366999	24200	*	8.48096	7.11865	8.97395	-1.8553	7.79e-12	3.87e-09	-0.511736
144	chr5	137309000	137326799	17800	*	6.5294	-0.087022	7.26047	-7.34749	6.76e-11	2.12e-08	-0.511606
884	chr2	180925600	180943799	18200	*	5.7604	-0.087022	6.48731	-6.57433	9.74e-06	0.000497672	-0.511431
72	chr10	81228200	81253199	25000	*	7.26605	-0.087022	7.99948	-8.0865	1.71e-12	1.07e-09	-0.511397
1929	chr17	69435400	69444599	9200	*	5.16673	-0.087022	5.88849	-5.97551	0.000856439	0.0200441	-0.511037
1256	chr5	117201200	117206999	5800	*	4.69216	-0.087022	5.40796	-5.49498	7.63e-05	0.00274262	-0.511029
2111	chr13	115806000	115811199	5200	*	4.36805	-0.087022	5.07846	-5.16548	0.00140703	0.0301061	-0.510699
2116	chr1	111560600	111563199	2600	*	5.24978	3.4259	5.81378	-2.38788	0.00143009	0.0305274	-0.510504
1355	chr10	80145000	80159799	14800	*	6.13727	-0.087022	6.8665	-6.95352	0.000122139	0.0040715	-0.510433
769	chr17	46519600	46530799	11200	*	5.75435	-0.087022	6.48122	-6.56824	3.8e-06	0.000223409	-0.510421
1540	chr5	141775000	141785799	10800	*	7.07417	5.53308	7.59781	-2.06473	0.000260277	0.00763313	-0.510355
16	chr15	98838600	98869799	31200	*	7.85799	-0.087022	8.59261	-8.67964	1.92e-15	5.22e-12	-0.509767
2062	chr14	8074200	8079599	5400	*	6.06803	4.75404	6.55193	-1.7979	0.00121895	0.0267016	-0.509557
23	chr10	127648400	127667599	19200	*	7.12658	2.6489	7.83741	-5.18851	4e-15	7.85e-12	-0.509478
130	chr10	80267200	80295599	28400	*	7.15807	-0.087022	7.89123	-7.97825	5.29e-11	1.84e-08	-0.509456
518	chr1	91439400	91452399	13000	*	5.63916	-0.087022	6.36518	-6.4522	2.56e-07	2.23e-05	-0.509247
751	chr9	103238600	103244999	6400	*	5.12847	-0.087022	5.84982	-5.93685	3.34e-06	0.000201109	-0.509081
544	chr5	136003600	136018999	15400	*	6.0568	-0.087022	6.78558	-6.8726	3.41e-07	2.83e-05	-0.508597
1750	chr1	93278200	93292599	14400	*	7.17055	4.41784	7.81924	-3.4014	0.000520631	0.0134379	-0.508575
1470	chr19	5957400	5964999	7600	*	4.95794	-0.087022	5.67732	-5.76434	0.000193963	0.00595996	-0.508172
1239	chr11	77828800	77844399	15600	*	5.15612	-0.087022	5.87776	-5.96479	7.14e-05	0.00260427	-0.507467
627	chr13	54449800	54462999	13200	*	5.91766	-0.087022	6.64561	-6.73263	9.12e-07	6.57e-05	-0.507359
867	chr19	7240400	7246799	6400	*	5.26074	-0.087022	5.98346	-6.07048	8.22e-06	0.000427801	-0.507104
100	chr5	115165000	115184399	19400	*	6.67685	-0.087022	7.40849	-7.49551	1.25e-11	5.65e-09	-0.506988
316	chr1	191994200	192001799	7600	*	5.76228	0.871743	6.47966	-5.60792	1.1e-08	1.57e-06	-0.506308
2309	chr4	137370400	137377799	7400	*	4.08953	-0.087022	4.79423	-4.88125	0.00215203	0.0420821	-0.505642
61	chr6	114292400	114306399	14000	*	7.04296	-0.087022	7.7758	-7.86282	5.47e-13	4.05e-10	-0.505552
1473	chr4	63793000	63798399	5400	*	5.77975	3.75687	6.36723	-2.61036	0.000194913	0.00597692	-0.505506
835	chr5	65868600	65873799	5200	*	5.37406	0.52479	6.09087	-5.56608	6e-06	0.000324475	-0.50532
764	chr17	34266400	34274799	8400	*	6.11731	2.68062	6.79998	-4.11935	3.7e-06	0.000218921	-0.504438
466	chr5	53301600	53308599	7000	*	5.52132	-0.087022	6.24641	-6.33343	1.33e-07	1.29e-05	-0.504353
57	chr1	75169800	75191799	22000	*	7.17766	-0.087022	7.91087	-7.99789	4.03e-13	3.19e-10	-0.504271
675	chr3	103839000	103847599	8600	*	5.43417	-0.087022	6.15852	-6.24554	1.6e-06	0.000106906	-0.504062
460	chr4	148561200	148571199	10000	*	6.18701	2.30431	6.88432	-4.58001	1.22e-07	1.2e-05	-0.503877
62	chr9	65506400	65517399	11000	*	6.70828	3.56008	7.37864	-3.81856	5.77e-13	4.12e-10	-0.503792
1590	chr16	91441800	91452399	10600	*	6.55566	3.78904	7.20524	-3.4162	0.000304551	0.00865175	-0.503162
1727	chr5	128873000	128886599	13600	*	5.38977	-0.087022	6.11372	-6.20074	0.00049143	0.0128532	-0.502947
1396	chr2	113968800	113971999	3200	*	4.68204	0.953067	5.37481	-4.42174	0.000148695	0.00481119	-0.502732
2246	chr15	102443800	102451199	7400	*	4.79176	-0.087022	5.50898	-5.596	0.00194461	0.0391077	-0.502707
654	chr3	153755800	153764999	9200	*	6.4409	3.90978	7.07441	-3.16462	1.26e-06	8.7e-05	-0.502256
1791	chr12	30044800	30050599	5800	*	5.30461	-0.087022	6.02776	-6.11479	0.000584948	0.0147524	-0.502211
11	chr10	79886200	79901599	15400	*	7.0938	1.9727	7.81409	-5.84139	4.04e-17	1.66e-13	-0.501767
1083	chr19	56743800	56750199	6400	*	4.92764	-0.087022	5.64664	-5.73366	3.12e-05	0.00130222	-0.501753
243	chr8	84171600	84187599	16000	*	6.33978	-0.087022	7.07002	-7.15704	2.46e-09	4.57e-07	-0.501686
2023	chr13	31666000	31673399	7400	*	6.34983	4.90117	6.85818	-1.95701	0.00110878	0.0247565	-0.501595
2006	chr10	80925000	80928199	3200	*	5.0733	1.9727	5.74137	-3.76867	0.00104792	0.023596	-0.500557
1387	chr11	97400600	97414199	13600	*	5.84899	-0.087022	6.5765	-6.66352	0.000144584	0.00470853	-0.500454
1452	chr1	158199400	158204999	5600	*	5.96178	4.49794	6.47273	-1.97479	0.000180617	0.00561866	-0.50028
1817	chr10	76408000	76416199	8200	*	5.3918	-0.087022	6.11577	-6.20279	0.000639977	0.0159042	-0.500271
148	chr5	143249400	143266199	16800	*	6.68667	-0.087022	7.41835	-7.50537	7.5e-11	2.29e-08	-0.500164
21	chr17	56192600	56227399	34800	*	7.74808	-0.087022	8.48252	-8.56954	3.23e-15	6.96e-12	-0.499828
2432	chr6	50875000	50879399	4400	*	5.84855	4.26605	6.37869	-2.11264	0.00265137	0.0492433	-0.499067
255	chr10	128519000	128528399	9400	*	6.06647	-0.087022	6.79531	-6.88233	3.22e-09	5.7e-07	-0.498637
197	chr7	135530400	135545599	15200	*	6.23752	-0.087022	6.96727	-7.05429	4.52e-10	1.04e-07	-0.498527
767	chr6	38623800	38637599	13800	*	6.19806	2.54293	6.88848	-4.34555	3.76e-06	0.000221076	-0.49849
1596	chr14	62639200	62642599	3400	*	4.9481	1.85067	5.61602	-3.76535	0.000309914	0.00877099	-0.49793
1388	chr11	116277400	116289799	12400	*	6.64788	3.53635	7.31648	-3.78013	0.000145147	0.00472346	-0.497645
2014	chr1	20814200	20818399	4200	*	5.38225	3.29363	5.97673	-2.68309	0.00107202	0.024036	-0.497518
1077	chr15	76703600	76711599	8000	*	5.08567	-0.087022	5.80655	-5.89357	3.07e-05	0.00128861	-0.497473
237	chr4	139356200	139367599	11400	*	6.05433	-0.087022	6.7831	-6.87012	2.04e-09	3.88e-07	-0.496909
409	chr11	88381600	88391999	10400	*	6.04857	-0.087022	6.7773	-6.86432	5.5e-08	6.07e-06	-0.496451
464	chr5	128934600	128944799	10200	*	5.68134	-0.087022	6.40768	-6.4947	1.32e-07	1.28e-05	-0.496408
581	chr8	79305600	79311999	6400	*	5.61753	1.55115	6.31963	-4.76848	5.27e-07	4.1e-05	-0.496361
1066	chr19	56032200	56040199	8000	*	6.28527	4.30916	6.86755	-2.55839	2.94e-05	0.00124513	-0.496169
1516	chr17	48955400	48961199	5800	*	4.78082	-0.087022	5.49789	-5.58491	0.000235844	0.00702694	-0.495354
1179	chr14	19691200	19711199	20000	*	7.33933	4.29264	8.00471	-3.71207	5.34e-05	0.00204767	-0.495248
2131	chr17	35137400	35147399	10000	*	6.28394	3.6932	6.92178	-3.22857	0.00150011	0.0317966	-0.495085
684	chr1	91532600	91542399	9800	*	5.44238	-0.087022	6.16679	-6.25381	1.68e-06	0.000111066	-0.495019
592	chr7	44423800	44435599	11800	*	5.56834	-0.087022	6.29381	-6.38084	6.74e-07	5.14e-05	-0.49482
1036	chr2	152700600	152706599	6000	*	4.6707	-0.087022	5.38618	-5.4732	2.49e-05	0.00108652	-0.494148
1337	chr5	55207600	55209599	2000	*	4.29344	-0.087022	5.00243	-5.08945	0.000110561	0.00373519	-0.493766
650	chr7	16729000	16736199	7200	*	5.32948	-0.087022	6.05287	-6.13989	1.23e-06	8.56e-05	-0.493608
2056	chr9	70353600	70357599	4000	*	4.78058	1.85067	5.43976	-3.58909	0.00119969	0.0263563	-0.493129
401	chr1	121444000	121453999	10000	*	5.66597	-0.087022	6.3922	-6.47922	4.79e-08	5.4e-06	-0.493076
247	chr4	155850000	155864599	14600	*	6.5875	-0.087022	7.3188	-7.40583	2.89e-09	5.26e-07	-0.493015
143	chr1	86412800	86429799	17000	*	6.49213	-0.087022	7.22305	-7.31007	6.75e-11	2.12e-08	-0.492912
1178	chr3	50853200	50858599	5400	*	4.7685	0.52479	5.47468	-4.94989	5.34e-05	0.00204767	-0.492802
355	chr2	150763400	150773999	10600	*	5.7893	-0.087022	6.5164	-6.60343	2.02e-08	2.57e-06	-0.492788
436	chr6	31971000	31988799	17800	*	6.49036	-0.087022	7.22127	-7.30829	7.68e-08	7.96e-06	-0.492704
1065	chr4	84865400	84868199	2800	*	4.95819	-0.087022	5.67757	-5.7646	2.89e-05	0.00122758	-0.492658
1403	chr18	56759400	56766399	7000	*	6.31717	4.89508	6.82091	-1.92583	0.000153993	0.00495773	-0.492623
165	chr8	12991000	13008399	17400	*	6.84624	-0.087022	7.57848	-7.6655	1.41e-10	3.87e-08	-0.492603
36	chr8	84992600	85015199	22600	*	7.35393	-0.087022	8.08757	-8.17459	9.69e-14	1.22e-10	-0.492312
433	chr19	53270600	53275999	5400	*	5.54556	1.18528	6.25415	-5.06887	7.24e-08	7.55e-06	-0.492306
357	chr2	52793600	52800599	7000	*	5.91032	1.68506	6.6161	-4.93104	2.05e-08	2.59e-06	-0.492188
557	chr10	128713400	128721599	8200	*	5.57492	-0.087022	6.30044	-6.38747	4.1e-07	3.32e-05	-0.492045
160	chr2	32122400	32136799	14400	*	6.48789	-0.087022	7.21879	-7.30581	1.11e-10	3.15e-08	-0.491957
499	chr4	152081000	152094799	13800	*	6.05951	-0.087022	6.7883	-6.87532	2.1e-07	1.9e-05	-0.491549
1000	chr19	5107800	5114399	6600	*	5.05961	-0.087022	5.78019	-5.86722	2.07e-05	0.000935712	-0.49154
2039	chr2	131820400	131827599	7200	*	5.60548	2.6489	6.26612	-3.61721	0.00115052	0.025487	-0.491495
1381	chr2	156839400	156852999	13600	*	5.86679	-0.087022	6.59441	-6.68144	0.000141546	0.00462961	-0.491169
792	chr8	105994600	105999799	5200	*	5.2918	1.44269	5.98816	-4.54546	4.54e-06	0.000258812	-0.491133
170	chr11	32204200	32216799	12600	*	6.39014	-0.087022	7.12062	-7.20764	1.63e-10	4.33e-08	-0.490938
146	chr11	97015000	97027399	12400	*	6.45425	-0.087022	7.18501	-7.27203	7.17e-11	2.22e-08	-0.490817
2244	chr2	164512400	164531199	18800	*	7.72737	5.99593	8.27915	-2.28322	0.00192441	0.0387361	-0.490728
2380	chr15	73069600	73075399	5800	*	6.20739	4.92498	6.68516	-1.76018	0.00244323	0.0463539	-0.490044
2144	chr11	70733600	70740999	7400	*	5.49841	2.74763	6.14698	-3.39936	0.00154117	0.0324688	-0.49002
609	chr9	104498800	104506799	8000	*	6.38968	4.39577	6.97396	-2.57819	7.53e-07	5.59e-05	-0.490007
226	chr8	124436800	124449799	13000	*	6.40362	-0.087022	7.13415	-7.22117	1.35e-09	2.69e-07	-0.489985
320	chr7	141056200	141072799	16600	*	6.0939	-0.087022	6.82289	-6.90991	1.12e-08	1.58e-06	-0.489604
1803	chr15	94087600	94090199	2600	*	4.13148	-0.087022	4.83711	-4.92413	0.000614087	0.0153842	-0.48928
2192	chr6	93563400	93570799	7400	*	4.96584	-0.087022	5.68531	-5.77234	0.0017193	0.0354218	-0.489192
281	chr19	46022600	46036599	14000	*	5.92117	-0.087022	6.64914	-6.73616	5.56e-09	8.88e-07	-0.489085
1392	chr16	90679000	90685999	7000	*	4.89421	-0.087022	5.61279	-5.69981	0.000147028	0.0047709	-0.488552
173	chr16	18216000	18230399	14400	*	6.4927	-0.087022	7.22362	-7.31064	1.83e-10	4.77e-08	-0.488544
370	chr8	84415200	84434399	19200	*	5.89564	-0.087022	6.62345	-6.71047	2.64e-08	3.22e-06	-0.48823
8	chr11	120240400	120309799	69400	*	8.71224	-0.087022	9.44791	-9.53493	6.62e-19	3.74e-15	-0.4881
1426	chr8	70511200	70516799	5600	*	4.90732	-0.087022	5.62606	-5.71308	0.000167286	0.00529591	-0.48791
5	chr10	80800000	80820199	20200	*	7.26293	1.66106	7.98797	-6.32691	6.56e-20	5.89e-16	-0.487831
1554	chr3	88905400	88913799	8400	*	5.64666	-0.087022	6.37274	-6.45976	0.000270652	0.00786686	-0.487588
548	chr2	118957800	118965999	8200	*	5.42644	-0.087022	6.15071	-6.23774	3.62e-07	2.98e-05	-0.487366
1099	chr2	147644200	147648399	4200	*	4.72816	-0.087022	5.44448	-5.53151	3.46e-05	0.00142011	-0.487067
1170	chr12	73651400	73655599	4200	*	4.60403	-0.087022	5.31848	-5.4055	5.04e-05	0.00194511	-0.487008
26	chr5	137632400	137657599	25200	*	7.63094	-0.087022	8.36516	-8.45218	1.37e-14	2.35e-11	-0.486172
2376	chr12	83497800	83507799	10000	*	6.47435	3.9413	7.10799	-3.1667	0.00242222	0.0460477	-0.486133
551	chr17	71035800	71046599	10800	*	5.66414	-0.087022	6.39035	-6.47737	3.81e-07	3.12e-05	-0.486024
2208	chr2	156332800	156345999	13200	*	6.1707	3.6932	6.80014	-3.10693	0.00177297	0.0362696	-0.485942
1040	chr14	65520200	65537199	17000	*	6.5269	3.42142	7.1952	-3.77379	2.55e-05	0.00110714	-0.485898
132	chr8	120078600	120099199	20600	*	6.91427	-0.087022	7.64672	-7.73375	5.52e-11	1.89e-08	-0.485858
1943	chr11	58341200	58350799	9600	*	6.18001	3.44449	6.82762	-3.38313	0.000898741	0.0208931	-0.485374
496	chr2	128786400	128797999	11600	*	6.28341	-0.087022	7.01338	-7.1004	2.04e-07	1.86e-05	-0.485303
1757	chr15	80225000	80233399	8400	*	4.92015	-0.087022	5.63905	-5.72608	0.000533168	0.0137067	-0.485178
796	chr2	92858800	92864599	5800	*	4.99405	0.470582	5.7057	-5.23512	4.65e-06	0.00026404	-0.484627
360	chr8	126126600	126136799	10200	*	5.97334	-0.087022	6.70163	-6.78865	2.1e-08	2.64e-06	-0.484568
1625	chr2	29862200	29878399	16200	*	5.61696	-0.087022	6.34281	-6.42983	0.000352585	0.00980057	-0.484526
488	chr5	135781800	135792199	10400	*	5.66016	-0.087022	6.38634	-6.47337	1.86e-07	1.72e-05	-0.484249
1249	chr11	44953000	44960999	8000	*	6.59714	5.32976	7.07194	-1.74218	7.4e-05	0.00267742	-0.483942
1687	chr15	89134000	89150999	17000	*	6.52345	3.29654	7.19742	-3.90088	0.000433842	0.011616	-0.483887
676	chr7	4870400	4879799	9400	*	5.34851	-0.087022	6.07208	-6.1591	1.61e-06	0.000107372	-0.483774
1020	chr9	110371800	110379399	7600	*	4.82898	-0.087022	5.5467	-5.63373	2.35e-05	0.00103919	-0.483273
414	chr8	70015200	70031799	16600	*	5.99605	-0.087022	6.72448	-6.8115	5.81e-08	6.34e-06	-0.483252
850	chr4	132797200	132803399	6200	*	4.91103	-0.087022	5.62982	-5.71685	6.93e-06	0.000368157	-0.48289
461	chr10	80633600	80657399	23800	*	6.4387	-0.087022	7.16939	-7.25642	1.22e-07	1.2e-05	-0.48271
340	chr3	69695000	69701999	7000	*	6.0073	2.96657	6.67238	-3.70581	1.52e-08	2.01e-06	-0.482527
95	chr13	49044200	49062999	18800	*	6.71551	-0.087022	7.44729	-7.53431	9.19e-12	4.37e-09	-0.482306
27	chr11	118480000	118526799	46800	*	7.70301	-0.087022	8.43736	-8.52439	1.4e-14	2.35e-11	-0.482108
1003	chr3	89840000	89858999	19000	*	7.28238	3.8789	7.96375	-4.08485	2.08e-05	0.000938816	-0.481781
1409	chr2	72263200	72269999	6800	*	5.15252	2.01824	5.82222	-3.80398	0.000157789	0.00505831	-0.481781
625	chr8	122577200	122597799	20600	*	7.54104	4.0434	8.22599	-4.18259	8.85e-07	6.4e-05	-0.481744
2025	chr2	150758000	150762599	4600	*	4.63604	-0.087022	5.35099	-5.43801	0.00111608	0.0248949	-0.481183
502	chr4	105976800	105997599	20800	*	7.61745	5.75368	8.18646	-2.43278	2.15e-07	1.94e-05	-0.481037
183	chr17	28044800	28064599	19800	*	6.84101	-0.087022	7.57323	-7.66025	2.56e-10	6.31e-08	-0.480896
1101	chr9	114984800	114992999	8200	*	5.31146	2.01824	5.98832	-3.97008	3.47e-05	0.00142179	-0.480818
720	chr1	171233200	171243999	10800	*	5.11584	-0.087022	5.83705	-5.92408	2.52e-06	0.000157845	-0.480494
1548	chr13	94970800	94974799	4000	*	4.79902	0.953067	5.49529	-4.54222	0.000265894	0.0077585	-0.480078
1453	chr18	73364400	73368599	4200	*	5.46502	3.20201	6.07645	-2.87444	0.000181158	0.00563161	-0.479862
1935	chr18	10205800	10208799	3000	*	4.64846	0.871743	5.34269	-4.47095	0.000863008	0.0201453	-0.479758
1914	chr10	128194400	128211599	17200	*	5.18714	-0.087022	5.90911	-5.99613	0.000822241	0.0193943	-0.479668
1857	chr7	28743000	28763999	21000	*	7.04048	4.38754	7.68265	-3.2951	0.000696167	0.0169333	-0.479474
154	chr11	118629800	118653799	24000	*	6.81204	-0.087022	7.54416	-7.63119	9.13e-11	2.68e-08	-0.479267
1002	chr4	137056200	137060599	4400	*	5.15698	0.953067	5.86229	-4.90922	2.08e-05	0.000938241	-0.47895
22	chr17	25443600	25459399	15800	*	6.6918	0.871743	7.41851	-6.54677	3.81e-15	7.83e-12	-0.478878
2349	chr7	134159200	134163399	4200	*	5.10544	3.30142	5.66689	-2.36548	0.00227873	0.0438178	-0.478733
798	chr1	37203400	37210399	7000	*	5.8508	2.43744	6.53255	-4.09511	4.75e-06	0.000268426	-0.478648
386	chr17	56983800	56989399	5600	*	5.6416	0.871743	6.35726	-5.48551	3.77e-08	4.4e-06	-0.478552
231	chr1	182358000	182371599	13600	*	6.59109	-0.087022	7.32241	-7.40943	1.72e-09	3.35e-07	-0.478499
304	chr17	56411000	56429599	18600	*	6.72711	-0.087022	7.45894	-7.54596	7.71e-09	1.14e-06	-0.478458
17	chr11	116045400	116082799	37400	*	7.7591	-0.087022	8.49356	-8.58058	1.97e-15	5.22e-12	-0.478433
52	chr12	112493400	112513799	20400	*	7.35621	-0.087022	8.08986	-8.17688	3.29e-13	2.83e-10	-0.478371
1323	chr2	157406800	157421999	15200	*	4.8926	-0.087022	5.61116	-5.69818	0.000107615	0.0036741	-0.47816
1293	chr1	180433200	180444799	11600	*	6.02216	-0.087022	6.75074	-6.83776	8.55e-05	0.00298563	-0.477804
912	chr12	80089400	80095599	6200	*	5.87188	3.79802	6.46482	-2.6668	1.19e-05	0.000591173	-0.477426
263	chr4	128120800	128135799	15000	*	6.16747	-0.087022	6.89685	-6.98388	3.64e-09	6.25e-07	-0.477418
1891	chr5	130397000	130405199	8200	*	5.86165	2.78839	6.52837	-3.73998	0.000776359	0.0185384	-0.477052
1382	chr15	95749800	95753599	3800	*	5.26629	2.88216	5.88825	-3.00609	0.000142829	0.00466593	-0.476791
1007	chr7	140832400	140837799	5400	*	5.05466	-0.087022	5.77518	-5.8622	2.18e-05	0.000975944	-0.476539
1650	chr7	141635600	141657199	21600	*	7.05409	4.29264	7.70334	-3.41071	0.000382812	0.0104795	-0.476315
521	chr11	95783800	95789599	5800	*	5.59224	1.49794	6.29502	-4.79708	2.64e-07	2.29e-05	-0.476214
176	chr7	28294200	28312999	18800	*	7.59732	5.31494	8.2105	-2.89555	1.88e-10	4.83e-08	-0.47616
1944	chr17	26282600	26293799	11200	*	5.82968	3.15981	6.47299	-3.31317	0.000899434	0.0208984	-0.475816
1683	chr9	30479800	30487799	8000	*	6.38763	4.82459	6.91474	-2.09015	0.000427636	0.0114771	-0.475791
89	chr13	55496400	55516799	20400	*	6.89466	2.6489	7.60088	-4.95198	6.43e-12	3.26e-09	-0.475769
2125	chr4	151294600	151315599	21000	*	7.17299	4.61378	7.80856	-3.19478	0.00147384	0.031328	-0.475575
1647	chr2	154108800	154120199	11400	*	7.20601	5.96166	7.67617	-1.71451	0.000381613	0.0104658	-0.475302
2070	chr11	61716800	61726399	9600	*	5.25519	2.42855	5.90843	-3.47988	0.00125259	0.0273267	-0.475192
156	chr10	81339600	81350399	10800	*	6.92923	4.1625	7.57881	-3.41631	1.02e-10	2.95e-08	-0.475051
134	chr2	32330600	32349599	19000	*	6.47045	-0.087022	7.20128	-7.2883	5.96e-11	2e-08	-0.474719
1736	chr17	28487800	28493799	6000	*	5.32553	2.30431	5.9896	-3.6853	0.000503883	0.0131105	-0.47408
851	chr10	86908000	86912599	4600	*	5.03167	-0.087022	5.75193	-5.83896	6.96e-06	0.000369564	-0.473278
1662	chr10	126134200	126138999	4800	*	4.26933	-0.087022	4.97785	-5.06487	0.000402662	0.0109433	-0.473142
44	chr4	129213200	129244199	31000	*	7.56561	-0.087022	8.2997	-8.38672	2.21e-13	2.26e-10	-0.473051
2253	chr5	66036000	66041799	5800	*	5.99813	4.68284	6.48229	-1.79945	0.00197742	0.0396441	-0.472933
693	chr11	97529800	97538799	9000	*	5.3678	-0.087022	6.09154	-6.17857	1.85e-06	0.00012041	-0.47291
141	chr15	89541400	89562599	21200	*	6.52705	-0.087022	7.25811	-7.34514	6.7e-11	2.12e-08	-0.472784
40	chr8	84125000	84148399	23400	*	7.32637	-0.087022	8.05995	-8.14697	1.34e-13	1.52e-10	-0.472779
225	chr11	97658400	97691999	33600	*	6.81568	-0.087022	7.54781	-7.63484	1.32e-09	2.64e-07	-0.472763
140	chr5	142464800	142479599	14800	*	6.44817	-0.087022	7.1789	-7.26592	6.7e-11	2.12e-08	-0.472639
1219	chr12	55466000	55478399	12400	*	6.08572	-0.087022	6.81466	-6.90168	6.61e-05	0.00244862	-0.47256
550	chr5	112299800	112314599	14800	*	6.31671	-0.087022	7.04684	-7.13386	3.76e-07	3.09e-05	-0.472271
1047	chr5	125286400	125301999	15600	*	5.99437	-0.087022	6.72279	-6.80981	2.73e-05	0.00117737	-0.472015
34	chr17	56093600	56132799	39200	*	7.71109	-0.087022	8.44546	-8.53248	6.4e-14	8.5e-11	-0.471864
1370	chr14	117930800	117934799	4000	*	4.52349	-0.087022	5.23664	-5.32366	0.000131362	0.00433103	-0.47165
1022	chr7	65807800	65820999	13200	*	6.95473	5.3846	7.48294	-2.09834	2.38e-05	0.0010525	-0.471522
1385	chr16	93635200	93639199	4000	*	4.43686	-0.087022	5.14852	-5.23554	0.000143403	0.00467679	-0.471285
2301	chr2	157876000	157901799	25800	*	7.91231	4.32497	8.60045	-4.27548	0.00213863	0.0419816	-0.471052
203	chr11	120437000	120456999	20000	*	6.52139	-0.087022	7.25243	-7.33945	6.11e-10	1.36e-07	-0.470997
2071	chr15	38528800	38536399	7600	*	6.11409	4.35146	6.67009	-2.31863	0.00125293	0.0273267	-0.470756
245	chr2	152333400	152345799	12400	*	6.22233	-0.087022	6.952	-7.03902	2.72e-09	5.02e-07	-0.470266
1942	chr4	152299200	152319999	20800	*	7.27133	4.63972	7.91204	-3.27231	0.000888028	0.0206547	-0.469699
9	chr4	152252800	152298199	45400	*	8.10283	-0.087022	8.83782	-8.92484	3.26e-17	1.63e-13	-0.469283
1855	chr18	32029400	32043399	14000	*	7.4161	6.5131	7.80583	-1.29273	0.000691614	0.0168407	-0.469245
1330	chr5	110915000	110919199	4200	*	5.09608	1.66106	5.77868	-4.11762	0.000109583	0.00371934	-0.468891
1197	chr14	63002400	63017599	15200	*	7.47989	6.33746	7.92844	-1.59098	5.91e-05	0.00223138	-0.468804
1919	chr11	75974600	75981199	6600	*	6.13076	4.45889	6.67419	-2.2153	0.000836234	0.0196831	-0.468747
2381	chr2	19358600	19364399	5800	*	4.71185	-0.087022	5.42794	-5.51496	0.00244346	0.0463539	-0.46871
365	chr8	84949800	84960399	10600	*	5.73864	-0.087022	6.4654	-6.55242	2.48e-08	3.07e-06	-0.468707
1860	chr17	28204800	28224799	20000	*	7.27126	4.63972	7.91196	-3.27224	0.000704242	0.0171021	-0.467989
39	chr17	46428800	46461399	32600	*	7.56798	-0.087022	8.30208	-8.3891	1.2e-13	1.39e-10	-0.46773
451	chr11	97619400	97628399	9000	*	5.89393	-0.087022	6.62173	-6.70875	9.77e-08	9.78e-06	-0.467665
2161	chr11	83555200	83573599	18400	*	7.01491	4.47659	7.64895	-3.17236	0.001581	0.0330459	-0.467514
1499	chr10	40599000	40605999	7000	*	6.04541	3.5985	6.67245	-3.07395	0.00022093	0.0066535	-0.467021
697	chr1	180445600	180452199	6600	*	5.12097	-0.087022	5.84224	-5.92926	1.87e-06	0.000121245	-0.466933
385	chr19	45256800	45277599	20800	*	8.01766	6.78681	8.48507	-1.69826	3.68e-08	4.32e-06	-0.466466
184	chr15	89153600	89171599	18000	*	6.64134	-0.087022	7.37286	-7.45988	2.63e-10	6.44e-08	-0.466458
396	chr4	156182200	156194599	12400	*	5.87897	-0.087022	6.60667	-6.6937	4.56e-08	5.2e-06	-0.466432
1525	chr16	93352200	93362999	10800	*	7.72711	6.89057	8.09821	-1.20764	0.000241923	0.00716551	-0.466376
1841	chr2	126474200	126482799	8600	*	5.21553	1.18528	5.91674	-4.73146	0.000673579	0.0165263	-0.466287
745	chr7	46044000	46051999	8000	*	6.16623	2.78839	6.84659	-4.0582	3.18e-06	0.000192859	-0.466051
2230	chr8	83644600	83651599	7000	*	5.89377	3.60949	6.50712	-2.89763	0.00186196	0.0377143	-0.465705
1315	chr19	10587200	10601599	14400	*	5.75933	-0.087022	6.48623	-6.57325	0.000102047	0.00350523	-0.465317
443	chr9	121649800	121656599	6800	*	5.66046	-0.087022	6.38665	-6.47367	8.61e-08	8.77e-06	-0.46525
298	chr7	126451400	126475199	23800	*	7.70587	3.6932	8.40664	-4.71343	7.05e-09	1.07e-06	-0.465058
1255	chr4	128515000	128523599	8600	*	4.78003	-0.087022	5.49708	-5.5841	7.56e-05	0.00271941	-0.464869
817	chr9	108077200	108096199	19000	*	5.88201	-0.087022	6.60973	-6.69676	5.29e-06	0.000292688	-0.464843
1968	chr2	132595000	132599599	4600	*	4.95969	1.9727	5.62196	-3.64926	0.000936095	0.021485	-0.464687
1057	chr7	45662800	45669599	6800	*	5.47026	-0.087022	6.19492	-6.28194	2.82e-05	0.0012051	-0.464578
129	chr11	100623000	100635199	12200	*	6.57609	-0.087022	7.30735	-7.39438	4.87e-11	1.71e-08	-0.464305
1759	chr11	102393000	102407999	15000	*	6.47969	3.50893	7.1411	-3.63217	0.000534514	0.0137257	-0.464295
1889	chr11	101431200	101437599	6400	*	4.419	-0.087022	5.13035	-5.21737	0.000774488	0.0185192	-0.463967
784	chr13	103798000	103804999	7000	*	5.14398	-0.087022	5.8655	-5.95252	4.27e-06	0.000245765	-0.463958
1110	chr6	29045800	29050999	5200	*	4.92919	1.28288	5.61932	-4.33644	3.58e-05	0.00145774	-0.463472
913	chr2	51074200	51081799	7600	*	5.75614	2.86125	6.41336	-3.55211	1.24e-05	0.000614846	-0.463229
698	chr13	53353400	53360599	7200	*	5.41878	-0.087022	6.14299	-6.23001	1.9e-06	0.000122893	-0.4632
2281	chr12	8653400	8660999	7600	*	5.80804	3.22979	6.44499	-3.21519	0.00208071	0.0412	-0.463011
241	chr6	89347800	89366599	18800	*	6.5575	-0.087022	7.28868	-7.37571	2.27e-09	4.25e-07	-0.462954
162	chr12	81706600	81722599	16000	*	6.39269	-0.087022	7.12317	-7.21019	1.19e-10	3.3e-08	-0.462864
777	chr8	13133000	13144399	11400	*	5.80436	-0.087022	6.53157	-6.6186	3.99e-06	0.000232213	-0.462749
1870	chr10	126364200	126368999	4800	*	5.05945	2.14479	5.71778	-3.57299	0.000724983	0.0175116	-0.462713
1732	chr13	12424600	12434999	10400	*	5.40804	-0.087022	6.13215	-6.21917	0.000496691	0.0129532	-0.462642
285	chr17	26954000	26968999	15000	*	6.49386	-0.087022	7.22478	-7.3118	5.66e-09	8.97e-07	-0.4624
2288	chr11	78159600	78175399	15800	*	6.83046	4.38754	7.45719	-3.06964	0.00209931	0.0414438	-0.462397
760	chr4	107421800	107435999	14200	*	6.76195	4.25807	7.39342	-3.13534	3.63e-06	0.000216017	-0.462266
611	chr11	61463200	61471599	8400	*	5.30034	-0.087022	6.02345	-6.11047	7.7e-07	5.69e-05	-0.461672
2053	chr7	136186200	136190199	4000	*	5.3069	2.86125	5.93384	-3.07259	0.00119712	0.0263385	-0.461537
121	chr17	24870400	24885799	15400	*	6.78127	-0.087022	7.51329	-7.60031	2.93e-11	1.09e-08	-0.460087
1177	chr11	53611600	53619799	8200	*	5.36049	-0.087022	6.08417	-6.1712	5.33e-05	0.00204492	-0.460064
1245	chr8	119574400	119605199	30800	*	8.51336	6.92293	9.04472	-2.12179	7.3e-05	0.00264827	-0.459788
863	chr11	119301000	119319799	18800	*	8.17788	6.89622	8.6555	-1.75928	7.75e-06	0.000405458	-0.459675
612	chr5	30924600	30936199	11600	*	5.30235	-0.087022	6.02548	-6.11251	7.71e-07	5.69e-05	-0.459637
806	chr1	178540000	178546999	7000	*	5.40707	-0.087022	6.13117	-6.21819	4.92e-06	0.000275497	-0.459222
1034	chr3	154470400	154484399	14000	*	6.5554	4.99235	7.08252	-2.09016	2.48e-05	0.00108111	-0.459154
1067	chr8	95131000	95147399	16400	*	5.77527	-0.087022	6.50228	-6.5893	2.94e-05	0.00124547	-0.459134
64	chr2	174652000	174663199	11200	*	6.73391	4.23491	7.365	-3.13009	5.84e-13	4.12e-10	-0.458761
233	chr11	94630000	94648399	18400	*	6.49105	-0.087022	7.22196	-7.30899	1.91e-09	3.7e-07	-0.458568
2012	chr2	104125600	104136799	11200	*	5.99456	3.29654	6.63974	-3.3432	0.00106026	0.0238027	-0.458445
2234	chr6	113835400	113841199	5800	*	4.7755	-0.087022	5.49249	-5.57951	0.00188466	0.0381058	-0.458363
790	chr2	26356600	26361999	5400	*	5.81874	1.85067	6.51835	-4.66768	4.52e-06	0.000257999	-0.458188
441	chr6	144762400	144769599	7200	*	5.59049	-0.087022	6.31613	-6.40316	8.48e-08	8.68e-06	-0.458144
2299	chr9	100314200	100319799	5600	*	5.32563	2.6489	5.9694	-3.32049	0.00212741	0.0417977	-0.457643
1164	chr6	54307200	54312799	5600	*	4.90765	0.52479	5.61668	-5.09189	4.85e-05	0.00188314	-0.457539
85	chr17	33957200	33981199	24000	*	7.06977	-0.087022	7.80268	-7.8897	4.57e-12	2.43e-09	-0.457492
311	chr2	32217400	32232399	15000	*	6.28345	-0.087022	7.01342	-7.10044	9.29e-09	1.35e-06	-0.457364
1082	chr5	110151400	110157599	6200	*	5.05289	0.52479	5.76462	-5.23983	3.12e-05	0.00130222	-0.457321
1897	chr10	113795200	113797599	2400	*	4.49075	1.55115	5.15046	-3.59931	0.000783968	0.0186669	-0.457219
616	chr7	25220000	25235399	15400	*	5.98579	-0.087022	6.71416	-6.80118	8.23e-07	6.03e-05	-0.457187
1481	chr1	90975400	90981799	6400	*	4.84748	-0.087022	5.56545	-5.65248	0.000202942	0.00618954	-0.457097
1538	chr9	21913400	21918399	5000	*	4.17775	-0.087022	4.88438	-4.97141	0.000257416	0.00755996	-0.456267
246	chr8	119769000	119784599	15600	*	6.32557	-0.087022	7.05575	-7.14277	2.78e-09	5.1e-07	-0.456205
206	chr9	103053800	103061399	7600	*	6.20755	0.52479	6.93323	-6.40844	6.71e-10	1.47e-07	-0.45618
410	chr8	125484400	125494999	10600	*	5.93218	-0.087022	6.66022	-6.74724	5.64e-08	6.21e-06	-0.455991
301	chr5	139150200	139169199	19000	*	6.53244	-0.087022	7.26352	-7.35054	7.29e-09	1.09e-06	-0.455904
1902	chr4	13180200	13184999	4800	*	5.91279	4.30286	6.44711	-2.14424	0.000796841	0.0189235	-0.455677
910	chr7	30347000	30352999	6000	*	4.99055	-0.087022	5.71032	-5.79735	1.19e-05	0.000589765	-0.455563
69	chr6	29190200	29212599	22400	*	7.10169	-0.087022	7.83469	-7.92171	1.3e-12	8.48e-10	-0.455557
799	chr6	127765000	127774799	9800	*	5.04658	-0.087022	5.76701	-5.85403	4.75e-06	0.000268426	-0.45527
1238	chr4	134537600	134552799	15200	*	6.08263	-0.087022	6.81156	-6.89858	7.14e-05	0.00260427	-0.45526
571	chr11	98346200	98357599	11400	*	5.52831	-0.087022	6.25345	-6.34048	4.68e-07	3.7e-05	-0.4549
1890	chr1	189943200	189954999	11800	*	7.17524	5.74158	7.681	-1.93942	0.000775371	0.0185306	-0.454759
1911	chr12	82968200	82979399	11200	*	6.09175	3.30628	6.74249	-3.43621	0.000814711	0.0192485	-0.454716
1188	chr2	119146000	119155599	9600	*	6.45226	4.05211	7.07553	-3.02342	5.61e-05	0.0021315	-0.454678
674	chr10	80986400	80993999	7600	*	5.35557	-0.087022	6.07921	-6.16623	1.59e-06	0.000106235	-0.454552
98	chr4	140998600	141027399	28800	*	7.20185	-0.087022	7.93512	-8.02214	1.14e-11	5.25e-09	-0.454461
999	chr8	105367000	105383199	16200	*	7.92868	6.65406	8.40491	-1.75086	2.07e-05	0.000934423	-0.454425
1840	chr7	99359800	99364999	5200	*	4.99855	1.18528	5.69387	-4.50859	0.00067277	0.0165154	-0.454299
2063	chr11	69773400	69781199	7800	*	5.01004	-0.087022	5.73005	-5.81707	0.00122613	0.0268458	-0.453908
1773	chr6	49191600	49204199	12600	*	7.07471	5.89637	7.53109	-1.63472	0.000554527	0.0141272	-0.453794
74	chr8	12816000	12852799	36800	*	7.1263	-0.087022	7.85937	-7.94639	1.86e-12	1.13e-09	-0.453774
79	chr11	120490400	120502199	11800	*	6.26175	1.44269	6.97812	-5.53543	2.4e-12	1.37e-09	-0.453721
1199	chr14	99068000	99071799	3800	*	4.68768	-0.087022	5.40341	-5.49043	5.96e-05	0.00224594	-0.453616
1758	chr1	72153400	72162599	9200	*	5.82646	2.88866	6.48608	-3.59741	0.000534455	0.0137257	-0.453515
2080	chr5	31143600	31152199	8600	*	4.98232	-0.087022	5.702	-5.78902	0.00127556	0.0276998	-0.4534
830	chr8	13070000	13080799	10800	*	5.50536	-0.087022	6.23032	-6.31734	5.79e-06	0.00031524	-0.453121
1801	chr2	119230800	119243399	12600	*	7.06875	5.36336	7.61693	-2.25357	0.000611354	0.0153327	-0.453072
198	chr5	150884800	150892799	8000	*	6.07166	1.55115	6.78326	-5.23211	4.78e-10	1.09e-07	-0.453039
1194	chr3	31264600	31269399	4800	*	4.55528	-0.087022	5.26895	-5.35597	5.81e-05	0.00219643	-0.452484
1572	chr14	59103800	59107999	4200	*	4.51346	-0.087022	5.22644	-5.31346	0.000286468	0.00823019	-0.452467
932	chr8	86077600	86088599	11000	*	6.28444	3.00876	6.96056	-3.9518	1.37e-05	0.000663934	-0.452385
219	chr7	25281000	25298999	18000	*	6.40637	-0.087022	7.13692	-7.22394	1.09e-09	2.24e-07	-0.452248
2228	chr1	136945600	136960999	15400	*	7.77776	6.73333	8.20369	-1.47037	0.00185388	0.0375843	-0.452178
1467	chr4	54169400	54179599	10200	*	5.45183	1.66106	6.14648	-4.48542	0.000192678	0.00593258	-0.451945
1282	chr1	166173000	166175399	2400	*	4.54379	0.470582	5.24606	-4.77548	8.32e-05	0.00293023	-0.451757
383	chr5	110383400	110396799	13400	*	6.05048	-0.087022	6.77922	-6.86625	3.65e-08	4.3e-06	-0.45163
613	chr11	7132400	7141399	9000	*	5.51838	-0.087022	6.24344	-6.33046	7.99e-07	5.88e-05	-0.451509
1224	chr1	79665000	79668599	3600	*	4.50981	0.52479	5.20986	-4.68507	6.77e-05	0.00249686	-0.451314
2422	chr11	93977400	93985199	7800	*	5.76814	3.29654	6.39712	-3.10058	0.00260983	0.0486719	-0.45119
265	chr3	108051400	108067399	16000	*	6.53676	1.9727	7.24913	-5.27642	4.04e-09	6.86e-07	-0.450742
1454	chr5	125264400	125270399	6000	*	6.50319	5.25784	6.97356	-1.71572	0.00018193	0.00565172	-0.450535
2423	chr5	142562600	142572399	9800	*	5.83139	3.23188	6.46986	-3.23798	0.00261615	0.0487696	-0.450443
192	chr11	120943400	120960599	17200	*	6.56131	-0.087022	7.29251	-7.37953	3.68e-10	8.66e-08	-0.450046
680	chr5	75853800	75863199	9400	*	6.25777	2.6489	6.94664	-4.29773	1.62e-06	0.000107695	-0.44989
603	chr18	35089200	35101399	12200	*	5.68512	-0.087022	6.41148	-6.49851	7.16e-07	5.36e-05	-0.449855
432	chr5	74653800	74666999	13200	*	5.61131	-0.087022	6.33712	-6.42414	7.07e-08	7.39e-06	-0.449268
1140	chr13	98664000	98670599	6600	*	6.22857	4.53389	6.77525	-2.24136	4.23e-05	0.00167556	-0.449267
842	chr7	111824200	111830199	6000	*	5.1758	-0.087022	5.89766	-5.98468	6.25e-06	0.000335363	-0.449018
2037	chr8	70673400	70680799	7400	*	5.03861	-0.087022	5.75895	-5.84597	0.00114969	0.025487	-0.448576
856	chr11	31988000	31995999	8000	*	5.89922	3.60085	6.51382	-2.91297	7.28e-06	0.000384216	-0.448268
310	chr14	70121400	70145999	24600	*	7.22488	-0.087022	7.95821	-8.04523	8.93e-09	1.3e-06	-0.448156
516	chr6	72542800	72552399	9600	*	6.1918	-0.087022	6.92131	-7.00833	2.56e-07	2.23e-05	-0.448095
2425	chr2	153258800	153270599	11800	*	5.87394	3.15981	6.52017	-3.36036	0.00262324	0.0488459	-0.448093
394	chr1	92864000	92891199	27200	*	8.87865	7.74715	9.32477	-1.57761	4.46e-08	5.12e-06	-0.447877
14	chr15	79488200	79520199	32000	*	7.73165	-0.087022	8.46606	-8.55308	1.05e-15	3.24e-12	-0.447776
469	chr10	80476400	80561399	85000	*	10.2969	9.03171	10.7712	-1.7395	1.37e-07	1.31e-05	-0.447769
179	chr11	117573000	117588599	15600	*	6.78341	2.6489	7.48714	-4.83823	2.03e-10	5.13e-08	-0.447443
1932	chr16	23462200	23473799	11600	*	7.32716	6.06057	7.8018	-1.74123	0.000859489	0.0200943	-0.447407
1428	chr11	60054000	60075199	21200	*	7.56999	5.21674	8.18936	-2.97262	0.000167428	0.00529591	-0.446711
42	chr2	181131400	181163399	32000	*	7.1877	-0.087022	7.92093	-8.00795	1.45e-13	1.56e-10	-0.446586
1136	chr10	95174400	95181599	7200	*	5.19198	1.85067	5.87086	-4.02018	4.09e-05	0.00162677	-0.446565
1506	chr6	119553400	119558799	5400	*	5.68628	3.96474	6.2367	-2.27196	0.000225709	0.00676963	-0.446538
546	chr6	113412400	113419199	6800	*	5.41625	-0.087022	6.14044	-6.22746	3.52e-07	2.91e-05	-0.44639
351	chr11	70601400	70633199	31800	*	7.62331	3.53635	8.32591	-4.78957	1.89e-08	2.43e-06	-0.445813
975	chr11	100530400	100544799	14400	*	7.22437	5.93628	7.70326	-1.76699	1.67e-05	0.000774876	-0.445793
2203	chr18	36697600	36705599	8000	*	6.44492	5.23821	6.90732	-1.66911	0.00175463	0.0359604	-0.445774
1598	chr8	26594800	26605599	10800	*	6.9226	5.78455	7.37018	-1.58563	0.000313428	0.00885411	-0.445703
1106	chr11	32430600	32436999	6400	*	5.55335	3.41876	6.15252	-2.73377	3.56e-05	0.00145385	-0.445575
619	chr10	59867800	59878399	10600	*	5.37282	-0.087022	6.09661	-6.18364	8.51e-07	6.2e-05	-0.445427
1672	chr12	12691200	12698799	7600	*	5.77905	2.88866	6.43601	-3.54735	0.000412239	0.0111366	-0.445402
3	chr4	117095800	117121999	26200	*	7.42122	2.16835	8.14297	-5.97462	4.72e-23	7.11e-19	-0.445345
292	chr8	111077600	111088199	10600	*	6.42398	3.83067	7.062	-3.23133	6.1e-09	9.44e-07	-0.445331
1130	chr11	118668000	118687799	19800	*	6.24731	-0.087022	6.9771	-7.06412	3.98e-05	0.00159151	-0.445286
25	chr15	76168200	76212999	44800	*	8.28351	-0.087022	9.01873	-9.10575	5.15e-15	9.31e-12	-0.445264
242	chr2	152073400	152091999	18600	*	7.18716	3.23188	7.88643	-4.65456	2.33e-09	4.35e-07	-0.445256
1708	chr17	72543000	72548799	5800	*	5.45753	2.6489	6.10968	-3.46078	0.000464526	0.0122846	-0.445076
275	chr17	34933800	34943199	9400	*	5.84455	0.871743	6.56302	-5.69128	4.86e-09	7.98e-07	-0.444859
2271	chr4	137845200	137858799	13600	*	6.43511	3.8789	7.07047	-3.19157	0.00205423	0.0408576	-0.444794
803	chr11	98961800	98975399	13600	*	6.25961	2.16835	6.96231	-4.79396	4.86e-06	0.000273531	-0.444682
638	chr17	87730800	87738399	7600	*	5.44652	1.44269	6.14705	-4.70436	1.02e-06	7.21e-05	-0.443669
2076	chr5	129519800	129530199	10400	*	4.96991	-0.087022	5.68944	-5.77646	0.00126297	0.0274794	-0.443505
938	chr4	128926000	128936399	10400	*	5.23629	-0.087022	5.95877	-6.04579	1.42e-05	0.000685818	-0.442905
1063	chr11	50554600	50562999	8400	*	5.83896	2.6489	6.51126	-3.86236	2.86e-05	0.00121433	-0.442818
1657	chr4	125088800	125093799	5000	*	4.33043	-0.087022	5.04013	-5.12716	0.000392935	0.0107112	-0.442694
1659	chr16	91058400	91071399	13000	*	6.23716	3.00876	6.9112	-3.90244	0.000396607	0.0107983	-0.442596
456	chr5	31259400	31272399	13000	*	6.41679	2.6489	7.11076	-4.46185	1.14e-07	1.13e-05	-0.442423
1578	chr7	143393400	143404599	11200	*	7.53169	6.76789	7.8811	-1.11321	0.000293908	0.00840609	-0.442316
1740	chr2	145777800	145789599	11800	*	5.36275	-0.087022	6.08646	-6.17348	0.000506141	0.013139	-0.442298
1544	chr11	4918200	4933399	15200	*	5.63898	-0.087022	6.365	-6.45202	0.000261737	0.007657	-0.441881
1423	chr17	28329000	28370399	41400	*	9.38191	8.32367	9.81115	-1.48748	0.00016497	0.0052365	-0.44183
640	chr15	82608200	82623799	15600	*	8.24928	7.46134	8.60604	-1.1447	1.09e-06	7.69e-05	-0.441766
295	chr10	83977000	83986999	10000	*	5.94371	-0.087022	6.67183	-6.75885	6.25e-09	9.57e-07	-0.441645
217	chr11	117341000	117368799	27800	*	6.81832	-0.087022	7.55047	-7.63749	9.3e-10	1.94e-07	-0.44159
2223	chr11	58286200	58300799	14600	*	7.91263	6.97313	8.31214	-1.33901	0.00181914	0.036963	-0.441526
150	chr5	118022000	118040599	18600	*	7.21191	3.00876	7.9172	-4.90844	7.98e-11	2.4e-08	-0.441511
364	chr8	71628800	71656599	27800	*	8.04506	5.2794	8.69457	-3.41516	2.45e-08	3.03e-06	-0.440881
1233	chr11	120127200	120143799	16600	*	6.14048	2.92686	6.81386	-3.887	7.01e-05	0.00256736	-0.440462
498	chr5	33562400	33592399	30000	*	8.64016	7.26445	9.13561	-1.87116	2.08e-07	1.89e-05	-0.440289
1571	chr2	161708000	161715999	8000	*	5.0965	-0.087022	5.8175	-5.90452	0.000285157	0.00819875	-0.440173
425	chr16	33572200	33582799	10600	*	5.71175	-0.087022	6.43831	-6.52533	6.63e-08	7.04e-06	-0.440082
996	chr5	96740600	96745799	5200	*	4.81057	-0.087022	5.52805	-5.61507	2.04e-05	0.000925118	-0.440006
623	chr15	80100400	80117599	17200	*	5.377	-0.087022	6.10083	-6.18785	8.68e-07	6.29e-05	-0.439893
1142	chr8	47409400	47418599	9200	*	4.74679	-0.087022	5.46338	-5.5504	4.24e-05	0.00167559	-0.439789
1280	chr6	114986600	115000799	14200	*	6.95541	4.9187	7.5444	-2.6257	8.29e-05	0.00292531	-0.439775
2169	chr5	140672800	140683599	10800	*	4.9273	-0.087022	5.64629	-5.73332	0.00161738	0.0336817	-0.439758
2123	chr17	8353600	8366399	12800	*	6.22809	3.6932	6.86188	-3.16867	0.00146823	0.0312381	-0.439554
1169	chr1	91012400	91017799	5400	*	4.63363	-0.087022	5.34855	-5.43557	5.03e-05	0.00194256	-0.43925
131	chr10	79960200	79984599	24400	*	7.64356	3.22979	8.3532	-5.1234	5.37e-11	1.85e-08	-0.439244
1196	chr4	149122200	149134399	12200	*	5.47781	-0.087022	6.20253	-6.28955	5.91e-05	0.00223097	-0.439054
350	chr8	123891000	123905599	14600	*	5.94584	-0.087022	6.67396	-6.76098	1.84e-08	2.37e-06	-0.438694
615	chr18	82030200	82036599	6400	*	5.7487	3.02416	6.3956	-3.37145	8.18e-07	6.01e-05	-0.438244
481	chr5	113127200	113148399	21200	*	5.84447	-0.087022	6.57195	-6.65897	1.63e-07	1.53e-05	-0.438226
78	chr2	32048400	32072199	23800	*	6.82511	-0.087022	7.55727	-7.64429	2.4e-12	1.37e-09	-0.438077
1019	chr17	73428200	73434199	6000	*	5.47748	2.16835	6.15501	-3.98666	2.31e-05	0.00102359	-0.438023
239	chr6	52522400	52537999	15600	*	6.16203	-0.087022	6.89138	-6.97841	2.2e-09	4.15e-07	-0.437199
934	chr5	27855000	27859399	4400	*	4.88686	-0.087022	5.60534	-5.69237	1.38e-05	0.000668139	-0.437119
1361	chr17	47539600	47543799	4200	*	4.55499	-0.087022	5.26865	-5.35568	0.000127908	0.00424504	-0.437032
70	chr11	97331800	97352799	21000	*	6.96223	-0.087022	7.69484	-7.78186	1.42e-12	9.14e-10	-0.43699
2054	chr4	11146200	11154599	8400	*	5.76928	2.74763	6.43337	-3.68575	0.00119796	0.0263423	-0.436834
101	chr7	19249200	19268799	19600	*	6.56383	2.01824	7.27587	-5.25763	1.27e-11	5.68e-09	-0.436824
1938	chr5	139095200	139102599	7400	*	5.4941	2.42855	6.16044	-3.73189	0.000873663	0.0203625	-0.436625
1143	chr7	134112800	134118799	6000	*	5.01882	1.44269	5.70657	-4.26388	4.31e-05	0.00170269	-0.436386
1995	chr15	12283400	12290999	7600	*	5.08444	-0.087022	5.8053	-5.89232	0.0010122	0.0229174	-0.436364
632	chr5	123831400	123843199	11800	*	6.69236	4.53058	7.29423	-2.76365	9.34e-07	6.67e-05	-0.436308
291	chr5	37110000	37129399	19400	*	6.11285	-0.087022	6.84194	-6.92897	5.98e-09	9.29e-07	-0.436229
2049	chr9	123294000	123301599	7600	*	5.86622	3.82327	6.45587	-2.63261	0.00118838	0.0261903	-0.436137
1978	chr8	12377200	12390199	13000	*	7.72946	7.01988	8.06174	-1.04185	0.000964319	0.0220129	-0.436097
687	chr4	151513600	151523399	9800	*	5.63341	-0.087022	6.35939	-6.44641	1.71e-06	0.000112498	-0.436062
379	chr2	25620200	25645599	25400	*	8.17919	6.63378	8.70352	-2.06974	3.18e-08	3.79e-06	-0.435798
535	chr14	48233200	48241199	8000	*	5.35017	0.52479	6.06664	-5.54185	3.2e-07	2.7e-05	-0.435259
188	chr9	44719400	44731199	11800	*	6.30636	-0.087022	7.03644	-7.12346	2.92e-10	7.03e-08	-0.434926
1374	chr11	50648600	50657399	8800	*	6.15643	3.00876	6.82676	-3.818	0.000134022	0.00440586	-0.434653
2286	chr11	8622400	8631199	8800	*	6.70961	5.43168	7.1865	-1.75482	0.00209168	0.0413192	-0.434401
1439	chr7	132017000	132023399	6400	*	6.17209	4.73009	6.67929	-1.9492	0.000173261	0.00543524	-0.434342
1643	chr6	122819800	122826599	6800	*	5.47508	-0.087022	6.19978	-6.2868	0.000380435	0.0104525	-0.434128
2110	chr2	158279200	158286199	7000	*	7.06053	6.2478	7.42469	-1.17689	0.00140472	0.030071	-0.434046
1072	chr8	121910000	121948799	38800	*	9.02537	7.75079	9.5016	-1.7508	3.03e-05	0.00127783	-0.433934
1349	chr17	34709400	34748599	39200	*	9.18988	8.34062	9.56463	-1.22401	0.00011993	0.00401565	-0.433904
1107	chr5	36315800	36332199	16400	*	6.35318	-0.087022	7.08349	-7.17051	3.57e-05	0.00145563	-0.433622
844	chr17	24494000	24527799	33800	*	6.87347	-0.087022	7.6058	-7.69282	6.4e-06	0.000342779	-0.433593
813	chr2	180583200	180621799	38600	*	8.82561	7.3597	9.3369	-1.9772	5.21e-06	0.000289474	-0.433544
1399	chr5	125479800	125493399	13600	*	5.84934	-0.087022	6.57685	-6.66388	0.000151703	0.00489798	-0.433303
2389	chr3	63679200	63683399	4200	*	5.01095	2.85732	5.61202	-2.7547	0.00245674	0.0464498	-0.433004
1526	chr17	30206000	30212999	7000	*	4.23834	-0.087022	4.94623	-5.03326	0.000247948	0.00733916	-0.432996
1994	chr4	124533000	124539199	6200	*	5.71886	3.00876	6.36482	-3.35606	0.00101036	0.0228872	-0.43296
734	chr9	57152800	57166999	14200	*	5.78101	2.01824	6.47483	-4.45659	2.91e-06	0.000179241	-0.43291
137	chr6	51626200	51637399	11200	*	6.2489	1.28288	6.96729	-5.6844	6.37e-11	2.1e-08	-0.432195
338	chr3	84731800	84751199	19400	*	7.87527	6.52665	8.36573	-1.83908	1.44e-08	1.92e-06	-0.432067
2	chr17	47693800	47713999	20200	*	7.45573	4.22675	8.12979	-3.90304	2.31e-24	5.21e-20	-0.432031
515	chr5	33383600	33393599	10000	*	5.60024	-0.087022	6.32596	-6.41298	2.51e-07	2.2e-05	-0.431997
174	chr17	35148200	35160199	12000	*	6.40995	-0.087022	7.14052	-7.22754	1.85e-10	4.8e-08	-0.43192
543	chr11	94435400	94449199	13800	*	6.06442	-0.087022	6.79324	-6.88027	3.37e-07	2.8e-05	-0.431894
722	chr11	20926600	20931799	5200	*	5.05342	0.52479	5.76516	-5.24037	2.61e-06	0.000163387	-0.431658
1053	chr3	94791000	94801199	10200	*	6.08838	2.78839	6.76554	-3.97714	2.78e-05	0.00119221	-0.43158
1312	chr10	48943400	48948199	4800	*	4.62492	-0.087022	5.3397	-5.42672	0.000101637	0.00349913	-0.431468
1776	chr8	118302800	118307799	5000	*	5.61034	3.79045	6.17382	-2.38337	0.000558801	0.014212	-0.431346
754	chr13	93041000	93052599	11600	*	5.53968	0.470582	6.25935	-5.78877	3.44e-06	0.00020592	-0.431055
713	chr14	20860600	20867799	7200	*	5.41532	1.93316	6.09969	-4.16653	2.37e-06	0.000150028	-0.430884
699	chr15	79418400	79479399	61000	*	8.46889	3.36033	9.18904	-5.82871	1.9e-06	0.00012309	-0.430772
2362	chr15	79602600	79606599	4000	*	5.24087	3.02416	5.84801	-2.82386	0.00236016	0.0451338	-0.430583
755	chr5	104174400	104179999	5600	*	5.1214	-0.087022	5.84267	-5.92969	3.46e-06	0.00020727	-0.430389
313	chr4	138263000	138292399	29400	*	6.75966	-0.087022	7.49161	-7.57863	9.71e-09	1.4e-06	-0.430089
2195	chr7	35116200	35127799	11600	*	6.71259	4.11695	7.35078	-3.23383	0.00172695	0.0355375	-0.429937
133	chr6	120198600	120221199	22600	*	7.67657	5.21908	8.30445	-3.08537	5.65e-11	1.92e-08	-0.429871
1398	chr5	89633400	89636799	3400	*	4.49361	-0.087022	5.20625	-5.29327	0.000151438	0.00489291	-0.429811
96	chr4	126145600	126162399	16800	*	6.66872	-0.087022	7.40034	-7.48736	9.45e-12	4.45e-09	-0.429755
1564	chr8	94406800	94424599	17800	*	7.71007	6.36789	8.19932	-1.83143	0.000280911	0.00811284	-0.429753
435	chr5	140018600	140040199	21600	*	7.35377	3.42142	8.05243	-4.63101	7.57e-08	7.86e-06	-0.429409
1016	chr11	88688000	88702399	14400	*	5.51786	-0.087022	6.24292	-6.32994	2.29e-05	0.00101611	-0.42915
490	chr13	49169000	49176999	8000	*	5.36362	0.470582	6.08103	-5.61045	1.93e-07	1.78e-05	-0.42914
236	chr8	83718600	83743399	24800	*	8.18247	6.40517	8.74043	-2.33526	2.03e-09	3.88e-07	-0.42905
267	chr16	8660200	8672199	12000	*	6.14802	2.01824	6.85164	-4.8334	4.08e-09	6.91e-07	-0.428524
766	chr1	169950400	169959799	9400	*	5.3441	-0.087022	6.06763	-6.15465	3.75e-06	0.000221006	-0.428167
1402	chr2	30139400	30147799	8400	*	4.80577	-0.087022	5.52317	-5.6102	0.000153657	0.00495045	-0.428053
781	chr6	113423800	113440399	16600	*	7.33613	5.67105	7.87859	-2.20754	4.18e-06	0.000241784	-0.427765
1024	chr3	89784600	89804199	19600	*	7.66641	6.18635	8.18008	-1.99373	2.39e-05	0.00105274	-0.427678
1912	chr9	44641800	44656599	14800	*	6.93963	4.77688	7.54159	-2.76471	0.000814789	0.0192485	-0.427617
1307	chr9	48109000	48114799	5800	*	5.53284	2.33497	6.20551	-3.87054	9.66e-05	0.00333761	-0.427516
1274	chr11	67927200	67935999	8800	*	5.90477	2.74763	6.57555	-3.82793	8.16e-05	0.00289413	-0.427505
495	chr2	179928800	179940399	11600	*	5.83795	-0.087022	6.56538	-6.65241	2.04e-07	1.86e-05	-0.427333
437	chr4	107350200	107363199	13000	*	5.78043	-0.087022	6.50748	-6.5945	8.09e-08	8.36e-06	-0.427191
1689	chr15	36302000	36311799	9800	*	5.45943	-0.087022	6.184	-6.27102	0.000436725	0.0116747	-0.427188
520	chr8	23065600	23082799	17200	*	6.01954	-0.087022	6.7481	-6.83513	2.64e-07	2.29e-05	-0.427012
10	chr10	81267400	81320199	52800	*	8.53792	-0.087022	9.27342	-9.36044	3.6e-17	1.63e-13	-0.426786
1325	chr13	111827400	111844599	17200	*	7.83589	6.96343	8.2172	-1.25376	0.000108535	0.00369994	-0.4267
2173	chr11	102891600	102917399	25800	*	8.17379	6.67769	8.69013	-2.01244	0.00163409	0.033967	-0.426627
811	chr4	133063000	133075199	12200	*	5.03613	-0.087022	5.75644	-5.84346	5.07e-06	0.000282202	-0.426297
1751	chr5	21602000	21608999	7000	*	5.34775	-0.087022	6.07131	-6.15833	0.000526365	0.0135782	-0.426199
960	chr10	76372400	76383399	11000	*	5.25834	1.28288	5.95814	-4.67526	1.55e-05	0.000727662	-0.425661
2323	chr2	27260600	27265599	5000	*	6.25827	5.13637	6.70224	-1.56587	0.00219262	0.0426338	-0.425594
589	chr2	150825400	150834199	8800	*	5.35534	-0.087022	6.07897	-6.16599	6.29e-07	4.82e-05	-0.425226
1567	chr8	105263400	105272999	9600	*	5.62594	-0.087022	6.35186	-6.43889	0.000281953	0.00812732	-0.425147
1602	chr7	16453000	16487199	34200	*	8.58022	6.96381	9.11551	-2.1517	0.000317534	0.00895299	-0.425139
126	chr15	89058200	89074199	16000	*	6.52486	-0.087022	7.25592	-7.34294	4.42e-11	1.58e-08	-0.425032
30	chr5	120680600	120714399	33800	*	7.37928	-0.087022	8.11298	-8.2	2.7e-14	4.06e-11	-0.424849
890	chr4	139596600	139607799	11200	*	5.36644	-0.087022	6.09017	-6.17719	1.04e-05	0.000524894	-0.424694
1032	chr1	182266000	182274399	8400	*	6.37034	4.4449	6.94678	-2.50187	2.45e-05	0.00107175	-0.424639
1987	chr18	63133400	63141399	8000	*	5.65373	2.84002	6.3062	-3.46617	0.000989588	0.0224855	-0.424548
772	chr7	27513400	27542399	29000	*	7.64916	4.22571	8.33131	-4.1056	3.88e-06	0.000227029	-0.424459
6	chr10	79747800	79766999	19200	*	7.0934	1.44269	7.81883	-6.37614	7.83e-20	5.89e-16	-0.424319
2122	chr1	93319400	93331199	11800	*	6.27844	3.62976	6.92031	-3.29055	0.00146717	0.0312302	-0.42345
2361	chr11	34451000	34460999	10000	*	6.91004	6.0156	7.29744	-1.28184	0.00235904	0.0451315	-0.42308
2424	chr8	84648400	84659199	10800	*	6.20121	3.59055	6.84046	-3.24991	0.0026177	0.0487784	-0.422993
888	chr7	132596200	132606599	10400	*	6.71631	5.05383	7.25839	-2.20456	1.02e-05	0.000517083	-0.422849
1918	chr2	32949000	32963599	14600	*	5.22074	-0.087022	5.94306	-6.03008	0.000835945	0.0196831	-0.422836
1673	chr2	168272200	168311399	39200	*	8.8661	7.59348	9.34193	-1.74845	0.000413104	0.0111533	-0.422775
2138	chr2	138658600	138662599	4000	*	4.37609	-0.087022	5.08665	-5.17367	0.00152564	0.0322318	-0.422746
1522	chr12	102225800	102234999	9200	*	5.68097	2.54293	6.35084	-3.80792	0.000240247	0.00712989	-0.422628
82	chr5	140620000	140646599	26600	*	7.09724	-0.087022	7.83023	-7.91726	3.23e-12	1.78e-09	-0.422579
930	chr1	133928000	133944199	16200	*	7.91743	6.91265	8.33366	-1.421	1.36e-05	0.000658841	-0.422569
58	chr8	71336000	71363799	27800	*	7.36499	-0.087022	8.09865	-8.18568	4.15e-13	3.23e-10	-0.422422
419	chr14	63933000	63953199	20200	*	8.01319	7.00566	8.4301	-1.42444	6.22e-08	6.7e-06	-0.422238
1023	chr11	83798400	83815999	17600	*	7.86977	6.89734	8.27784	-1.3805	2.38e-05	0.00105274	-0.422104
54	chr17	31371400	31394599	23200	*	7.06827	-0.087022	7.80119	-7.88821	3.49e-13	2.92e-10	-0.422043
2398	chr5	112667000	112680999	14000	*	7.26309	5.84969	7.7653	-1.91561	0.00252576	0.0475754	-0.421878
253	chr8	123343400	123365799	22400	*	6.57397	-0.087022	7.30523	-7.39225	3.12e-09	5.57e-07	-0.421681
1159	chr12	86282200	86290599	8400	*	5.55232	2.14479	6.23385	-4.08906	4.6e-05	0.0017924	-0.421396
278	chr5	115539200	115559999	20800	*	6.6506	-0.087022	7.38214	-7.46917	5.06e-09	8.21e-07	-0.421385
1850	chr4	106112200	106117999	5800	*	5.42199	2.54293	6.0783	-3.53537	0.000687978	0.0167975	-0.421294
821	chr4	152006600	152035399	28800	*	6.93669	-0.087022	7.66922	-7.75624	5.49e-06	0.00030196	-0.421248
4	chr11	75812200	75848399	36200	*	7.75103	2.42855	8.4735	-6.04495	9.31e-21	1.05e-16	-0.421215
113	chr18	60806400	60833599	27200	*	6.94969	-0.087022	7.68226	-7.76928	1.81e-11	7.21e-09	-0.4212
391	chr19	5678400	5688599	10200	*	5.74938	-0.087022	6.47621	-6.56323	4.07e-08	4.71e-06	-0.421139
1502	chr8	115348000	115354999	7000	*	5.77618	3.20722	6.41246	-3.20524	0.000221872	0.00667227	-0.420976
51	chr15	76441200	76464399	23200	*	7.1671	-0.087022	7.90028	-7.9873	3.18e-13	2.82e-10	-0.420894
927	chr2	71538400	71547199	8800	*	6.28043	3.07045	6.95364	-3.88319	1.32e-05	0.000643554	-0.420892
2176	chr1	150076200	150083799	7600	*	4.89767	-0.087022	5.61629	-5.70331	0.0016483	0.0342151	-0.420877
1533	chr19	4490600	4505999	15400	*	6.94047	4.11911	7.59339	-3.47428	0.000254908	0.00751005	-0.420867
2337	chr9	63110800	63118599	7800	*	5.50486	1.28288	6.21056	-4.92768	0.00223329	0.0431645	-0.420805
66	chr10	79727800	79746399	18600	*	7.17902	-0.087022	7.91224	-7.99926	7.53e-13	5.15e-10	-0.420294
306	chr19	5694400	5717799	23400	*	6.80597	-0.087022	7.53807	-7.62509	7.82e-09	1.15e-06	-0.420248
840	chr3	97098600	97106599	8000	*	6.06283	4.08741	6.64504	-2.55762	6.2e-06	0.000333515	-0.420113
24	chr19	6241800	6272799	31000	*	7.61831	-0.087022	8.35251	-8.43953	4.49e-15	8.45e-12	-0.420069
300	chr5	144188400	144206399	18000	*	6.62002	-0.087022	7.35145	-7.43847	7.23e-09	1.09e-06	-0.4196
479	chr1	37386800	37401599	14800	*	5.80805	-0.087022	6.53529	-6.62231	1.6e-07	1.51e-05	-0.419502
1038	chr18	45937600	45943799	6200	*	5.13391	-0.087022	5.85532	-5.94234	2.51e-05	0.00109257	-0.419449
1301	chr7	141832400	141859199	26800	*	8.96726	8.11644	9.34246	-1.22602	9.15e-05	0.0031764	-0.419212
75	chr15	99910400	99928799	18400	*	7.2487	5.35499	7.82135	-2.46636	1.98e-12	1.19e-09	-0.419135
1553	chr6	55802800	55808599	5800	*	5.01956	1.85067	5.69089	-3.84022	0.000270637	0.00786686	-0.419132
738	chr11	69810400	69829799	19400	*	7.55367	5.41471	8.15328	-2.73857	3.07e-06	0.000187815	-0.419049
2135	chr9	120615400	120624999	9600	*	6.25148	3.6932	6.88699	-3.19378	0.00151817	0.0321191	-0.41869
596	chr5	123797200	123805599	8400	*	5.62189	-0.087022	6.34778	-6.43481	6.89e-07	5.22e-05	-0.418626
434	chr11	62227400	62241799	14400	*	5.66365	-0.087022	6.38986	-6.47688	7.43e-08	7.73e-06	-0.418617
115	chr16	20728800	20748199	19400	*	6.8199	-0.087022	7.55205	-7.63907	1.97e-11	7.75e-09	-0.418617
1618	chr11	112672800	112680199	7400	*	5.84191	2.84002	6.50498	-3.66495	0.000345794	0.00965337	-0.418499
29	chr2	91976600	91998599	22000	*	6.99936	0.871743	7.72805	-6.85631	1.63e-14	2.53e-11	-0.418454
804	chr14	60422400	60428799	6400	*	5.17484	-0.087022	5.89669	-5.98371	4.88e-06	0.000274294	-0.4184
128	chr6	83780000	83793599	13600	*	6.9096	4.77935	7.50834	-2.72899	4.63e-11	1.63e-08	-0.418388
1475	chr13	34850200	34858199	8000	*	6.45715	5.135	6.94262	-1.80762	0.000196668	0.00602258	-0.418367
2373	chr3	83549000	83561999	13000	*	6.54816	4.91993	7.08521	-2.16528	0.00240767	0.0458289	-0.418104
1227	chr9	57656200	57674599	18400	*	7.60575	6.35638	8.07693	-1.72055	6.91e-05	0.0025433	-0.418091
918	chr5	143367600	143402799	35200	*	8.47331	6.54918	9.04959	-2.50041	1.26e-05	0.000619966	-0.418071
576	chr5	113536000	113547199	11200	*	5.65654	-0.087022	6.38269	-6.46972	4.89e-07	3.84e-05	-0.418029
776	chr2	30164400	30177799	13400	*	5.43108	-0.087022	6.15539	-6.24242	3.98e-06	0.000231953	-0.417966
789	chr5	31503400	31511799	8400	*	5.20138	-0.087022	5.92351	-6.01053	4.5e-06	0.000257818	-0.417925
848	chr6	145375600	145382799	7200	*	5.20585	-0.087022	5.92802	-6.01504	6.84e-06	0.000364345	-0.41792
218	chr4	46557800	46575199	17400	*	6.23958	-0.087022	6.96934	-7.05636	9.73e-10	2.02e-07	-0.4178
1353	chr13	19879600	19886599	7000	*	4.9394	1.44269	5.62431	-4.18162	0.000120955	0.00403802	-0.417734
1450	chr14	56162000	56173999	12000	*	7.34515	6.32152	7.76604	-1.44451	0.000180515	0.00561866	-0.417553
833	chr2	181688800	181698799	10000	*	5.81004	-0.087022	6.53729	-6.62431	5.95e-06	0.000322464	-0.417416
708	chr8	61421800	61433399	11600	*	5.51186	-0.087022	6.23687	-6.32389	2.32e-06	0.000147996	-0.417236
202	chr19	6460400	6479399	19000	*	6.79911	-0.087022	7.53119	-7.61821	6.08e-10	1.36e-07	-0.416523
1088	chr14	78452400	78459799	7400	*	5.20972	-0.087022	5.93193	-6.01895	3.23e-05	0.00134196	-0.416299
37	chr9	108824200	108853799	29600	*	7.21048	-0.087022	7.94377	-8.03079	1.06e-13	1.3e-10	-0.416223
1614	chr4	22020000	22033399	13400	*	5.52267	-0.087022	6.24777	-6.33479	0.000335498	0.00938915	-0.416099
106	chr11	118709000	118734599	25600	*	6.84086	-0.087022	7.57308	-7.6601	1.58e-11	6.67e-09	-0.416015
1234	chr3	145872200	145879199	7000	*	4.65953	-0.087022	5.37483	-5.46185	7.02e-05	0.00256944	-0.41597
854	chr5	137605000	137622199	17200	*	7.50443	5.65082	8.07218	-2.42136	7.22e-06	0.000381739	-0.415944
328	chr11	96686200	96699799	13600	*	6.78202	4.68693	7.37718	-2.69025	1.22e-08	1.68e-06	-0.415938
1262	chr11	117317000	117336999	20000	*	6.07601	-0.087022	6.8049	-6.89192	7.72e-05	0.00276115	-0.41589
1722	chr2	28317600	28341399	23800	*	8.30186	7.18436	8.74484	-1.56048	0.000484776	0.0127098	-0.41581
33	chr15	78015400	78046599	31200	*	7.38274	-0.087022	8.11645	-8.20347	5.86e-14	8.02e-11	-0.415463
725	chr9	59998400	60007199	8800	*	5.40942	-0.087022	6.13354	-6.22056	2.66e-06	0.000165601	-0.415191
901	chr4	41723600	41737599	14000	*	6.82712	3.57061	7.5024	-3.93179	1.11e-05	0.000557239	-0.41516
916	chr4	154850800	154877599	26800	*	8.33059	7.2017	8.77613	-1.57444	1.26e-05	0.000618699	-0.41509
1501	chr18	58695000	58699999	5000	*	5.02576	1.66106	5.70558	-4.04452	0.000221101	0.0066535	-0.415028
1915	chr8	123653400	123663799	10400	*	5.19064	-0.087022	5.91266	-5.99968	0.000822248	0.0193943	-0.414838
1360	chr9	68081000	68088599	7600	*	5.93318	3.80899	6.5313	-2.72231	0.00012556	0.00417017	-0.414515
1888	chr6	37713200	37721199	8000	*	6.50716	5.33995	6.96114	-1.62119	0.000773359	0.018502	-0.414437
1970	chr10	81198800	81214799	16000	*	7.08967	4.41475	7.73331	-3.31856	0.000939195	0.0215343	-0.414263
1411	chr1	37968200	37973799	5600	*	5.01815	-0.087022	5.73825	-5.82528	0.000158305	0.00506766	-0.413922
55	chr11	4734000	4759399	25400	*	7.14493	-0.087022	7.87805	-7.96507	3.76e-13	3.09e-10	-0.41369
1623	chr6	34711000	34717599	6600	*	4.94283	-0.087022	5.66202	-5.74905	0.000351183	0.00977363	-0.413634
1899	chr15	75987800	76024999	37200	*	8.90012	7.75655	9.34893	-1.59238	0.000791159	0.0188182	-0.413575
2024	chr11	102932400	103001599	69200	*	9.67999	8.35368	10.1662	-1.81256	0.00111486	0.02488	-0.413425
2254	chr3	105445000	105450599	5600	*	4.74856	-0.087022	5.46518	-5.5522	0.00198035	0.0396851	-0.413371
1240	chr3	131293000	131296799	3800	*	4.49055	-0.087022	5.20314	-5.29017	7.17e-05	0.00261036	-0.4133
1877	chr2	131608200	131615199	7000	*	5.20176	-0.087022	5.92389	-6.01091	0.000749507	0.0180365	-0.41324
1327	chr19	5921600	5954199	32600	*	7.47214	4.32497	8.14245	-3.81748	0.000109169	0.00371593	-0.413191
282	chr2	131050200	131094599	44400	*	9.01758	7.48512	9.53985	-2.05473	5.56e-09	8.88e-07	-0.413163
107	chr8	70777800	70796999	19200	*	6.80665	-0.087022	7.53875	-7.62577	1.58e-11	6.67e-09	-0.412774
2400	chr8	12752200	12759599	7400	*	4.68405	-0.087022	5.39973	-5.48675	0.00253773	0.0477612	-0.412268
94	chr8	123416400	123444199	27800	*	7.57422	4.50258	8.24086	-3.73828	8.95e-12	4.3e-09	-0.412209
1230	chr5	127749200	127769399	20200	*	8.10021	7.0846	8.51913	-1.43453	6.98e-05	0.00256132	-0.412122
2266	chr17	45513200	45532199	19000	*	6.98349	4.53304	7.61081	-3.07777	0.0020287	0.0404387	-0.411908
900	chr10	128530600	128535599	5000	*	4.91845	-0.087022	5.63733	-5.72436	1.1e-05	0.000550595	-0.411699
7	chr14	55491200	55537199	46000	*	8.14985	3.08626	8.86946	-5.78319	1.04e-19	6.71e-16	-0.411526
125	chr8	123240800	123257599	16800	*	6.61048	-0.087022	7.34187	-7.42889	3.51e-11	1.27e-08	-0.411501
369	chr2	30748600	30761799	13200	*	6.0986	2.01824	6.80104	-4.7828	2.61e-08	3.2e-06	-0.411482
1700	chr13	112077600	112086599	9000	*	6.62875	5.5844	7.05466	-1.47026	0.000442788	0.0117649	-0.411481
1217	chr13	81043000	81048399	5400	*	4.72438	-0.087022	5.44065	-5.52767	6.51e-05	0.00241707	-0.411447
705	chr8	94129400	94147199	17800	*	6.95281	3.48003	7.63684	-4.15681	2.04e-06	0.000130888	-0.411086
1079	chr3	107577200	107581999	4800	*	5.4375	2.14479	6.11434	-3.96955	3.1e-05	0.00129615	-0.410708
1738	chr6	144656400	144659799	3400	*	4.09278	-0.087022	4.79755	-4.88457	0.000505371	0.0131311	-0.410521
1231	chr11	81279400	81285599	6200	*	4.66775	-0.087022	5.38318	-5.4702	6.98e-05	0.00256132	-0.410514
494	chr2	168231600	168240399	8800	*	5.595	-0.087022	6.32068	-6.4077	2.03e-07	1.86e-05	-0.410442
2388	chr15	83330200	83335599	5400	*	5.1607	2.29853	5.81603	-3.5175	0.00245233	0.0463859	-0.410257
303	chr10	128253400	128269799	16400	*	6.66163	2.84002	7.35719	-4.51717	7.66e-09	1.14e-06	-0.410126
1248	chr4	151361400	151369399	8000	*	5.60394	2.01824	6.29202	-4.27378	7.38e-05	0.00266976	-0.409954
343	chr5	36092800	36103199	10400	*	5.8079	-0.087022	6.53514	-6.62216	1.64e-08	2.16e-06	-0.409819
262	chr9	123060200	123071599	11400	*	5.98304	-0.087022	6.71139	-6.79841	3.57e-09	6.15e-07	-0.409806
1515	chr8	13045400	13069599	24200	*	8.13565	7.03636	8.57448	-1.53812	0.000234241	0.00698379	-0.40963
578	chr19	42418000	42428799	10800	*	5.3817	-0.087022	6.10558	-6.1926	5.01e-07	3.91e-05	-0.409534
1577	chr13	58648800	58656799	8000	*	6.44788	5.26457	6.90532	-1.64075	0.000292023	0.00836423	-0.409308
1682	chr5	118224800	118234799	10000	*	5.46091	-0.087022	6.18549	-6.27251	0.000426748	0.01146	-0.409211
2008	chr7	35274200	35282999	8800	*	5.26604	1.9727	5.94291	-3.97021	0.00105128	0.023648	-0.408828
2346	chr5	135322800	135331799	9000	*	6.52277	5.32666	6.98294	-1.65628	0.00226584	0.0436255	-0.40864
395	chr11	5853600	5877199	23600	*	7.90944	5.83317	8.50263	-2.66946	4.53e-08	5.18e-06	-0.408622
542	chr7	139169000	139183399	14400	*	5.50326	-0.087022	6.22819	-6.31522	3.35e-07	2.79e-05	-0.408592
2331	chr15	98223800	98229999	6200	*	6.26861	5.14585	6.71277	-1.56692	0.00222249	0.0430552	-0.408592
1451	chr11	99340600	99361599	21000	*	7.63809	6.11194	8.15934	-2.0474	0.000180543	0.00561866	-0.408369
590	chr14	54163000	54174199	11200	*	6.51664	4.81716	7.06399	-2.24683	6.62e-07	5.07e-05	-0.408333
20	chr3	89477400	89497399	20000	*	7.42954	5.49285	8.0073	-2.51445	2.6e-15	5.87e-12	-0.40815
1696	chr10	80765600	80776599	11000	*	4.85683	-0.087022	5.57493	-5.66195	0.000440044	0.0117196	-0.408101
404	chr10	75506600	75513599	7000	*	5.64227	1.44269	6.34748	-4.90478	5.1e-08	5.7e-06	-0.408092
1685	chr9	62586600	62599799	13200	*	6.97281	5.63281	7.46166	-1.82884	0.000430083	0.011529	-0.408088
118	chr8	121748000	121773399	25400	*	7.01874	-0.087022	7.75151	-7.83853	2.67e-11	1.02e-08	-0.408073
15	chr5	112733800	112774199	40400	*	8.75432	7.33391	9.25776	-1.92385	1.08e-15	3.24e-12	-0.407923
186	chr4	149637400	149660999	23600	*	6.98735	-0.087022	7.72003	-7.80705	2.77e-10	6.71e-08	-0.407876
1743	chr8	85052600	85056799	4200	*	4.22493	-0.087022	4.93255	-5.01957	0.000514509	0.0133333	-0.407777
1125	chr4	148093800	148135599	41800	*	8.76625	7.08655	9.3108	-2.22425	3.91e-05	0.00157158	-0.407734
119	chr2	127112600	127127799	15200	*	6.55533	-0.087022	7.28651	-7.37353	2.68e-11	1.02e-08	-0.407627
1028	chr3	57939600	57944399	4800	*	4.65141	-0.087022	5.36659	-5.45361	2.41e-05	0.00105955	-0.407498
939	chr4	138872200	138908599	36400	*	8.35287	6.30588	8.94296	-2.63708	1.44e-05	0.000690396	-0.407428
161	chr5	139322600	139342599	20000	*	6.61967	-0.087022	7.3511	-7.43812	1.13e-10	3.17e-08	-0.407428
1052	chr15	75560000	75568399	8400	*	6.05509	2.88866	6.7263	-3.83763	2.77e-05	0.0011894	-0.407419
169	chr10	80338200	80372999	34800	*	9.08149	8.25075	9.45092	-1.20016	1.57e-10	4.2e-08	-0.40735
805	chr14	25215800	25242399	26600	*	7.35544	3.92182	8.03799	-4.11617	4.91e-06	0.000275241	-0.407307
1397	chr2	128551400	128571999	20600	*	8.4405	7.64372	8.79992	-1.1562	0.000150577	0.00486858	-0.406736
1302	chr15	36851200	36859599	8400	*	4.96086	-0.087022	5.68028	-5.7673	9.35e-05	0.00324415	-0.406635
1461	chr10	79691400	79702199	10800	*	5.88257	3.00876	6.53858	-3.52982	0.000188775	0.00583626	-0.406275
1134	chr12	30249200	30255199	6000	*	5.34271	2.37978	6.0037	-3.62392	4.05e-05	0.00161259	-0.40597
402	chr4	45498200	45508399	10200	*	5.86862	-0.087022	6.59625	-6.68327	4.86e-08	5.46e-06	-0.405821
12	chr15	83525800	83556999	31200	*	8.34961	6.42378	8.92609	-2.50231	1.36e-16	5.13e-13	-0.405821
279	chr18	76315400	76325399	10000	*	5.95532	-0.087022	6.6835	-6.77052	5.2e-09	8.42e-07	-0.405678
1058	chr7	25643800	25649799	6000	*	5.22744	-0.087022	5.94983	-6.03685	2.83e-05	0.00120808	-0.405556
261	chr13	55323400	55339799	16400	*	6.11819	-0.087022	6.84731	-6.93433	3.57e-09	6.15e-07	-0.40536
1105	chr17	56765400	56794199	28800	*	8.62466	7.40246	9.09029	-1.68783	3.55e-05	0.00145194	-0.405242
866	chr9	119388000	119395199	7200	*	5.29343	-0.087022	6.01648	-6.1035	8.03e-06	0.000418681	-0.405091
2046	chr14	60903200	60910599	7400	*	5.00384	-0.087022	5.72378	-5.8108	0.00117768	0.0259993	-0.4049
569	chr17	46584400	46590999	6600	*	5.3622	-0.087022	6.0859	-6.17292	4.57e-07	3.63e-05	-0.404791
41	chr2	164978800	165007399	28600	*	7.37655	-0.087022	8.11025	-8.19727	1.4e-13	1.55e-10	-0.404763
366	chr5	117097200	117110999	13800	*	6.42506	-0.087022	7.15569	-7.24271	2.51e-08	3.1e-06	-0.404656
274	chr17	24855200	24867799	12600	*	5.94105	-0.087022	6.66914	-6.75616	4.79e-09	7.9e-07	-0.404653
703	chr3	88529400	88548399	19000	*	5.80942	-0.087022	6.53666	-6.62368	1.97e-06	0.000126574	-0.404122
661	chr11	119986400	120013999	27600	*	6.6954	-0.087022	7.42711	-7.51413	1.33e-06	9.08e-05	-0.40411
1448	chr4	139577000	139583599	6600	*	5.15823	1.9727	5.83033	-3.85763	0.000180018	0.0056155	-0.404065
83	chr10	62200400	62224999	24600	*	7.15344	-0.087022	7.88659	-7.97361	3.64e-12	1.98e-09	-0.404021
1586	chr8	45445800	45451799	6000	*	4.40165	-0.087022	5.11267	-5.1997	0.00029813	0.00849069	-0.404008
59	chr2	112232600	112258199	25600	*	7.06278	-0.087022	7.79567	-7.88269	4.44e-13	3.4e-10	-0.40379
363	chr5	114102200	114130599	28400	*	6.80427	-0.087022	7.53637	-7.62339	2.36e-08	2.94e-06	-0.40372
1729	chr14	30047400	30051599	4200	*	4.46821	-0.087022	5.18042	-5.26744	0.000493263	0.0128862	-0.403542
1314	chr13	107144600	107154799	10200	*	5.73118	2.42855	6.40845	-3.9799	0.000102046	0.00350523	-0.403066
28	chr10	80191600	80224199	32600	*	8.18986	6.04313	8.79024	-2.74712	1.49e-14	2.41e-11	-0.402785
1389	chr16	90748600	90763399	14800	*	5.9046	-0.087022	6.63247	-6.71949	0.000145732	0.00473906	-0.40262
604	chr15	73665800	73698599	32800	*	9.17229	8.42099	9.51783	-1.09684	7.17e-07	5.36e-05	-0.402558
1168	chr10	62411200	62421399	10200	*	6.82614	5.22956	7.35844	-2.12888	4.96e-05	0.00191926	-0.402339
248	chr11	54906200	54920999	14800	*	6.20965	-0.087022	6.93925	-7.02628	2.89e-09	5.26e-07	-0.402112
1928	chr5	30650000	30665399	15400	*	5.19886	-0.087022	5.92095	-6.00798	0.000851901	0.0199583	-0.402043
538	chr11	101453400	101463399	10000	*	6.58006	4.19785	7.20186	-3.00401	3.27e-07	2.75e-05	-0.402038
1926	chr11	20038200	20048599	10400	*	5.16346	-0.087022	5.88519	-5.97221	0.000849519	0.0199231	-0.401984
841	chr2	26936000	26956399	20400	*	6.98835	3.74192	7.66319	-3.92127	6.24e-06	0.000335044	-0.401957
726	chr6	84015000	84023999	9000	*	6.17757	3.10975	6.84402	-3.73427	2.67e-06	0.000166274	-0.401771
1174	chr4	148955000	148966999	12000	*	6.93465	4.90468	7.5229	-2.61822	5.25e-05	0.0020182	-0.401744
1569	chr15	98167400	98172199	4800	*	4.56263	-0.087022	5.27642	-5.36344	0.000283588	0.00816404	-0.401614
1581	chr5	139343600	139371199	27600	*	7.429	4.44752	8.09099	-3.64347	0.000294473	0.00841306	-0.40157
682	chr4	128886400	128923599	37200	*	7.76027	4.29264	8.4441	-4.15147	1.66e-06	0.000109867	-0.401463
1563	chr5	135010800	135027799	17000	*	5.84549	-0.087022	6.57297	-6.66	0.0002799	0.00808881	-0.401434
77	chr8	72453000	72474999	22000	*	6.89027	-0.087022	7.62265	-7.70967	2.14e-12	1.26e-09	-0.401381
1714	chr18	82444200	82460199	16000	*	7.20663	5.76691	7.71344	-1.94653	0.00046987	0.0123825	-0.401166
723	chr4	133212200	133241999	29800	*	7.11438	3.64279	7.79836	-4.15557	2.63e-06	0.000164579	-0.401004
853	chr4	155578000	155592599	14600	*	5.50404	-0.087022	6.22898	-6.316	7.19e-06	0.000380816	-0.400992
1529	chr1	150582000	150588999	7000	*	5.20458	-0.087022	5.92674	-6.01376	0.000250811	0.00740934	-0.400899
1	chr1	92987800	93045199	57400	*	8.48011	2.54293	9.20763	-6.6647	2.44e-35	1.1e-30	-0.400794
1660	chr8	123457600	123467999	10400	*	5.45763	-0.087022	6.18218	-6.2692	0.000399174	0.0108616	-0.400784
824	chr1	119540600	119550799	10200	*	5.81467	2.14479	6.50556	-4.36077	5.56e-06	0.000304683	-0.400714
1925	chr1	153740400	153748999	8600	*	5.81774	3.08626	6.46508	-3.37882	0.000849031	0.019922	-0.40071
672	chr17	25414200	25431399	17200	*	6.23442	0.871743	6.95729	-6.08554	1.57e-06	0.000105234	-0.400698
1334	chr8	87548200	87557399	9200	*	7.01349	6.03016	7.42433	-1.39417	0.000110131	0.00372903	-0.400676
2354	chr9	41137800	41144599	6800	*	4.67477	-0.087022	5.3903	-5.47733	0.00231209	0.0443648	-0.400661
251	chr19	5582400	5606199	23800	*	6.96929	2.74763	7.67499	-4.92736	3.03e-09	5.45e-07	-0.400459
234	chr11	31345200	31367599	22400	*	8.13534	7.0865	8.56233	-1.47584	1.99e-09	3.85e-07	-0.400261
151	chr5	37144400	37167999	23600	*	6.5852	-0.087022	7.3165	-7.40352	8.65e-11	2.59e-08	-0.400219
1433	chr11	61646800	61716399	69600	*	10.1574	9.23017	10.5536	-1.32345	0.000170213	0.0053637	-0.400197
1592	chr15	76083200	76141599	58400	*	9.43291	8.30598	9.87801	-1.57203	0.000307414	0.0087221	-0.399735
105	chr8	71609400	71627999	18600	*	6.83305	-0.087022	7.56524	-7.65227	1.44e-11	6.2e-09	-0.399633
43	chr10	78391400	78410999	19600	*	6.58937	1.18528	7.31265	-6.12737	1.75e-13	1.84e-10	-0.39958
1026	chr10	81497800	81545199	47400	*	8.94814	7.15217	9.50854	-2.35637	2.4e-05	0.0010555	-0.399469
1266	chr15	38179400	38198799	19400	*	6.62544	3.6932	7.28475	-3.59155	7.88e-05	0.0028111	-0.399465
1489	chr8	56263200	56269999	6800	*	5.56084	2.03701	6.24674	-4.20973	0.000210246	0.00637784	-0.399297
2115	chr7	142662200	142671399	9200	*	7.26066	6.52665	7.60077	-1.07412	0.00142848	0.0305074	-0.399096
838	chr9	121068800	121098999	30200	*	6.85859	-0.087022	7.59087	-7.67789	6.19e-06	0.000333205	-0.399064
533	chr8	111401400	111417799	16400	*	7.42493	6.07085	7.9164	-1.84555	3.15e-07	2.67e-05	-0.399042
2419	chr8	118282600	118301999	19400	*	7.90056	6.83317	8.33197	-1.4988	0.00259356	0.0484284	-0.398996
998	chr11	62915400	62923399	8000	*	4.6777	-0.087022	5.39328	-5.4803	2.06e-05	0.000932172	-0.398661
880	chr11	105288200	105300999	12800	*	5.21353	-0.087022	5.93578	-6.0228	9.19e-06	0.000471525	-0.398595
377	chr9	48441800	48450599	8800	*	5.94593	3.21855	6.59302	-3.37446	3e-08	3.59e-06	-0.398086
1090	chr6	114120000	114131799	11800	*	6.64351	4.47187	7.24634	-2.77447	3.24e-05	0.00134245	-0.397725
372	chr4	108164600	108175399	10800	*	6.00832	-0.087022	6.73682	-6.82385	2.75e-08	3.33e-06	-0.397336
735	chr4	156210600	156235199	24600	*	7.95577	6.36731	8.48682	-2.11951	2.94e-06	0.000180559	-0.397289
2129	chr15	73811600	73823599	12000	*	6.92522	5.63224	7.40507	-1.77283	0.00148068	0.0314141	-0.397278
354	chr11	51930000	51950599	20600	*	7.71916	6.15312	8.24674	-2.09362	1.98e-08	2.52e-06	-0.397199
88	chr7	35010600	35044599	34000	*	7.26816	-0.087022	8.0016	-8.08862	6.41e-12	3.26e-09	-0.397194
445	chr7	29216600	29236199	19600	*	7.55033	5.99174	8.07675	-2.08501	9e-08	9.13e-06	-0.397137
277	chr10	84710000	84723799	13800	*	6.58885	4.17949	7.21288	-3.03339	5e-09	8.16e-07	-0.396902
353	chr2	164632800	164674999	42200	*	9.08148	8.17692	9.47164	-1.29472	1.97e-08	2.52e-06	-0.396822
384	chr10	111887600	111900999	13400	*	6.40369	2.6489	7.09726	-4.44836	3.68e-08	4.32e-06	-0.396791
1115	chr6	88485600	88499599	14000	*	4.82354	-0.087022	5.54119	-5.62821	3.69e-05	0.00149566	-0.396582
2132	chr8	116060800	116076599	15800	*	7.66933	6.82088	8.04386	-1.22298	0.00150099	0.0318003	-0.396278
227	chr6	128060200	128073999	13800	*	6.36171	-0.087022	7.09206	-7.17908	1.35e-09	2.69e-07	-0.396278
286	chr11	101255400	101281999	26600	*	6.68151	1.44269	7.40311	-5.96042	5.69e-09	8.99e-07	-0.396094
1913	chr8	113570600	113583799	13200	*	6.39558	3.74125	7.03783	-3.29659	0.000820382	0.0193705	-0.395962
93	chr7	30296800	30321199	24400	*	6.71617	-0.087022	7.44796	-7.53498	8.55e-12	4.15e-09	-0.395816
1412	chr4	129505600	129509999	4400	*	4.47586	-0.087022	5.1882	-5.27523	0.000158564	0.00507237	-0.395396
2348	chr5	67401200	67410799	9600	*	5.61095	3.08626	6.24398	-3.15771	0.00227378	0.0437412	-0.395251
1004	chr14	67431000	67448199	17200	*	7.91275	7.12579	8.26923	-1.14344	2.09e-05	0.000942417	-0.395161
1580	chr16	9990800	9998599	7800	*	5.63359	2.6489	6.29575	-3.64684	0.000294043	0.00840609	-0.394845
1031	chr2	126566000	126570999	5000	*	4.77022	-0.087022	5.48714	-5.57416	2.43e-05	0.00106323	-0.394819
2366	chr1	183084600	183096999	12400	*	6.45854	4.0434	7.08304	-3.03964	0.00238006	0.0454374	-0.394765
1432	chr6	53753600	53766599	13000	*	6.84922	5.57461	7.32546	-1.75085	0.000169496	0.00534633	-0.394106
1281	chr13	103332000	103340199	8200	*	5.07325	-0.087022	5.79399	-5.88101	8.31e-05	0.00292967	-0.394068
2166	chr18	36010400	36016399	6000	*	4.86756	-0.087022	5.5858	-5.67282	0.00160479	0.0334658	-0.393521
2341	chr9	58281200	58323999	42800	*	9.21916	8.19537	9.64009	-1.44472	0.00225263	0.043464	-0.393454
1959	chr1	78999800	79004599	4800	*	4.44735	-0.087022	5.15919	-5.24621	0.000917327	0.0211446	-0.39307
2202	chr5	143319000	143326199	7200	*	5.21612	2.30431	5.87429	-3.56998	0.00175164	0.0359309	-0.393059
209	chr1	36397200	36425199	28000	*	7.43752	3.29654	8.1414	-4.84486	7.63e-10	1.65e-07	-0.392941
727	chr10	80702800	80734799	32000	*	7.11969	-0.087022	7.85274	-7.93976	2.76e-06	0.00017167	-0.392649
109	chr8	121711200	121733999	22800	*	7.29279	3.07045	7.9985	-4.92805	1.66e-11	6.83e-09	-0.39262
1666	chr11	95859000	95879199	20200	*	8.08422	7.28911	8.44314	-1.15403	0.000409314	0.0110974	-0.392615
1298	chr2	167080000	167089799	9800	*	6.49218	5.03674	7.0017	-1.96496	8.95e-05	0.00311587	-0.392605
1532	chr4	132561000	132572999	12000	*	6.67404	4.36595	7.28951	-2.92356	0.000254887	0.00751005	-0.392558
159	chr12	84590600	84610599	20000	*	6.8807	2.30431	7.59328	-5.28897	1.11e-10	3.15e-08	-0.392417
668	chr11	109323400	109334599	11200	*	6.45297	4.47403	7.03557	-2.56154	1.44e-06	9.76e-05	-0.392335
2181	chr19	4103000	4118199	15200	*	6.5137	3.96349	7.14861	-3.18512	0.00166826	0.03455	-0.392092
606	chr11	4939600	4951199	11600	*	5.45711	-0.087022	6.18166	-6.26868	7.26e-07	5.41e-05	-0.392016
512	chr8	72305200	72314399	9200	*	5.89754	1.55115	6.60586	-5.05471	2.39e-07	2.11e-05	-0.391916
1128	chr18	75422600	75437599	15000	*	5.27625	-0.087022	5.99912	-6.08615	3.96e-05	0.00158704	-0.391849
138	chr17	26547400	26558799	11400	*	6.1922	1.70867	6.90313	-5.19446	6.48e-11	2.12e-08	-0.391644
2365	chr5	123065400	123073799	8400	*	4.7952	-0.087022	5.51246	-5.59948	0.00237119	0.0452873	-0.391399
1114	chr15	76642400	76656799	14400	*	5.72417	-0.087022	6.45082	-6.53784	3.66e-05	0.00148211	-0.391259
688	chr3	89885800	89899799	14000	*	6.60625	3.15981	7.28928	-4.12947	1.75e-06	0.000114759	-0.391122
1185	chr7	99234200	99240999	6800	*	5.77626	2.87174	6.43402	-3.56228	5.48e-05	0.00208921	-0.390929
1989	chr5	140453600	140499999	46400	*	9.66817	8.97452	9.99526	-1.02074	0.000990836	0.0225013	-0.390728
1863	chr3	103467800	103479599	11800	*	7.06923	5.9294	7.5172	-1.5878	0.0007134	0.0172966	-0.390313
534	chr10	77638600	77654199	15600	*	7.00686	4.69286	7.62284	-2.92998	3.18e-07	2.69e-05	-0.390103
525	chr4	151397600	151409999	12400	*	6.01132	-0.087022	6.73984	-6.82686	2.76e-07	2.37e-05	-0.389603
750	chr12	87065000	87073799	8800	*	5.34608	-0.087022	6.06963	-6.15665	3.34e-06	0.000200963	-0.389552
1558	chr11	57580800	57590199	9400	*	5.6427	2.16835	6.32678	-4.15843	0.00027448	0.00795764	-0.389514
598	chr10	127226600	127249599	23000	*	7.34029	3.62976	8.03249	-4.40273	6.94e-07	5.24e-05	-0.389266
2440	chr8	47608200	47614799	6600	*	5.05825	2.42855	5.69882	-3.27028	0.00268659	0.0497134	-0.389195
504	chr4	133003800	133025799	22000	*	6.01321	-0.087022	6.74174	-6.82876	2.18e-07	1.95e-05	-0.389176
1875	chr11	46808400	46818599	10200	*	6.68707	5.75829	7.08373	-1.32545	0.000740866	0.0178476	-0.389136
924	chr2	121085200	121097199	12000	*	6.43011	2.88866	7.11665	-4.22798	1.31e-05	0.000638264	-0.388969
1772	chr12	74771800	74776399	4600	*	4.2212	-0.087022	4.92874	-5.01576	0.00055378	0.0141161	-0.388886
1503	chr11	56267400	56271199	3800	*	4.29873	-0.087022	5.00783	-5.09485	0.000222755	0.00669437	-0.388824
276	chr11	98565200	98586199	21000	*	7.48413	5.33237	8.08501	-2.75264	4.88e-09	7.98e-07	-0.388691
2338	chr10	7830000	7840199	10200	*	6.42237	4.4321	7.00625	-2.57415	0.00223474	0.0431662	-0.388538
724	chr2	157703200	157738599	35400	*	8.32863	6.62197	8.87699	-2.25501	2.65e-06	0.000165482	-0.388462
715	chr3	95679800	95688799	9000	*	5.17182	-0.087022	5.89364	-5.98066	2.38e-06	0.000150462	-0.388422
1491	chr7	68275400	68283399	8000	*	5.87868	3.6671	6.48534	-2.81825	0.000211478	0.00640661	-0.38832
1667	chr4	138856400	138869799	13400	*	6.46912	3.68658	7.11968	-3.4331	0.000410474	0.0111165	-0.388186
899	chr7	118392000	118395799	3800	*	4.91444	-0.087022	5.63327	-5.7203	1.09e-05	0.000549145	-0.387903
1802	chr9	108570800	108577399	6600	*	5.12034	2.01824	5.78848	-3.77024	0.000613753	0.0153842	-0.387891
1872	chr12	108000600	108023199	22600	*	7.61627	5.70499	8.19103	-2.48604	0.000732284	0.0176691	-0.387705
743	chr16	94869400	94880799	11400	*	5.37838	-0.087022	6.10222	-6.18925	3.15e-06	0.000191565	-0.387572
293	chr10	81351400	81375599	24200	*	6.97935	-0.087022	7.71201	-7.79903	6.21e-09	9.57e-07	-0.387526
110	chr11	120804400	120832799	28400	*	7.28752	-0.087022	8.021	-8.10802	1.66e-11	6.83e-09	-0.387513
68	chr16	18067800	18092799	25000	*	7.17952	-0.087022	7.91273	-7.99975	1.04e-12	6.88e-10	-0.387437
1287	chr7	16194000	16219799	25800	*	7.42648	4.11911	8.10394	-3.98483	8.4e-05	0.00294689	-0.387399
1366	chr16	30153200	30165999	12800	*	7.38147	6.51488	7.76113	-1.24625	0.000129729	0.00428972	-0.387304
2163	chr9	50248200	50254199	6000	*	5.19475	2.42855	5.8443	-3.41575	0.00159796	0.0333696	-0.387086
1368	chr4	151432400	151443799	11400	*	5.89701	2.84002	6.56292	-3.72289	0.000130414	0.00430606	-0.38682
388	chr2	25463400	25496599	33200	*	8.48689	6.76384	9.03752	-2.27368	3.78e-08	4.4e-06	-0.386786
288	chr2	165301400	165319399	18000	*	6.33062	-0.087022	7.06082	-7.14784	5.76e-09	9.04e-07	-0.386744
659	chr12	78935400	78950399	15000	*	6.28441	2.84002	6.96737	-4.12734	1.32e-06	9.02e-05	-0.386702
1175	chr9	62775600	62783199	7600	*	4.58841	-0.087022	5.30261	-5.38963	5.25e-05	0.0020182	-0.386687
2283	chr13	53773600	53788599	15000	*	7.58284	6.76331	7.949	-1.18569	0.00208281	0.0412083	-0.386641
86	chr4	41652200	41673399	21200	*	6.95863	-0.087022	7.69122	-7.77824	4.74e-12	2.49e-09	-0.386578
819	chr19	5977800	6000599	22800	*	7.76831	6.17435	8.3002	-2.12585	5.34e-06	0.000294285	-0.386459
178	chr14	55621400	55635599	14200	*	6.3579	-0.087022	7.08823	-7.17525	2.02e-10	5.13e-08	-0.386414
1832	chr3	138297200	138306799	9600	*	6.31606	4.87956	6.82232	-1.94275	0.000653508	0.0161126	-0.386393
967	chr7	80373600	80393999	20400	*	7.30362	4.004	7.98076	-3.97676	1.59e-05	0.000742471	-0.386364
1661	chr9	90057800	90077599	19800	*	7.84389	6.66956	8.29941	-1.62985	0.00039973	0.0108702	-0.386245
1717	chr2	154255800	154262599	6800	*	4.44923	-0.087022	5.1611	-5.24813	0.000477583	0.0125637	-0.386196
1585	chr15	86489600	86500599	11000	*	5.8483	2.43744	6.52996	-4.09252	0.000297413	0.00847561	-0.386121
843	chr13	70667000	70674999	8000	*	5.25792	-0.087022	5.98061	-6.06763	6.36e-06	0.00034059	-0.386065
1644	chr15	101288000	101307999	20000	*	6.82779	4.004	7.48085	-3.47686	0.000380582	0.0104525	-0.385955
2182	chr11	106297400	106368599	71200	*	10.2176	9.4565	10.5661	-1.10961	0.00167588	0.0346919	-0.385783
2249	chr5	117758400	117768999	10600	*	4.93813	-0.087022	5.65726	-5.74428	0.00194914	0.0391466	-0.385556
474	chr9	110414800	110424199	9400	*	5.76833	-0.087022	6.49529	-6.58231	1.47e-07	1.4e-05	-0.385538
2403	chr17	50327200	50332199	5000	*	4.93342	0.52479	5.64295	-5.11816	0.00254446	0.047828	-0.385529
430	chr8	110356600	110375799	19200	*	7.80237	6.7206	8.23714	-1.51654	6.9e-08	7.25e-06	-0.385244
1826	chr7	110623800	110633799	10000	*	5.9683	3.08626	6.62478	-3.53852	0.000649323	0.0160508	-0.385227
177	chr11	73004200	73021599	17400	*	6.52814	-0.087022	7.25921	-7.34623	1.97e-10	5.03e-08	-0.385092
565	chr9	121113200	121126399	13200	*	5.4296	-0.087022	6.15391	-6.24093	4.39e-07	3.51e-05	-0.385044
2157	chr10	120069400	120077799	8400	*	4.87191	-0.087022	5.5902	-5.67722	0.00156474	0.0327561	-0.384802
1645	chr6	124299800	124305799	6000	*	5.92057	4.05843	6.48936	-2.43093	0.000380669	0.0104525	-0.384744
1811	chr19	6018600	6028399	9800	*	6.09351	3.42142	6.73697	-3.31555	0.000630199	0.0157181	-0.38433
387	chr4	151968000	151987199	19200	*	6.4069	-0.087022	7.13744	-7.22447	3.78e-08	4.4e-06	-0.384155
1905	chr2	127313800	127321199	7400	*	5.54037	2.78839	6.18902	-3.40063	0.000802894	0.0190372	-0.384099
371	chr12	87079400	87095799	16400	*	6.08623	-0.087022	6.81517	-6.9022	2.68e-08	3.26e-06	-0.384073
447	chr11	20667800	20680799	13000	*	5.78743	-0.087022	6.51452	-6.60154	9.39e-08	9.48e-06	-0.383864
1246	chr1	185500800	185513399	12600	*	7.0487	5.93628	7.49053	-1.55425	7.35e-05	0.00266527	-0.383673
1059	chr11	6055000	6072999	18000	*	6.46983	3.36033	7.13833	-3.778	2.84e-05	0.00120895	-0.383277
484	chr5	33676400	33737199	60800	*	9.40427	7.87981	9.92525	-2.04544	1.66e-07	1.55e-05	-0.383124
1641	chr1	94019800	94029799	10000	*	7.39024	6.5867	7.75168	-1.16498	0.000379251	0.0104333	-0.383115
943	chr10	116827000	116832799	5800	*	5.70012	3.44007	6.31128	-2.87121	1.46e-05	0.000700291	-0.383049
1510	chr16	20557000	20572799	15800	*	6.59519	3.74125	7.25004	-3.50879	0.000229378	0.00686145	-0.38303
1076	chr7	44997800	45013999	16200	*	6.65009	3.48003	7.32147	-3.84144	3.06e-05	0.00128433	-0.382867
1849	chr14	70602600	70606999	4400	*	4.60786	0.470582	5.31165	-4.84107	0.000687305	0.0167901	-0.382742
2321	chr10	80434800	80476199	41400	*	9.53421	8.73207	9.89523	-1.16316	0.00218844	0.0425893	-0.382207
1652	chr4	119204600	119227199	22600	*	7.20739	4.47659	7.85469	-3.3781	0.000384334	0.0105085	-0.381996
53	chr2	181218600	181242799	24200	*	7.67031	4.96412	8.31602	-3.35191	3.32e-13	2.83e-10	-0.381947
1436	chr4	153749600	153770999	21400	*	8.44396	7.69715	8.78809	-1.09095	0.000171028	0.00537965	-0.381935
774	chr7	27646400	27672199	25800	*	7.041	3.6932	7.72014	-4.02694	3.95e-06	0.000230611	-0.38171
406	chr13	55377200	55387599	10400	*	5.88574	-0.087022	6.61349	-6.70051	5.13e-08	5.71e-06	-0.381628
417	chr8	122444800	122521399	76600	*	10.202	9.24598	10.6058	-1.35985	6.1e-08	6.61e-06	-0.381515
1139	chr11	95366400	95377799	11400	*	5.83641	2.6489	6.5086	-3.85969	4.21e-05	0.00166917	-0.381231
1904	chr13	70600200	70614399	14200	*	5.17433	-0.087022	5.89617	-5.9832	0.000800165	0.0189825	-0.381195
407	chr7	80327400	80337599	10200	*	5.70625	-0.087022	6.43277	-6.5198	5.2e-08	5.77e-06	-0.380995
104	chr14	65913200	65929599	16400	*	6.63434	-0.087022	7.36583	-7.45285	1.41e-11	6.14e-09	-0.380859
2127	chr6	88906600	88914399	7800	*	4.92057	-0.087022	5.63948	-5.7265	0.0014774	0.0313741	-0.380733
1707	chr2	19676800	19680999	4200	*	4.97942	2.31972	5.62205	-3.30233	0.000458679	0.0121371	-0.380314
1962	chr14	58455400	58460999	5600	*	5.25802	1.77727	5.94234	-4.16508	0.000922011	0.0212265	-0.380137
471	chr2	121295400	121308999	13600	*	5.81966	-0.087022	6.54697	-6.63399	1.41e-07	1.36e-05	-0.380122
1993	chr11	69046400	69054399	8000	*	5.09859	-0.087022	5.81961	-5.90663	0.00100958	0.0228809	-0.380118
2100	chr1	36787800	36798999	11200	*	5.00084	-0.087022	5.72074	-5.80776	0.00134131	0.0288503	-0.380078
991	chr8	85390400	85399199	8800	*	6.30294	4.57622	6.85408	-2.27786	1.97e-05	0.000896989	-0.379887
816	chr2	93915000	93926399	11400	*	5.65884	-0.087022	6.38502	-6.47204	5.26e-06	0.000291392	-0.379632
1247	chr1	61108400	61117399	9000	*	5.73655	2.75898	6.39832	-3.63934	7.36e-05	0.00266544	-0.379484
361	chr19	5856600	5873199	16600	*	6.56459	-0.087022	7.29581	-7.38283	2.13e-08	2.66e-06	-0.379428
887	chr14	55688600	55707799	19200	*	7.5979	6.36558	8.06561	-1.70003	9.99e-06	0.000508588	-0.379409
678	chr18	75714000	75726599	12600	*	6.13781	-0.087022	6.86704	-6.95406	1.61e-06	0.000107444	-0.379359
1988	chr3	9671200	9685999	14800	*	7.24793	6.20474	7.67357	-1.46883	0.000989642	0.0224855	-0.379327
1060	chr2	33961400	33994399	33000	*	8.68918	7.65813	9.11187	-1.45374	2.84e-05	0.00120895	-0.379072
2128	chr13	58008800	58016199	7400	*	4.98714	-0.087022	5.70687	-5.79389	0.00147884	0.0313898	-0.378819
719	chr15	76418200	76424599	6400	*	5.56946	2.01824	6.25633	-4.23809	2.51e-06	0.000157845	-0.378645
1343	chr18	16459000	16465199	6200	*	5.14418	-0.087022	5.8657	-5.95272	0.000116934	0.00393283	-0.378557
2038	chr11	51289800	51317999	28200	*	8.1562	7.16996	8.56778	-1.39782	0.00115013	0.025487	-0.378481
1251	chr7	134533600	134539799	6200	*	5.29796	2.81444	5.92787	-3.11343	7.45e-05	0.00268917	-0.378303
2097	chr9	63767200	63776399	9200	*	5.80049	3.15342	6.44226	-3.28884	0.00133031	0.0286546	-0.3783
1903	chr7	16431800	16437199	5400	*	5.24506	-0.087022	5.96763	-6.05465	0.000799312	0.0189722	-0.37814
1591	chr15	58330800	58341999	11200	*	6.71738	5.25509	7.22806	-1.97297	0.000307133	0.00871961	-0.378084
1228	chr5	139009200	139025599	16400	*	6.0914	-0.087022	6.82038	-6.9074	6.93e-05	0.00254734	-0.378037
1304	chr3	129712600	129717399	4800	*	4.69458	-0.087022	5.41042	-5.49744	9.41e-05	0.00325804	-0.37801
981	chr19	38511000	38520399	9400	*	5.1893	1.66106	5.87536	-4.2143	1.76e-05	0.000812101	-0.377993
342	chr14	60755800	60768199	12400	*	6.08481	-0.087022	6.81375	-6.90077	1.6e-08	2.11e-06	-0.377978
2317	chr11	79815400	79845199	29800	*	8.13236	6.83928	8.61223	-1.77295	0.00217429	0.0423869	-0.377954
926	chr11	113234200	113242999	8800	*	5.39086	-0.087022	6.11482	-6.20184	1.32e-05	0.000642301	-0.377541
647	chr8	120360000	120394999	35000	*	7.40736	-0.087022	8.14112	-8.22814	1.18e-06	8.22e-05	-0.377522
475	chr18	58067000	58078199	11200	*	5.95368	1.77727	6.65837	-4.8811	1.51e-07	1.44e-05	-0.377508
1468	chr18	33955000	33962999	8000	*	5.78951	2.68062	6.45798	-3.77736	0.000193419	0.00595134	-0.376814
1534	chr8	122016000	122158399	142400	*	11.1551	10.3036	11.5305	-1.22682	0.000255051	0.00751005	-0.376699
235	chr5	127635400	127647799	12400	*	5.95404	1.44269	6.66547	-5.22278	2e-09	3.85e-07	-0.376679
974	chr17	8389400	8400799	11400	*	6.24526	3.61109	6.88614	-3.27506	1.67e-05	0.000773629	-0.376429
1513	chr12	105967000	105978599	11600	*	6.51881	4.54171	7.10121	-2.5595	0.000232372	0.00693723	-0.376369
473	chr11	72441600	72459799	18200	*	5.63786	-0.087022	6.36387	-6.4509	1.43e-07	1.37e-05	-0.376271
2394	chr2	68564400	68574199	9800	*	5.7445	3.29654	6.37163	-3.07509	0.00249408	0.0470573	-0.376046
1490	chr4	41701800	41707799	6000	*	4.51143	-0.087022	5.22437	-5.31139	0.000210448	0.00637967	-0.376002
67	chr4	133495600	133512399	16800	*	6.50912	1.77727	7.2242	-5.44693	9.03e-13	6.09e-10	-0.375835
1809	chr1	135685000	135698999	14000	*	7.02054	5.39961	7.5565	-2.15689	0.000625589	0.0156204	-0.375796
1354	chr8	94328200	94368999	40800	*	9.09346	8.06939	9.51445	-1.44506	0.000121751	0.00406158	-0.375771
1631	chr19	4429000	4448399	19400	*	7.03426	4.25956	7.68434	-3.42478	0.000364256	0.0100877	-0.375673
1936	chr15	76425600	76440199	14600	*	6.23707	1.77727	6.94757	-5.17031	0.000872282	0.0203476	-0.375434
704	chr15	79117200	79139399	22200	*	5.46955	-0.087022	6.1942	-6.28122	1.97e-06	0.000126603	-0.375324
852	chr15	100752400	100760599	8200	*	5.10111	-0.087022	5.82215	-5.90918	7e-06	0.000371324	-0.375226
2374	chr13	46952800	46976799	24000	*	8.0588	7.07994	8.4685	-1.38855	0.00241362	0.0459228	-0.375043
1413	chr4	33509800	33528599	18800	*	6.8689	4.004	7.52439	-3.52039	0.000160507	0.00513089	-0.375025
2031	chr6	85136800	85153799	17000	*	6.73441	5.41045	7.22022	-1.80977	0.00114111	0.0253776	-0.374608
993	chr8	70866200	70881599	15400	*	6.15773	-0.087022	6.88706	-6.97408	2e-05	0.000910243	-0.374588
205	chr3	94367600	94405999	38400	*	8.8976	7.77406	9.34193	-1.56787	6.66e-10	1.47e-07	-0.374548
929	chr9	59172200	59185799	13600	*	6.33794	2.98242	7.01739	-4.03497	1.34e-05	0.000649796	-0.374496
1796	chr6	135256800	135271799	15000	*	6.82614	5.14665	7.37067	-2.22401	0.000597793	0.0150343	-0.374493
700	chr7	44751800	44784199	32400	*	7.5187	4.0434	8.20283	-4.15943	1.91e-06	0.000123169	-0.374136
1800	chr12	76186800	76190599	3800	*	4.11647	-0.087022	4.82177	-4.90879	0.000609031	0.0152829	-0.374091
220	chr11	103268400	103296999	28600	*	8.26692	7.19035	8.70048	-1.51013	1.09e-09	2.24e-07	-0.373911
305	chr4	128785000	128803199	18200	*	6.01842	-0.087022	6.74698	-6.83401	7.76e-09	1.15e-06	-0.373759
427	chr1	74936400	74958999	22600	*	7.77108	6.42233	8.26155	-1.83922	6.8e-08	7.19e-06	-0.373723
547	chr6	91361800	91419799	58000	*	9.16542	7.5156	9.70566	-2.19006	3.58e-07	2.96e-05	-0.373631
1597	chr2	119299000	119307599	8600	*	4.71364	1.44269	5.38954	-3.94685	0.000312171	0.00882934	-0.373497
373	chr4	129563600	129585199	21600	*	7.17714	4.62508	7.81219	-3.18711	2.75e-08	3.33e-06	-0.373269
256	chr6	113483600	113501799	18200	*	6.24102	-0.087022	6.97078	-7.0578	3.32e-09	5.86e-07	-0.3731
1737	chr7	118397200	118410399	13200	*	5.36337	-0.087022	6.08708	-6.1741	0.000505336	0.0131311	-0.373068
631	chr17	15366200	15376999	10800	*	6.16421	3.20722	6.82488	-3.61765	9.3e-07	6.66e-05	-0.373037
221	chr4	32815200	32832999	17800	*	6.45052	-0.087022	7.18126	-7.26828	1.15e-09	2.36e-07	-0.373029
2319	chr9	116506000	116526999	21000	*	7.9898	7.16443	8.35766	-1.19322	0.00218155	0.0424918	-0.373027
964	chr8	114919600	114932799	13200	*	6.9362	5.61185	7.42209	-1.81024	1.58e-05	0.000740505	-0.372955
440	chr4	136678800	136696399	17600	*	6.0394	-0.087022	6.76808	-6.8551	8.42e-08	8.64e-06	-0.372674
1215	chr7	118970200	118977799	7600	*	4.77245	1.28288	5.4571	-4.17422	6.38e-05	0.00237272	-0.372638
1778	chr5	140305000	140319999	15000	*	7.12764	5.59692	7.64963	-2.0527	0.000561826	0.0142728	-0.372463
1881	chr9	121465200	121476199	11000	*	5.53724	2.30431	6.21148	-3.90717	0.000764229	0.0183517	-0.372363
879	chr9	115093600	115101199	7600	*	5.10894	-0.087022	5.83007	-5.91709	9.15e-06	0.000470265	-0.37229
444	chr4	132470400	132485599	15200	*	5.70418	-0.087022	6.43069	-6.51771	8.84e-08	8.99e-06	-0.37209
947	chr15	74405200	74427199	22000	*	7.00596	3.57061	7.68857	-4.11796	1.48e-05	0.000707623	-0.372024
1186	chr5	135607800	135624799	17000	*	6.89792	4.1994	7.54312	-3.34373	5.49e-05	0.00208921	-0.371838
1834	chr17	29810400	29834999	24600	*	8.20278	7.15855	8.62867	-1.47011	0.000657163	0.0161851	-0.371793
1075	chr11	102770400	102786599	16200	*	6.44663	-0.087022	7.17735	-7.26438	3.05e-05	0.00128278	-0.371666
1908	chr8	45380800	45387199	6400	*	4.32665	-0.087022	5.03628	-5.1233	0.000809117	0.0191546	-0.371483
49	chr9	45355200	45383199	28000	*	8.0959	6.6734	8.59972	-1.92631	3.16e-13	2.82e-10	-0.371446
1165	chr6	127642400	127656199	13800	*	7.51274	6.63504	7.89551	-1.26047	4.9e-05	0.00190004	-0.371383
172	chr11	59254000	59297399	43400	*	9.43625	8.64073	9.79529	-1.15456	1.82e-10	4.77e-08	-0.371313
1547	chr16	5292400	5314599	22200	*	7.93335	6.98851	8.33426	-1.34576	0.000264382	0.00771939	-0.37095
450	chr8	122612800	122731199	118400	*	10.6417	9.59431	11.0683	-1.47402	9.65e-08	9.69e-06	-0.370813
2370	chr8	47594600	47600999	6400	*	5.89291	4.48774	6.39367	-1.90592	0.00238667	0.0454818	-0.370742
196	chr5	125022000	125051999	30000	*	7.24888	-0.087022	7.98227	-8.06929	4.5e-10	1.04e-07	-0.370665
103	chr5	142480600	142521799	41200	*	7.41704	-0.087022	8.15083	-8.23785	1.39e-11	6.08e-09	-0.370385
280	chr9	21010400	21043999	33600	*	8.00526	5.49983	8.63684	-3.13701	5.26e-09	8.49e-07	-0.37025
1459	chr10	76104800	76124999	20200	*	7.94211	7.05669	8.32702	-1.27033	0.000184201	0.00570264	-0.370246
1786	chr14	65782800	65808599	25800	*	7.88684	6.78003	8.32739	-1.54736	0.000576073	0.0145692	-0.370205
1051	chr5	28533400	28540399	7000	*	5.74873	3.52479	6.35656	-2.83177	2.76e-05	0.00118749	-0.370068
1752	chr9	55295400	55299199	3800	*	4.3061	-0.087022	5.01534	-5.10236	0.000526701	0.0135787	-0.36994
2287	chr7	45671600	45696599	25000	*	7.3332	4.85431	7.96274	-3.10843	0.00209208	0.0413192	-0.369835
382	chr15	72585600	72595999	10400	*	5.9947	1.55115	6.7049	-5.15375	3.48e-08	4.11e-06	-0.369779
2263	chr15	9004200	9007999	3800	*	4.45894	1.66106	5.11044	-3.44938	0.00201632	0.0402287	-0.369629
87	chr14	70537000	70562399	25400	*	6.97937	-0.087022	7.71202	-7.79905	4.98e-12	2.58e-09	-0.369581
1118	chr4	127752400	127770399	18000	*	7.43491	5.94095	7.9509	-2.00995	3.75e-05	0.00151431	-0.369556
1878	chr3	121622400	121631199	8800	*	6.25011	4.73478	6.7696	-2.03483	0.000752723	0.0181042	-0.369414
648	chr10	59932400	59941599	9200	*	5.27182	-0.087022	5.99465	-6.08167	1.2e-06	8.38e-05	-0.369046
32	chr2	155827400	155857999	30600	*	7.29703	-0.087022	8.03054	-8.11756	3.38e-14	4.77e-11	-0.368589
1637	chr4	134307200	134368599	61400	*	9.47262	8.35009	9.91673	-1.56665	0.000369373	0.0101919	-0.368219
524	chr4	128276400	128289799	13400	*	5.8053	-0.087022	6.53252	-6.61954	2.71e-07	2.33e-05	-0.368025
1369	chr11	62589200	62601599	12400	*	5.88458	-0.087022	6.61232	-6.69934	0.000131344	0.00433103	-0.367995
1380	chr15	71733400	71738999	5600	*	4.47116	-0.087022	5.18342	-5.27044	0.000139604	0.00456941	-0.367914
922	chr9	57260600	57283999	23400	*	7.72499	6.1071	8.26051	-2.15341	1.28e-05	0.000626788	-0.367696
2015	chr8	120349200	120357799	8600	*	5.18752	-0.087022	5.9095	-5.99652	0.00107247	0.024036	-0.367691
90	chr11	115291600	115360799	69200	*	9.27868	7.35498	9.85491	-2.49993	7.32e-12	3.67e-09	-0.367569
1698	chr11	101468200	101502799	34600	*	8.52263	7.66622	8.89942	-1.2332	0.000441939	0.0117502	-0.367568
857	chr9	113582600	113590599	8000	*	5.23299	-0.087022	5.95543	-6.04246	7.3e-06	0.000384886	-0.367435
2167	chr7	138551600	138580199	28600	*	8.82607	8.11609	9.15848	-1.04238	0.00161415	0.0336327	-0.367434
1376	chr11	46777400	46790399	13000	*	6.97072	6.01042	7.37566	-1.36524	0.000134818	0.00442557	-0.36726
797	chr2	28521400	28566999	45600	*	6.95281	-0.087022	7.68539	-7.77241	4.69e-06	0.000265584	-0.367106
839	chr11	55122400	55160599	38200	*	8.4437	7.18008	8.91774	-1.73766	6.19e-06	0.000333205	-0.366921
1109	chr7	29367600	29375999	8400	*	4.89708	-0.087022	5.61569	-5.70271	3.58e-05	0.00145774	-0.366865
1821	chr5	142755400	142763199	7800	*	4.68818	1.44269	5.36298	-3.92028	0.000643984	0.0159737	-0.366822
788	chr5	73600800	73614799	14000	*	6.47473	2.88866	7.16283	-4.27416	4.32e-06	0.000247548	-0.36661
954	chr9	119341600	119353199	11600	*	5.37695	-0.087022	6.10079	-6.18781	1.52e-05	0.000718903	-0.366464
2035	chr19	5357000	5360599	3600	*	4.10658	-0.087022	4.81166	-4.89868	0.00114379	0.0253875	-0.366388
1664	chr17	34791600	34829999	38400	*	8.74659	7.85903	9.13209	-1.27305	0.000406139	0.0110246	-0.36622
1536	chr11	101582000	101601799	19800	*	6.79327	3.50893	7.46975	-3.96082	0.000256066	0.00753011	-0.366203
1375	chr11	3969600	3985399	15800	*	5.25651	-0.087022	5.97919	-6.06621	0.000134774	0.00442557	-0.366193
1646	chr16	20789200	20804999	15800	*	6.95536	5.56675	7.45315	-1.8864	0.000381181	0.0104602	-0.36613
1562	chr6	115037600	115042799	5200	*	4.45348	-0.087022	5.16544	-5.25246	0.000278877	0.00806441	-0.36607
1550	chr6	51724200	51732999	8800	*	6.28343	4.76252	6.80383	-2.04131	0.000268088	0.00780955	-0.365817
1313	chr15	80445000	80465199	20200	*	7.75068	6.66522	8.18632	-1.5211	0.000101758	0.00350062	-0.36576
1996	chr18	24758800	24767599	8800	*	5.92833	3.36223	6.5644	-3.20217	0.00101641	0.0230011	-0.365515
1144	chr1	182799800	182806399	6600	*	4.85417	-0.087022	5.57223	-5.65925	4.31e-05	0.00170269	-0.365479
1135	chr11	3914800	3931999	17200	*	7.11028	4.72936	7.73197	-3.00261	4.05e-05	0.00161259	-0.365476
1848	chr4	53337000	53348199	11200	*	6.82893	5.44556	7.32577	-1.88021	0.000685036	0.0167437	-0.365457
690	chr2	120478800	120493799	15000	*	6.02332	-0.087022	6.75191	-6.83893	1.78e-06	0.00011642	-0.365297
1001	chr5	135877600	135886599	9000	*	4.92161	-0.087022	5.64053	-5.72756	2.08e-05	0.000937311	-0.36524
1095	chr11	74564200	74572999	8800	*	5.12422	-0.087022	5.84553	-5.93255	3.38e-05	0.00139263	-0.365217
1882	chr2	85019200	85035799	16600	*	7.45337	6.22383	7.92051	-1.69669	0.000766	0.0183844	-0.36505
780	chr8	71543000	71549599	6600	*	5.39776	-0.087022	6.12178	-6.2088	4.14e-06	0.000239989	-0.364861
634	chr11	66919000	66945199	26200	*	7.86066	6.59444	8.33523	-1.74079	9.77e-07	6.96e-05	-0.364801
135	chr5	120615000	120635999	21000	*	7.02544	0.953067	7.7538	-6.80074	5.99e-11	2e-08	-0.364768
2363	chr14	118357400	118374199	16800	*	7.78648	7.07085	8.12071	-1.04985	0.00236205	0.0451508	-0.364758
2099	chr5	144876800	144886399	9600	*	5.89767	3.29654	6.53625	-3.23971	0.00134129	0.0288503	-0.364617
577	chr11	116209200	116240799	31600	*	8.16266	6.38401	8.7208	-2.33679	4.97e-07	3.89e-05	-0.364382
1068	chr1	89955800	89978599	22800	*	8.05375	7.21849	8.42448	-1.20599	2.95e-05	0.00124585	-0.364302
1756	chr7	141658000	141666799	8800	*	6.21575	4.32737	6.78777	-2.4604	0.000531516	0.013672	-0.36417
758	chr8	84324000	84381199	57200	*	9.11349	7.88423	9.58057	-1.69635	3.58e-06	0.000213232	-0.364127
1073	chr14	57070400	57092399	22000	*	7.85278	6.81274	8.27765	-1.46491	3.04e-05	0.00128012	-0.363698
955	chr18	75353800	75364999	11200	*	5.64054	-0.087022	6.36658	-6.4536	1.52e-05	0.000718903	-0.363687
81	chr1	92418400	92445199	26800	*	7.05518	-0.087022	7.78806	-7.87508	2.72e-12	1.51e-09	-0.363604
1091	chr4	155139400	155154199	14800	*	6.10119	2.88866	6.77451	-3.88585	3.29e-05	0.00136121	-0.363541
1271	chr10	78443600	78455799	12200	*	5.76446	2.30431	6.44801	-4.1437	8.08e-05	0.0028707	-0.363401
1624	chr5	26231000	26245399	14400	*	6.91138	5.61069	7.39272	-1.78204	0.000352089	0.0097928	-0.363177
392	chr2	127452800	127467599	14800	*	6.1641	0.871743	6.88626	-6.01452	4.35e-08	5.01e-06	-0.362917
1593	chr8	95087000	95097599	10600	*	6.5004	4.28727	7.10721	-2.81994	0.00030789	0.00873013	-0.362866
1329	chr11	53899400	53911399	12000	*	6.42259	4.56573	6.99074	-2.425	0.000109361	0.00371688	-0.362508
1455	chr17	5925000	5930399	5400	*	4.18231	-0.087022	4.88903	-4.97605	0.000182405	0.00566257	-0.362481
552	chr11	113300200	113310799	10600	*	5.78663	-0.087022	6.51372	-6.60074	4.01e-07	3.28e-05	-0.362475
617	chr17	47448000	47496999	49000	*	9.46955	8.64797	9.83631	-1.18834	8.45e-07	6.18e-05	-0.362107
1838	chr15	75923600	75927999	4400	*	4.50029	-0.087022	5.21304	-5.30007	0.000669124	0.0164435	-0.362085
587	chr14	25437000	25454999	18000	*	7.30328	5.67986	7.83962	-2.15976	5.92e-07	4.55e-05	-0.361942
1798	chr11	68584200	68595199	11000	*	6.59662	4.75793	7.1625	-2.40457	0.00060223	0.0151291	-0.361941
1483	chr11	120559600	120565799	6200	*	4.66395	-0.087022	5.37933	-5.46635	0.000203937	0.00621148	-0.361926
663	chr4	45025200	45037999	12800	*	5.88667	-0.087022	6.61442	-6.70144	1.36e-06	9.28e-05	-0.361843
1930	chr10	78186800	78195399	8600	*	5.29073	-0.087022	6.01375	-6.10077	0.000856454	0.0200441	-0.361738
2003	chr6	90463000	90487199	24200	*	7.29753	4.68955	7.93659	-3.24704	0.001044	0.023543	-0.361697
1627	chr9	20723200	20730999	7800	*	4.51349	-0.087022	5.22647	-5.3135	0.000353818	0.00982275	-0.361293
230	chr15	99686800	99703199	16400	*	6.34504	-0.087022	7.07531	-7.16233	1.68e-09	3.29e-07	-0.361109
2339	chr8	112035000	112045599	10600	*	6.81155	5.64798	7.26474	-1.61676	0.00223529	0.0431662	-0.361072
1416	chr15	76262600	76278399	15800	*	7.70994	6.79355	8.1033	-1.30975	0.000161014	0.00513619	-0.36107
486	chr3	90383400	90397799	14400	*	5.77593	-0.087022	6.50294	-6.58996	1.82e-07	1.69e-05	-0.360874
260	chr4	117156800	117176399	19600	*	6.81416	2.92686	7.51159	-4.58474	3.54e-09	6.14e-07	-0.360863
318	chr16	93743400	93762599	19200	*	6.0977	-0.087022	6.82671	-6.91373	1.12e-08	1.58e-06	-0.360785
563	chr7	143806800	143817399	10600	*	5.63753	-0.087022	6.36354	-6.45057	4.37e-07	3.5e-05	-0.360751
1087	chr8	119527200	119545799	18600	*	5.18665	-0.087022	5.90862	-5.99564	3.19e-05	0.00132727	-0.360711
376	chr1	180405400	180422599	17200	*	5.96771	-0.087022	6.69597	-6.78299	2.93e-08	3.52e-06	-0.360426
1947	chr5	113593800	113669199	75400	*	10.0545	9.20487	10.4293	-1.22446	0.000902919	0.0209188	-0.360421
656	chr9	45389200	45418999	29800	*	7.63819	4.15552	8.32259	-4.16706	1.31e-06	9e-05	-0.360389
2077	chr4	128570400	128590599	20200	*	6.82297	4.29264	7.45642	-3.16378	0.00126483	0.0274956	-0.360378
1383	chr1	87054200	87075399	21200	*	7.81417	6.63224	8.27131	-1.63907	0.000142863	0.00466593	-0.360322
1226	chr7	80094000	80103399	9400	*	4.66656	-0.087022	5.38197	-5.46899	6.83e-05	0.0025151	-0.360281
1358	chr2	180086600	180091399	4800	*	4.37304	-0.087022	5.08355	-5.17057	0.000124544	0.00414252	-0.360252
1061	chr10	39933400	39944599	11200	*	7.26026	6.28114	7.67003	-1.38888	2.84e-05	0.00120895	-0.359995
2052	chr17	26992000	26998199	6200	*	3.87505	-0.087022	4.5745	-4.66152	0.00119547	0.0263149	-0.359871
1690	chr6	117724000	117736599	12600	*	7.61539	6.80617	7.97851	-1.17234	0.000436811	0.0116747	-0.359711
1896	chr18	60849600	60860199	10600	*	5.74149	2.54293	6.41418	-3.87126	0.000782423	0.0186399	-0.359704
344	chr1	55102600	55115399	12800	*	6.46897	4.43654	7.05749	-2.62095	1.65e-08	2.17e-06	-0.359703
2302	chr10	60990600	61008399	17800	*	8.5224	8.03276	8.77562	-0.742867	0.00214012	0.0419927	-0.35962
1477	chr19	5472000	5489199	17200	*	5.74187	-0.087022	6.46865	-6.55567	0.000198844	0.00608096	-0.359567
136	chr1	134281000	134299599	18600	*	6.69535	-0.087022	7.42707	-7.51409	6.06e-11	2.01e-08	-0.359478
2233	chr5	138197000	138208199	11200	*	5.89063	2.84002	6.55621	-3.71619	0.00187852	0.0379985	-0.359462
1565	chr7	44309600	44328199	18600	*	6.85917	3.92182	7.51876	-3.59695	0.000281436	0.0081228	-0.359182
620	chr2	165747800	165776799	29000	*	8.49907	7.67556	8.86639	-1.19084	8.52e-07	6.2e-05	-0.358888
1021	chr5	119157200	119175599	18400	*	8.00908	7.3016	8.34068	-1.03908	2.37e-05	0.00104738	-0.358755
911	chr2	29744800	29754599	9800	*	6.16622	3.50046	6.80925	-3.30879	1.19e-05	0.000591173	-0.358705
1679	chr13	69812400	69832799	20400	*	7.83226	6.68682	8.28147	-1.59465	0.000422068	0.0113546	-0.35869
1300	chr7	137308800	137377199	68400	*	10.4065	9.89698	10.6676	-0.770582	9.03e-05	0.0031368	-0.358582
953	chr18	56777400	56787399	10000	*	5.40501	-0.087022	6.1291	-6.21612	1.5e-05	0.000711938	-0.358494
2064	chr8	124664800	124684599	19800	*	5.19042	-0.087022	5.91243	-5.99945	0.00122764	0.0268659	-0.358472
2252	chr6	84295200	84335799	40600	*	9.23122	8.5268	9.56183	-1.03503	0.00196519	0.0394163	-0.358413
1408	chr9	74845200	74868799	23600	*	8.24276	7.51226	8.58175	-1.06949	0.000156181	0.00501033	-0.35838
917	chr18	47161200	47170599	9400	*	6.25517	4.64243	6.78991	-2.14748	1.26e-05	0.000618699	-0.358121
505	chr4	141195000	141207399	12400	*	5.77901	-0.087022	6.50604	-6.59306	2.18e-07	1.95e-05	-0.358038
744	chr7	126862600	126873199	10600	*	5.35393	-0.087022	6.07754	-6.16457	3.16e-06	0.000191565	-0.357931
823	chr15	98765400	98781399	16000	*	7.49749	6.39088	7.93799	-1.54712	5.51e-06	0.000302482	-0.357897
896	chr1	181014800	181023399	8600	*	4.9248	-0.087022	5.64377	-5.73079	1.08e-05	0.000544454	-0.357897
1957	chr8	107866400	107880999	14600	*	7.76121	7.10544	8.07563	-0.970188	0.000912832	0.0210688	-0.357771
2227	chr6	146693800	146703799	10000	*	6.25927	4.79873	6.76966	-1.97093	0.00184975	0.0375175	-0.357605
38	chr7	19508800	19537999	29200	*	7.90891	6.01516	8.48157	-2.46641	1.15e-13	1.37e-10	-0.357605
2048	chr11	98055400	98069599	14200	*	7.14698	5.91614	7.61438	-1.69825	0.00118765	0.0261903	-0.357536
1008	chr11	117141000	117157999	17000	*	6.5111	-0.087022	7.24209	-7.32912	2.18e-05	0.000976716	-0.357523
971	chr15	78085400	78096199	10800	*	6.25183	3.00876	6.92652	-3.91776	1.62e-05	0.000755756	-0.357494
497	chr4	106824800	106839599	14800	*	6.93302	5.00194	7.51012	-2.50817	2.08e-07	1.89e-05	-0.357312
795	chr8	116854800	116890199	35400	*	8.98697	8.30544	9.31005	-1.00461	4.62e-06	0.000262276	-0.357039
467	chr11	57804200	57822999	18800	*	7.02912	4.4449	7.6665	-3.2216	1.34e-07	1.3e-05	-0.356989
1568	chr5	116314000	116354799	40800	*	9.14262	8.34513	9.50226	-1.15713	0.000282757	0.00814532	-0.356793
2406	chr5	114899200	114908999	9800	*	6.56877	5.30579	7.04269	-1.73691	0.00256208	0.0480897	-0.356652
1295	chr2	32073000	32094799	21800	*	6.57539	3.64279	7.23472	-3.59193	8.7e-05	0.00303405	-0.356575
1745	chr6	137074000	137081399	7400	*	5.35645	-0.087022	6.0801	-6.16712	0.000517206	0.0133878	-0.356566
270	chr4	140896800	140939399	42600	*	9.30494	8.53252	9.65699	-1.12447	4.32e-09	7.22e-07	-0.356555
2117	chr3	103375200	103394999	19800	*	7.91753	7.02539	8.3043	-1.27891	0.00143455	0.030608	-0.356533
862	chr15	57834400	57847999	13600	*	5.05285	-0.087022	5.77335	-5.86037	7.66e-06	0.000401252	-0.356445
1180	chr2	29083600	29090999	7400	*	5.60525	2.76606	6.25923	-3.49318	5.38e-05	0.00205945	-0.356437
1306	chr18	64429400	64444199	14800	*	7.00261	5.6181	7.49966	-1.88156	9.62e-05	0.00332854	-0.356436
2004	chr9	120974200	120989999	15800	*	5.10156	-0.087022	5.82262	-5.90964	0.00104471	0.0235471	-0.356389
1937	chr14	24189600	24198799	9200	*	4.81882	1.66106	5.48963	-3.82857	0.000872575	0.0203476	-0.356316
97	chr11	88805000	88839399	34400	*	8.16989	6.62935	8.69345	-2.0641	1.05e-11	4.9e-09	-0.356266
163	chr1	89102200	89125999	23800	*	6.93139	-0.087022	7.66389	-7.75092	1.19e-10	3.3e-08	-0.356253
1521	chr3	135289800	135303999	14200	*	6.63372	4.96166	7.17718	-2.21552	0.000239864	0.00712322	-0.356072
2061	chr6	38963200	38969999	6800	*	4.99479	-0.087022	5.71462	-5.80164	0.00121686	0.0266688	-0.356018
476	chr13	95522000	95542799	20800	*	7.67968	6.49147	8.13817	-1.64671	1.56e-07	1.48e-05	-0.355925
1865	chr8	85086800	85101399	14600	*	6.05415	3.29654	6.70315	-3.40662	0.000715387	0.0173262	-0.355755
614	chr2	165479400	165506999	27600	*	8.22535	7.10988	8.66786	-1.55798	8.09e-07	5.95e-05	-0.355723
579	chr19	5649600	5676199	26600	*	7.5026	3.50893	8.20287	-4.69395	5.07e-07	3.95e-05	-0.355667
1742	chr5	112193400	112214599	21200	*	8.15135	7.39718	8.49778	-1.1006	0.000507869	0.0131687	-0.355461
1465	chr15	103247400	103259399	12000	*	6.66077	5.3195	7.14985	-1.83035	0.000190613	0.005877	-0.355411
599	chr11	53772000	53829999	58000	*	9.0393	7.55031	9.55447	-2.00416	6.95e-07	5.24e-05	-0.355397
511	chr15	79294800	79314599	19800	*	7.17008	4.75193	7.79482	-3.0429	2.36e-07	2.09e-05	-0.355394
532	chr7	130971600	130984199	12600	*	6.40182	3.29072	7.0704	-3.77967	2.98e-07	2.53e-05	-0.355351
2186	chr17	32331200	32341199	10000	*	5.69505	3.15981	6.32886	-3.16905	0.00168489	0.0348147	-0.355335
1311	chr5	135424000	135441799	17800	*	6.8244	5.15607	7.36732	-2.21125	0.000100341	0.00345713	-0.355327
1158	chr17	25238800	25260199	21400	*	7.82675	6.33935	8.34165	-2.0023	4.56e-05	0.00177906	-0.355205
1828	chr14	69690800	69703999	13200	*	6.42951	3.74125	7.07404	-3.33279	0.000649578	0.0160508	-0.354879
1129	chr11	120509800	120550199	40400	*	8.95999	7.94348	9.37912	-1.43564	3.97e-05	0.00158846	-0.354806
1184	chr11	115046600	115062799	16200	*	7.49341	6.61058	7.87761	-1.26703	5.47e-05	0.002087	-0.354507
2011	chr1	30083200	30091799	8600	*	6.86042	5.80249	7.28958	-1.48709	0.00105574	0.0237129	-0.354234
1867	chr11	34836600	34843999	7400	*	6.07875	4.587	6.59437	-2.00738	0.000720994	0.0174433	-0.353848
1131	chr1	172069400	172074799	5400	*	5.0557	0.470582	5.76842	-5.29784	3.99e-05	0.00159188	-0.353822
393	chr9	21731600	21750599	19000	*	5.87185	-0.087022	6.59951	-6.68653	4.36e-08	5.01e-06	-0.353807
1259	chr1	145848800	145854399	5600	*	4.79209	-0.087022	5.50931	-5.59633	7.68e-05	0.00275315	-0.353803
408	chr2	132224000	132238799	14800	*	5.83377	-0.087022	6.56118	-6.6482	5.48e-08	6.07e-06	-0.353758
428	chr9	121657400	121682999	25600	*	6.40599	-0.087022	7.13653	-7.22355	6.83e-08	7.19e-06	-0.35369
831	chr10	95366800	95380599	13800	*	6.66195	5.09415	7.18981	-2.09566	5.81e-06	0.000315548	-0.353654
1339	chr1	135166000	135174199	8200	*	5.72653	3.05554	6.36991	-3.31437	0.00011254	0.00379636	-0.353651
2236	chr8	105684600	105694399	9800	*	4.82397	-0.087022	5.54162	-5.62864	0.00188907	0.0381608	-0.353593
1765	chr7	35214200	35221799	7600	*	5.1134	1.9727	5.7834	-3.8107	0.000546143	0.0139766	-0.35339
2134	chr5	114872200	114889999	17800	*	8.02213	7.28746	8.36243	-1.07498	0.00151247	0.0320136	-0.353355
1787	chr7	98817600	98878399	60800	*	9.14153	7.56052	9.67144	-2.11092	0.000578017	0.0146102	-0.353267
400	chr4	135949000	135975399	26400	*	5.97013	-0.087022	6.6984	-6.78542	4.74e-08	5.35e-06	-0.353031
731	chr4	95070800	95084199	13400	*	6.57418	4.63822	7.15185	-2.51363	2.84e-06	0.000175713	-0.352684
1582	chr13	21995400	22011999	16600	*	7.89896	7.09351	8.26096	-1.16745	0.000294963	0.00842174	-0.352515
76	chr15	80314000	80353399	39400	*	7.75662	3.15981	8.46953	-5.30972	2.08e-12	1.24e-09	-0.352472
1726	chr14	56125200	56133999	8800	*	6.20243	4.42009	6.76105	-2.34096	0.000488863	0.0127934	-0.352432
63	chr9	103219600	103235199	15600	*	6.80386	3.54704	7.47916	-3.93211	5.78e-13	4.12e-10	-0.352324
367	chr17	83215000	83228199	13200	*	6.2475	2.16835	6.94991	-4.78156	2.52e-08	3.1e-06	-0.352305
124	chr10	127002600	127017399	14800	*	6.51134	1.77727	7.22646	-5.44919	3.39e-11	1.23e-08	-0.352293
439	chr17	24745800	24778199	32400	*	8.88448	8.1849	9.21351	-1.02861	8.23e-08	8.47e-06	-0.352216
517	chr7	99422400	99439199	16800	*	6.11488	-0.087022	6.84399	-6.93101	2.56e-07	2.23e-05	-0.35218
438	chr6	101198200	101210599	12400	*	5.67533	-0.087022	6.40163	-6.48865	8.12e-08	8.38e-06	-0.352137
2210	chr7	101311800	101328399	16600	*	6.05276	3.48003	6.68931	-3.20929	0.00178019	0.0363843	-0.352098
1856	chr9	121950400	121963399	13000	*	6.48251	4.86455	7.01803	-2.15348	0.000693333	0.0168735	-0.352002
753	chr1	86509000	86517999	9000	*	5.60627	2.01824	6.29444	-4.2762	3.4e-06	0.000204086	-0.351875
424	chr12	84783600	84834199	50600	*	9.4735	8.58801	9.85843	-1.27042	6.61e-08	7.04e-06	-0.351683
2185	chr7	134662600	134691599	29000	*	8.52341	7.66158	8.90174	-1.24015	0.00168484	0.0348147	-0.351414
1680	chr4	106705200	106718799	13600	*	6.52914	3.78904	7.17704	-3.388	0.000422593	0.011362	-0.351092
199	chr11	116241400	116270199	28800	*	7.11761	-0.087022	7.85066	-7.93768	4.88e-10	1.11e-07	-0.351052
717	chr11	102190600	102210399	19800	*	6.51588	1.55115	7.23425	-5.6831	2.48e-06	0.000156216	-0.350865
120	chr5	124116400	124144599	28200	*	7.00151	-0.087022	7.73423	-7.82125	2.71e-11	1.02e-08	-0.35073
666	chr19	6904000	6917399	13400	*	6.04275	-0.087022	6.77145	-6.85847	1.43e-06	9.72e-05	-0.350526
714	chr5	64589000	64604399	15400	*	6.19453	2.78839	6.876	-4.08761	2.38e-06	0.000150443	-0.350522
969	chr2	3682600	3692999	10400	*	5.24383	-0.087022	5.96638	-6.0534	1.61e-05	0.000751817	-0.350406
1407	chr2	128464000	128471599	7600	*	6.30468	4.8967	6.80594	-1.90924	0.00015591	0.00500517	-0.350247
449	chr10	81041200	81058799	17600	*	6.20509	-0.087022	6.93467	-7.02169	9.62e-08	9.68e-06	-0.350085
48	chr5	134730800	134775199	44400	*	8.93942	7.85098	9.37575	-1.52477	2.92e-13	2.75e-10	-0.349953
266	chr11	118551800	118582399	30600	*	6.82647	-0.087022	7.55864	-7.64567	4.04e-09	6.86e-07	-0.349944
783	chr1	89080600	89094999	14400	*	6.30787	2.92686	6.98835	-4.06149	4.26e-06	0.000245765	-0.349932
1150	chr2	127321200	127351799	30600	*	8.49641	7.30347	8.9559	-1.65243	4.38e-05	0.00171868	-0.34985
1969	chr18	36002200	36007799	5600	*	4.57916	-0.087022	5.29322	-5.38024	0.000938696	0.0215337	-0.349802
1755	chr5	144309600	144321999	12400	*	6.47901	4.74371	7.03133	-2.28761	0.000530971	0.0136658	-0.349633
1218	chr5	136208600	136293399	84800	*	9.70805	8.5778	10.1539	-1.57608	6.54e-05	0.00242437	-0.349599
1161	chr1	74178600	74196999	18400	*	6.91094	4.73979	7.51373	-2.77394	4.83e-05	0.00187902	-0.349546
238	chr7	66804600	66819799	15200	*	6.25339	-0.087022	6.98321	-7.07024	2.11e-09	4e-07	-0.3493
952	chr11	69902000	69920799	18800	*	6.52537	2.01824	7.23674	-5.2185	1.5e-05	0.000711932	-0.349278
1966	chr2	167526000	167607799	81800	*	10.6228	10.0424	10.9107	-0.868243	0.000926631	0.0212894	-0.349168
73	chr9	121756200	121804199	48000	*	7.65323	-0.087022	8.38749	-8.47452	1.84e-12	1.13e-09	-0.349099
1688	chr5	114841600	114866599	25000	*	8.42312	7.49051	8.82081	-1.3303	0.000436142	0.0116707	-0.34886
602	chr11	51840600	51853599	13000	*	6.07645	2.14479	6.77509	-4.6303	7.09e-07	5.32e-05	-0.348635
2055	chr11	118031400	118152199	120800	*	10.6052	9.59827	11.022	-1.42374	0.00119846	0.0263423	-0.347973
1064	chr11	119321400	119364599	43200	*	9.44183	8.70723	9.78212	-1.07489	2.86e-05	0.00121433	-0.347767
1365	chr19	58817200	58832399	15200	*	5.86331	-0.087022	6.59091	-6.67794	0.000129403	0.00428207	-0.347645
869	chr4	43496200	43516999	20800	*	7.52372	5.96029	8.0509	-2.09061	8.31e-06	0.000431779	-0.347606
1336	chr8	122160000	122281399	121400	*	10.9561	10.1543	11.317	-1.16272	0.000110492	0.00373519	-0.347606
963	chr17	34171200	34219799	48600	*	9.37532	8.56642	9.73835	-1.17193	1.58e-05	0.000738796	-0.347516
422	chr9	61378800	61425399	46600	*	8.97713	7.84225	9.42401	-1.58176	6.4e-08	6.85e-06	-0.347099
1949	chr1	128646000	128660799	14800	*	6.90589	5.77132	7.35269	-1.58138	0.000903086	0.0209188	-0.347029
2156	chr9	20879200	20886799	7600	*	4.45338	1.44269	5.1169	-3.67421	0.00156465	0.0327561	-0.34682
454	chr17	46647400	46670199	22800	*	6.19926	-0.087022	6.92882	-7.01584	1.02e-07	1.01e-05	-0.346705
1494	chr10	75302400	75345199	42800	*	8.95326	7.84902	9.39323	-1.5442	0.0002152	0.00650628	-0.346615
855	chr5	144847400	144862199	14800	*	5.98039	1.85067	6.68401	-4.83333	7.27e-06	0.000383948	-0.346533
1264	chr1	155244000	155253799	9800	*	4.94744	-0.087022	5.66669	-5.75371	7.73e-05	0.00276137	-0.346492
2334	chr9	71394600	71414999	20400	*	8.07118	7.26151	8.43443	-1.17292	0.00222556	0.0430705	-0.346313
846	chr8	71292800	71313799	21000	*	6.32364	2.16835	7.02785	-4.8595	6.68e-06	0.00035645	-0.345885
2000	chr11	52202800	52209399	6600	*	5.80828	4.43654	6.303	-1.86646	0.0010254	0.0231581	-0.345721
153	chr5	113155000	113173999	19000	*	6.71146	1.18528	7.43585	-6.25057	9.04e-11	2.67e-08	-0.345579
1037	chr2	163254400	163266399	12000	*	5.7978	1.85067	6.49686	-4.64618	2.49e-05	0.00108674	-0.345523
664	chr17	27027000	27081999	55000	*	10.0591	9.42567	10.3658	-0.94017	1.39e-06	9.42e-05	-0.345491
1677	chr11	5930200	5950399	20200	*	7.57303	6.62528	7.97471	-1.34943	0.000417523	0.0112457	-0.345072
122	chr14	25503200	25529199	26000	*	6.80532	-0.087022	7.53742	-7.62445	2.98e-11	1.1e-08	-0.344946
1804	chr4	141568200	141639399	71200	*	9.43113	8.07603	9.92279	-1.84676	0.000616512	0.0154364	-0.344933
1808	chr3	89205000	89225399	20400	*	5.4003	-0.087022	6.12434	-6.21136	0.000624444	0.0156004	-0.344897
1206	chr11	69418800	69439999	21200	*	7.79132	6.79399	8.20569	-1.4117	6.16e-05	0.00230615	-0.344427
877	chr19	45305400	45313799	8400	*	5.31482	-0.087022	6.03808	-6.1251	8.83e-06	0.000455002	-0.344348
1958	chr10	61590400	61624199	33800	*	8.32115	7.17625	8.77024	-1.59399	0.000914114	0.0210877	-0.344224
1148	chr5	137046400	137055599	9200	*	4.88313	-0.087022	5.60157	-5.68859	4.35e-05	0.00171183	-0.343928
961	chr6	87325200	87338399	13200	*	5.42944	-0.087022	6.15374	-6.24077	1.55e-05	0.000728622	-0.343855
1278	chr7	142388800	142401399	12600	*	7.36882	6.49879	7.74946	-1.25067	8.22e-05	0.00290608	-0.343777
903	chr1	156097200	156108199	11000	*	6.27296	4.28188	6.85693	-2.57506	1.14e-05	0.000570519	-0.343705
1479	chr9	20957000	20969399	12400	*	6.99971	5.87893	7.44343	-1.5645	0.000201358	0.00614952	-0.343605
1213	chr2	118645400	118664599	19200	*	6.61871	3.22979	7.29951	-4.06972	6.35e-05	0.00236357	-0.343412
1340	chr5	142248800	142307199	58400	*	9.7517	9.13925	10.0511	-0.911826	0.000113821	0.00383671	-0.343401
507	chr14	30016000	30024399	8400	*	5.4927	-0.087022	6.21755	-6.30457	2.23e-07	1.98e-05	-0.342858
2433	chr3	94772400	94785199	12800	*	6.78074	5.66127	7.22416	-1.56289	0.00265411	0.0492739	-0.342669
2174	chr1	193782400	193787199	4800	*	4.49786	1.44269	5.16367	-3.72098	0.00163653	0.034002	-0.342646
959	chr9	102958400	103011599	53200	*	9.54851	8.80854	9.8905	-1.08196	1.54e-05	0.000726274	-0.342642
2089	chr5	75669000	75680399	11400	*	6.99151	6.11169	7.37487	-1.26318	0.00130445	0.0282053	-0.342558
814	chr2	167196600	167258599	62000	*	9.48461	8.44023	9.91053	-1.47031	5.22e-06	0.000289491	-0.342458
1730	chr11	59154000	59164399	10400	*	4.93341	-0.087022	5.65248	-5.7395	0.000494925	0.0129221	-0.342343
2150	chr2	28740800	28823799	83000	*	9.97707	9.0985	10.3601	-1.26158	0.00155675	0.0327055	-0.342174
142	chr17	45536800	45568399	31600	*	7.64303	4.96719	8.28674	-3.31954	6.73e-11	2.12e-08	-0.342144
1123	chr7	45396800	45434199	37400	*	8.93031	7.99512	9.32868	-1.33356	3.88e-05	0.0015607	-0.342144
2199	chr1	180302000	180309199	7200	*	6.12986	4.75404	6.62533	-1.87129	0.00174083	0.0357579	-0.341995
2225	chr8	88362800	88401199	38400	*	9.30939	8.6744	9.61666	-0.942261	0.00183275	0.0371969	-0.341902
2218	chr5	113778800	113812199	33400	*	9.43968	8.87689	9.72104	-0.84415	0.0018106	0.0368723	-0.341784
1611	chr7	141073600	141122799	49200	*	9.65189	8.97241	9.97428	-1.00187	0.000331466	0.00929361	-0.341678
2002	chr4	150731800	150791199	59400	*	9.29148	8.25764	9.71486	-1.45722	0.00103743	0.0234065	-0.341598
2276	chr6	83052600	83075399	22800	*	7.80785	6.43144	8.30342	-1.87199	0.00206705	0.0410102	-0.341389
1961	chr10	86971200	86982799	11600	*	6.7676	5.5977	7.22216	-1.62447	0.00092032	0.0211983	-0.341365
1441	chr10	7112600	7134799	22200	*	7.92245	7.02811	8.30982	-1.28172	0.000174342	0.00546487	-0.341283
216	chr10	128380200	128402199	22000	*	6.74186	-0.087022	7.47374	-7.56076	8.79e-10	1.84e-07	-0.341198
716	chr5	138943600	138999799	56200	*	9.38203	8.45783	9.77748	-1.31966	2.4e-06	0.000151226	-0.341197
1795	chr2	28584200	28633999	49800	*	9.57374	8.90256	9.89337	-0.990813	0.000597112	0.0150256	-0.340911
1570	chr13	74501000	74504599	3600	*	4.10437	-0.087022	4.8094	-4.89642	0.000284988	0.00819875	-0.340863
1025	chr11	50569400	50606999	37600	*	8.82929	7.92821	9.2185	-1.29029	2.39e-05	0.00105507	-0.340788
2333	chr17	51878800	51886199	7400	*	6.13733	4.94002	6.59775	-1.65773	0.00222465	0.0430705	-0.340728
1069	chr2	28385200	28409999	24800	*	8.08727	7.0122	8.52049	-1.50829	2.95e-05	0.00124757	-0.340713
1268	chr2	27032800	27048599	15800	*	7.85496	7.0931	8.20377	-1.11067	8.02e-05	0.00285864	-0.340689
1633	chr17	28092000	28175999	84000	*	10.2952	9.56444	10.6343	-1.06989	0.000367274	0.0101588	-0.340647
1189	chr1	180341400	180364199	22800	*	6.12988	-0.087022	6.85906	-6.94608	5.67e-05	0.00215514	-0.340479
662	chr2	25133200	25152999	19800	*	7.78063	6.7006	8.215	-1.5144	1.36e-06	9.27e-05	-0.340477
1391	chr7	25161200	25186799	25600	*	6.93901	4.03179	7.59693	-3.56513	0.000146353	0.00475243	-0.340236
1045	chr3	100387200	100411799	24600	*	8.30005	7.46107	8.67185	-1.21079	2.68e-05	0.00115672	-0.340012
112	chr1	36056800	36076599	19800	*	6.37259	2.01824	7.08107	-5.06283	1.73e-11	6.99e-09	-0.340007
1286	chr5	148247000	148255799	8800	*	4.72402	0.871743	5.42046	-4.54872	8.39e-05	0.00294663	-0.339928
1763	chr15	35274800	35289999	15200	*	6.91007	5.66636	7.38011	-1.71375	0.000543956	0.0139364	-0.339632
1009	chr2	30661600	30684199	22600	*	6.46195	-0.087022	7.19274	-7.27976	2.19e-05	0.000978199	-0.339604
1595	chr2	179414200	179457999	43800	*	9.71064	9.19455	9.97426	-0.779715	0.000308525	0.00873715	-0.339586
1317	chr2	158991800	159007199	15400	*	6.9956	5.77096	7.46173	-1.69077	0.000103797	0.0035599	-0.339466
957	chr11	113717400	113742599	25200	*	6.58264	-0.087022	7.31392	-7.40095	1.53e-05	0.000719947	-0.339448
2265	chr8	107669600	107678599	9000	*	6.11181	4.93409	6.56806	-1.63396	0.00202183	0.0403196	-0.339402
1656	chr14	52032000	52040999	9000	*	6.27298	4.89508	6.76882	-1.87374	0.00039134	0.0106742	-0.3389
1561	chr10	60838800	60905999	67200	*	10.1415	9.5994	10.4151	-0.815745	0.000278023	0.00804487	-0.338864
2197	chr2	159420400	159436999	16600	*	7.46592	6.81129	7.77994	-0.968655	0.00173166	0.0356018	-0.338795
323	chr4	47196600	47238399	41800	*	8.74329	7.6013	9.19175	-1.59045	1.17e-08	1.63e-06	-0.338792
570	chr5	114042600	114072599	30000	*	6.42998	-0.087022	7.16063	-7.24765	4.6e-07	3.65e-05	-0.338791
1202	chr12	112889600	112929399	39800	*	8.65689	7.26804	9.15472	-1.88668	6.05e-05	0.00227455	-0.338437
594	chr5	134215400	134224599	9200	*	5.40528	-0.087022	6.12937	-6.21639	6.81e-07	5.18e-05	-0.338409
1394	chr1	165310000	165314999	5000	*	4.2241	-0.087022	4.9317	-5.01872	0.000147434	0.00477724	-0.338325
2215	chr14	118551400	118557399	6000	*	4.83508	-0.087022	5.55289	-5.63991	0.00179738	0.0366527	-0.338256
895	chr11	115144000	115188199	44200	*	9.1678	8.26473	9.55756	-1.29283	1.08e-05	0.000544454	-0.338238
733	chr10	79915200	79958599	43400	*	7.47229	3.6932	8.16659	-4.47339	2.91e-06	0.000179241	-0.338113
1204	chr1	75436800	75477999	41200	*	8.79425	7.41214	9.29086	-1.87872	6.12e-05	0.00229635	-0.338029
1182	chr10	94841000	94847199	6200	*	4.66859	-0.087022	5.38403	-5.47106	5.41e-05	0.00206634	-0.337949
1035	chr11	109537200	109545799	8600	*	4.89789	-0.087022	5.61652	-5.70354	2.48e-05	0.00108111	-0.337614
1395	chr4	139486400	139573399	87000	*	10.3607	9.65134	10.6929	-1.04161	0.00014758	0.00477852	-0.337605
1555	chr10	42579400	42589999	10600	*	6.92943	5.84588	7.36462	-1.51873	0.000271898	0.00789799	-0.337579
2294	chr10	121153600	121162399	8800	*	6.5902	5.68191	6.98137	-1.29946	0.00211658	0.0416755	-0.337453
1181	chr15	99023400	99069999	46600	*	9.03441	8.17198	9.4129	-1.24092	5.4e-05	0.00206368	-0.337333
1265	chr9	120845000	120859399	14400	*	6.45197	4.03701	7.07645	-3.03944	7.87e-05	0.00280999	-0.337261
1775	chr1	120124200	120136599	12400	*	5.35881	-0.087022	6.08248	-6.1695	0.000557475	0.0141862	-0.337156
1895	chr4	135800000	135825599	25600	*	8.18588	7.16103	8.60706	-1.44603	0.00078073	0.0186094	-0.337118
2356	chr17	27205200	27264999	59800	*	10.3865	9.90732	10.6356	-0.728241	0.00233255	0.0447194	-0.337117
513	chr2	168790000	168872599	82600	*	10.3701	9.82863	10.6435	-0.814872	2.4e-07	2.11e-05	-0.337104
1378	chr9	105524800	105537599	12800	*	5.80614	1.28288	6.51779	-5.23491	0.000137446	0.00450531	-0.337096
2211	chr7	110892600	110903799	11200	*	6.85139	5.90661	7.25229	-1.34568	0.00178201	0.036405	-0.336967
1976	chr17	28065800	28084199	18400	*	7.65329	6.64462	8.07049	-1.42586	0.000961142	0.0219705	-0.336934
1851	chr11	88664800	88680399	15600	*	5.00008	-0.087022	5.71997	-5.80699	0.000689125	0.0168116	-0.336744
1319	chr15	75901400	75920199	18800	*	6.03426	-0.087022	6.76291	-6.84993	0.000104908	0.00359256	-0.33672
330	chr10	81067400	81104799	37400	*	8.35405	6.78386	8.88228	-2.09842	1.25e-08	1.71e-06	-0.336634
459	chr2	28688800	28703399	14600	*	5.78971	-0.087022	6.51682	-6.60384	1.2e-07	1.18e-05	-0.336614
782	chr17	87338200	87353399	15200	*	6.04914	2.56415	6.73362	-4.16947	4.24e-06	0.000244681	-0.336405
2404	chr5	142608600	142619799	11200	*	5.62583	3.08626	6.25996	-3.1737	0.00255544	0.0479983	-0.336261
1211	chr2	25747600	25790399	42800	*	9.43596	8.76529	9.75541	-0.990115	6.3e-05	0.00234931	-0.336201
152	chr11	94655800	94677799	22000	*	6.82228	-0.087022	7.55443	-7.64146	8.77e-11	2.61e-08	-0.335987
1018	chr8	79219400	79233599	14200	*	7.22204	6.2542	7.62893	-1.37472	2.31e-05	0.00102359	-0.335918
1149	chr5	116250400	116291999	41600	*	9.22176	8.48697	9.56211	-1.07514	4.37e-05	0.00171846	-0.335911
822	chr11	113919400	113925999	6600	*	5.3838	0.52479	6.10074	-5.57595	5.5e-06	0.00030196	-0.33587
164	chr11	51639400	51660999	21600	*	6.82103	-0.087022	7.55319	-7.64021	1.37e-10	3.76e-08	-0.335852
1514	chr11	84519000	84535799	16800	*	8.03718	7.37304	8.35443	-0.981386	0.00023379	0.00697494	-0.33585
540	chr10	80901600	80912999	11400	*	5.71095	-0.087022	6.4375	-6.52452	3.3e-07	2.76e-05	-0.335598
2231	chr11	119367800	119421999	54200	*	9.45769	8.58504	9.83905	-1.25401	0.00186965	0.037853	-0.335422
849	chr13	54730400	54742799	12400	*	6.10975	2.84002	6.78561	-3.94558	6.92e-06	0.000368157	-0.335318
1405	chr3	58603800	58620199	16400	*	5.80195	-0.087022	6.52915	-6.61617	0.000155663	0.0050037	-0.33528
2040	chr12	84644200	84668599	24400	*	7.97935	6.93822	8.40448	-1.46626	0.00115177	0.0255021	-0.33527
1610	chr14	75182400	75194399	12000	*	6.03162	3.6671	6.65193	-2.98484	0.00033139	0.00929361	-0.335189
1357	chr11	4206600	4242799	36200	*	8.68472	7.58967	9.12258	-1.53291	0.000123506	0.00411101	-0.33515
956	chr2	27049400	27117199	67800	*	9.84608	9.01543	10.2155	-1.20006	1.52e-05	0.000719947	-0.335007
2148	chr6	52305400	52330799	25400	*	8.66911	8.06893	8.96411	-0.895181	0.00155538	0.0327046	-0.334974
541	chr11	43601200	43613199	12000	*	6.52492	4.62897	7.09785	-2.46888	3.31e-07	2.77e-05	-0.334958
1192	chr11	119422800	119456399	33600	*	8.19034	6.78351	8.69139	-1.90788	5.71e-05	0.00216382	-0.334924
411	chr9	56101600	56126999	25400	*	7.56981	5.36106	8.17621	-2.81514	5.67e-08	6.23e-06	-0.334871
2209	chr8	105288800	105296599	7800	*	5.48901	2.78839	6.13436	-3.34597	0.00177815	0.0363591	-0.334871
942	chr1	37050600	37073199	22600	*	7.669	6.44239	8.13554	-1.69315	1.45e-05	0.000694447	-0.334799
2439	chr4	134933000	135184599	251600	*	12.5181	12.054	12.761	-0.706939	0.00268206	0.0496704	-0.334735
1846	chr19	44481800	44508199	26400	*	8.56093	7.95652	8.85744	-0.900922	0.000679218	0.0166195	-0.334504
2086	chr8	12591000	12612799	21800	*	7.95552	7.04458	8.34741	-1.30283	0.00129998	0.0281489	-0.334457
1111	chr2	170271800	170318999	47200	*	9.45439	8.83366	9.75669	-0.923025	3.59e-05	0.0014578	-0.334398
1574	chr10	77963200	77975799	12600	*	5.99904	3.15981	6.65302	-3.49321	0.000287591	0.00825298	-0.334257
2044	chr11	115584600	115596999	12400	*	5.41455	1.85067	6.10188	-4.2512	0.00117541	0.0259747	-0.334055
1842	chr7	28141800	28197399	55600	*	9.16047	8.01022	9.61074	-1.60052	0.00067515	0.0165558	-0.333578
117	chr11	102822400	102844599	22200	*	7.27052	5.44841	7.83429	-2.38588	2.61e-11	1.01e-08	-0.333271
208	chr5	114132600	114177599	45000	*	9.16633	8.33492	9.53595	-1.20102	7.1e-10	1.54e-07	-0.333192
1601	chr11	53154000	53160999	7000	*	5.5774	3.20201	6.19862	-2.99661	0.000316037	0.00891635	-0.333061
453	chr16	20588800	20610599	21800	*	7.51381	6.00239	8.03267	-2.03029	1.01e-07	1e-05	-0.332803
171	chr13	55465200	55489999	24800	*	6.68042	-0.087022	7.41208	-7.4991	1.82e-10	4.77e-08	-0.332598
941	chr10	77453400	77476399	23000	*	7.97093	6.75528	8.43519	-1.67992	1.44e-05	0.000690897	-0.332521
1297	chr11	119078000	119162199	84200	*	9.9851	9.00243	10.3958	-1.39335	8.93e-05	0.00311056	-0.332499
2026	chr5	64900200	64912399	12200	*	6.99634	5.96243	7.41973	-1.4573	0.001123	0.0250368	-0.332233
2101	chr14	122445600	122455199	9600	*	6.4398	5.22137	6.90464	-1.68327	0.00134242	0.028855	-0.331955
2364	chr11	97572400	97589399	17000	*	6.44291	4.004	7.06932	-3.06533	0.0023657	0.0452014	-0.331871
658	chr2	180978400	180990599	12200	*	5.58328	-0.087022	6.30887	-6.39589	1.31e-06	9e-05	-0.331846
2412	chr7	134052600	134059399	6800	*	5.35108	3.64663	5.89912	-2.25249	0.00257694	0.0482503	-0.331532
2027	chr12	108967800	109000599	32800	*	8.64787	7.80975	9.01943	-1.20968	0.00112925	0.0251639	-0.331483
2019	chr1	36975800	36991199	15400	*	6.47991	3.8789	7.11848	-3.23958	0.00108966	0.0243777	-0.331448
149	chr12	112929600	112950799	21200	*	7.57257	6.04892	8.09342	-2.0445	7.57e-11	2.29e-08	-0.331192
2140	chr4	134886400	134895199	8800	*	6.73404	5.83887	7.12164	-1.28276	0.00152844	0.0322598	-0.331165
1216	chr11	115604600	115624999	20400	*	6.15768	-0.087022	6.88702	-6.97404	6.49e-05	0.00241122	-0.33116
1945	chr6	127678000	127687799	9800	*	6.5712	5.41024	7.02382	-1.61358	0.000900713	0.0209126	-0.33115
167	chr4	134705800	134794199	88400	*	10.321	9.59077	10.6599	-1.06909	1.55e-10	4.19e-08	-0.331099
1704	chr1	36669000	36682799	13800	*	6.75276	5.44666	7.23515	-1.78849	0.000457368	0.0121237	-0.331037
1706	chr7	138005200	138035999	30800	*	8.33417	7.53667	8.69381	-1.15714	0.000458575	0.0121371	-0.33103
1377	chr13	55603600	55620599	17000	*	5.8715	-0.087022	6.59916	-6.68618	0.00013539	0.00444111	-0.330586
429	chr8	126032800	126050199	17400	*	5.81428	-0.087022	6.54156	-6.62858	6.83e-08	7.19e-06	-0.330311
2147	chr1	59386800	59405999	19200	*	7.63323	6.7263	8.02403	-1.29773	0.00155341	0.032681	-0.330293
944	chr2	168568200	168628399	60200	*	9.3688	8.33947	9.79108	-1.45161	1.47e-05	0.000700291	-0.329963
1345	chr2	71661200	71671599	10400	*	5.56875	2.54293	6.23306	-3.69013	0.000118392	0.00397594	-0.329874
19	chr17	34667200	34707199	40000	*	8.69573	7.40042	9.17603	-1.7756	2.51e-15	5.87e-12	-0.329857
765	chr7	141479800	141500199	20400	*	5.70384	-0.087022	6.43034	-6.51737	3.72e-06	0.000219675	-0.329853
630	chr8	119795800	119816799	21000	*	5.38997	-0.087022	6.11392	-6.20094	9.27e-07	6.65e-05	-0.329711
1583	chr7	98540600	98565799	25200	*	8.23922	7.38545	8.61526	-1.22981	0.000295945	0.00844443	-0.329533
240	chr5	35998800	36010799	12000	*	6.19002	1.44269	6.90534	-5.46265	2.26e-09	4.25e-07	-0.329453
2180	chr11	50495600	50524599	29000	*	8.27178	7.31065	8.67693	-1.36628	0.00166171	0.0344302	-0.329449
333	chr7	28964400	28979799	15400	*	5.89126	-0.087022	6.61904	-6.70606	1.31e-08	1.78e-06	-0.329429
1351	chr2	172354200	172369999	15800	*	7.23516	6.1021	7.68163	-1.57952	0.000120411	0.00402579	-0.32931
1655	chr8	70803200	70837999	34800	*	8.6661	7.70505	9.07124	-1.36619	0.000391226	0.0106742	-0.329073
2009	chr2	157624400	157652399	28000	*	8.44994	7.66329	8.80632	-1.14303	0.00105292	0.0236637	-0.329059
549	chr4	119236800	119261999	25200	*	6.8004	2.74763	7.50217	-4.75454	3.69e-07	3.04e-05	-0.328995
574	chr8	123264200	123282999	18800	*	6.7893	3.65499	7.459	-3.80401	4.85e-07	3.82e-05	-0.3289
1210	chr6	71989600	71996599	7000	*	4.76675	-0.087022	5.48362	-5.57064	6.3e-05	0.00234931	-0.32887
1469	chr1	172021800	172031799	10000	*	5.79928	2.87829	6.45797	-3.57968	0.000193712	0.00595629	-0.328845
1762	chr10	120481400	120508599	27200	*	8.25511	7.64888	8.55228	-0.903403	0.00054293	0.013918	-0.328826
341	chr17	34835200	34851199	16000	*	5.95247	-0.087022	6.68063	-6.76765	1.59e-08	2.11e-06	-0.328736
691	chr19	5520200	5573999	53800	*	8.77843	7.37961	9.27805	-1.89844	1.81e-06	0.000118482	-0.328472
1854	chr13	12329400	12335399	6000	*	5.264	2.43744	5.91723	-3.47979	0.000690916	0.0168328	-0.328202
1283	chr9	115163200	115173799	10600	*	5.96363	2.96657	6.62644	-3.65987	8.33e-05	0.00293206	-0.328123
2205	chr3	138012600	138020199	7600	*	5.56568	3.35755	6.17202	-2.81447	0.00176343	0.0361236	-0.32798
2384	chr17	45739200	45792799	53600	*	9.46377	8.62842	9.83454	-1.20612	0.00244766	0.0463751	-0.327665
1505	chr5	118125000	118137999	13000	*	5.11675	-0.087022	5.83797	-5.92499	0.000225369	0.0067639	-0.327646
1350	chr10	128569000	128597599	28600	*	8.16139	7.23293	8.55797	-1.32504	0.000120253	0.00402349	-0.327587
597	chr3	88082000	88125999	44000	*	9.25589	8.43322	9.62297	-1.18975	6.91e-07	5.23e-05	-0.327317
1575	chr2	93706400	93717399	11000	*	5.61404	-0.087022	6.33987	-6.4269	0.000291422	0.00835389	-0.327187
1166	chr3	89301400	89315399	14000	*	6.14604	1.85067	6.85331	-5.00264	4.91e-05	0.00190022	-0.327138
741	chr6	136689600	136714799	25200	*	8.30467	7.43726	8.68456	-1.2473	3.11e-06	0.000189851	-0.327104
1362	chr15	80483800	80510999	27200	*	8.15695	7.39157	8.50685	-1.11529	0.000128057	0.00424686	-0.327017
195	chr1	180218000	180242399	24400	*	6.71659	-0.087022	7.44838	-7.5354	4.39e-10	1.02e-07	-0.326941
2272	chr10	42124400	42137999	13600	*	7.00988	5.93299	7.44352	-1.51053	0.00205917	0.0409379	-0.326757
1858	chr4	43808600	43813199	4600	*	5.44416	3.51143	6.02146	-2.51003	0.000701025	0.0170423	-0.326457
1438	chr2	127475400	127486599	11200	*	5.81988	-0.087022	6.5472	-6.63422	0.000173256	0.00543524	-0.326087
1670	chr5	64676000	64689399	13400	*	6.68175	5.18714	7.19785	-2.01071	0.000411759	0.0111366	-0.32596
1990	chr19	44186000	44204399	18400	*	7.52512	6.75572	7.87624	-1.12052	0.000996394	0.0226162	-0.325946
102	chr15	86114600	86143399	28800	*	7.07513	-0.087022	7.80806	-7.89508	1.33e-11	5.88e-09	-0.32578
883	chr7	125654600	125665799	11200	*	5.53358	-0.087022	6.25877	-6.34579	9.63e-06	0.000492719	-0.325753
1220	chr4	108376000	108387799	11800	*	6.53435	5.09358	7.04134	-1.94776	6.69e-05	0.00247648	-0.325696
729	chr18	62801200	62816999	15800	*	6.84098	5.30916	7.36314	-2.05398	2.81e-06	0.00017419	-0.325599
1615	chr6	121398800	121415799	17000	*	6.81223	4.36595	7.43923	-3.07328	0.000336579	0.00941359	-0.32557
2251	chr17	29835600	29853399	17800	*	7.40991	6.31613	7.84747	-1.53134	0.00195895	0.0393086	-0.325482
2325	chr7	28982400	29043399	61000	*	9.41199	8.56048	9.78739	-1.22692	0.00220663	0.0428688	-0.325454
2248	chr5	111383000	111425399	42400	*	8.84062	7.78333	9.26963	-1.4863	0.00194696	0.0391202	-0.325231
707	chr2	167686400	167924599	238200	*	11.8835	11.2004	12.2071	-1.00668	2.16e-06	0.000138186	-0.325182
1819	chr1	130925000	130948799	23800	*	7.85357	6.97792	8.23577	-1.25784	0.000640478	0.0159042	-0.325174
653	chr3	51915000	51925399	10400	*	5.32722	-0.087022	6.05059	-6.13761	1.25e-06	8.67e-05	-0.325088
1566	chr6	72364600	72395999	31400	*	7.27787	4.32497	7.93832	-3.61335	0.00028171	0.00812553	-0.324967
368	chr12	111468000	111481799	13800	*	5.97414	1.77727	6.67929	-4.90203	2.56e-08	3.14e-06	-0.324948
1546	chr2	71924000	71936599	12600	*	5.64008	-0.087022	6.36611	-6.45314	0.000263622	0.00770217	-0.324771
1955	chr11	117175400	117292799	117400	*	10.3456	9.29933	10.772	-1.47271	0.000907461	0.0209663	-0.324653
1303	chr11	69683600	69695999	12400	*	5.51468	0.871743	6.22836	-5.35661	9.39e-05	0.00325506	-0.324498
826	chr5	142707000	142745399	38400	*	7.63942	4.32497	8.31718	-3.99221	5.62e-06	0.000307199	-0.324375
1825	chr4	116844000	116850399	6400	*	4.55637	-0.087022	5.27006	-5.35709	0.00064804	0.0160391	-0.324134
348	chr10	127544000	127575799	31800	*	7.7379	5.10919	8.3784	-3.26922	1.71e-08	2.22e-06	-0.323794
1635	chr4	106652600	106673399	20800	*	5.51391	-0.087022	6.23894	-6.32596	0.000368562	0.0101818	-0.323743
2065	chr2	163849200	163870999	21800	*	7.63997	6.32963	8.12318	-1.79355	0.00122903	0.0268834	-0.323653
2284	chr12	108762600	108771399	8800	*	4.74902	-0.087022	5.46564	-5.55266	0.00208514	0.0412363	-0.323626
2204	chr14	75387800	75394199	6400	*	4.87663	0.470582	5.58612	-5.11554	0.00175467	0.0359604	-0.323564
889	chr5	32394600	32406999	12400	*	5.92008	2.6489	6.596	-3.94709	1.03e-05	0.000521204	-0.323327
2307	chr9	61586200	61731599	145400	*	11.4853	11.0458	11.7181	-0.672269	0.00215066	0.0420821	-0.323316
503	chr13	59420600	59440399	19800	*	6.06467	-0.087022	6.7935	-6.88052	2.17e-07	1.95e-05	-0.323231
1258	chr15	67030600	67050199	19600	*	7.28687	5.92876	7.77909	-1.85033	7.66e-05	0.00275013	-0.323147
1697	chr17	28627600	28640999	13400	*	6.60044	5.24377	7.09239	-1.84862	0.000440499	0.0117248	-0.323145
1764	chr9	109087400	109093199	5800	*	4.65677	-0.087022	5.37204	-5.45906	0.000544827	0.0139508	-0.323088
1232	chr7	80400000	80454599	54600	*	9.24663	8.22713	9.6665	-1.43937	7.01e-05	0.00256736	-0.322934
2160	chr5	35263000	35353199	90200	*	10.2722	9.47027	10.6331	-1.16285	0.00157469	0.0329292	-0.322925
667	chr7	126089400	126104599	15200	*	6.09819	2.54293	6.78521	-4.24229	1.44e-06	9.72e-05	-0.322847
1963	chr17	35594000	35625399	31400	*	8.86129	8.34728	9.1241	-0.776825	0.000924229	0.0212667	-0.322707
759	chr17	35009200	35044399	35200	*	8.98847	8.21303	9.34145	-1.12842	3.63e-06	0.000216017	-0.322625
1442	chr7	28034600	28061999	27400	*	7.67165	6.11084	8.19842	-2.08758	0.000174815	0.00547587	-0.322551
1444	chr2	26455200	26522999	67800	*	9.736	8.88488	10.1113	-1.22641	0.000176963	0.00553181	-0.321868
1011	chr5	135064400	135145999	81600	*	9.80381	8.86493	10.2032	-1.33822	2.2e-05	0.000983508	-0.321722
2104	chr1	156486400	156503199	16800	*	7.34172	6.51853	7.70895	-1.19042	0.00136785	0.0293651	-0.321597
302	chr11	119539400	119599399	60000	*	9.11318	7.92966	9.57067	-1.64101	7.31e-09	1.09e-06	-0.321579
1308	chr6	124644800	124662199	17400	*	7.11646	5.79854	7.60112	-1.80259	9.69e-05	0.00334493	-0.321562
290	chr1	74061600	74157399	95800	*	10.5746	9.97063	10.871	-0.900356	5.95e-09	9.27e-07	-0.321384
2386	chr12	73578200	73586399	8200	*	5.9655	4.51937	6.47342	-1.95406	0.00245094	0.0463859	-0.321343
1335	chr4	152486400	152655599	169200	*	11.2701	10.4874	11.6253	-1.13794	0.000110234	0.0037297	-0.321262
1153	chr2	179461600	179618999	157400	*	11.2475	10.6355	11.5466	-0.911114	4.46e-05	0.00174898	-0.321218
1868	chr5	30362400	30438199	75800	*	10.1416	9.46381	10.4634	-0.999557	0.000721801	0.0174534	-0.320726
1236	chr5	134644200	134673399	29200	*	7.33574	4.25956	8.0026	-3.74304	7.04e-05	0.00257315	-0.320692
1279	chr11	55160600	55199199	38600	*	8.66127	7.80167	9.03896	-1.23729	8.25e-05	0.00291445	-0.320681
800	chr14	51983200	52001399	18200	*	7.42588	6.26158	7.87922	-1.61764	4.76e-06	0.000268426	-0.320679
1836	chr10	119410800	119424399	13600	*	6.70419	5.49518	7.16707	-1.67189	0.000666275	0.0163916	-0.320669
624	chr11	121163400	121185999	22600	*	6.98318	4.40932	7.61981	-3.21049	8.74e-07	6.33e-05	-0.320579
1062	chr5	25610400	25636399	26000	*	7.9351	6.66399	8.41064	-1.74665	2.85e-05	0.00121396	-0.320552
2030	chr11	113357400	113365999	8600	*	4.89701	0.470582	5.60688	-5.1363	0.00114088	0.0253776	-0.320522
2057	chr2	27614800	27661999	47200	*	9.68882	9.10374	9.97837	-0.874633	0.00120951	0.0265593	-0.320445
585	chr5	24703400	24739999	36600	*	8.57071	7.46404	9.01123	-1.54718	5.78e-07	4.46e-05	-0.320405
582	chr4	41613600	41632999	19400	*	6.67172	3.15981	7.35719	-4.19737	5.59e-07	4.34e-05	-0.320367
2222	chr17	31219200	31249599	30400	*	8.77636	8.20627	9.06043	-0.854159	0.00181757	0.0369477	-0.320315
1844	chr18	74834000	74850399	16400	*	7.78873	7.03279	8.13571	-1.10292	0.000676619	0.0165739	-0.320209
1421	chr3	135788600	135799199	10600	*	4.98728	-0.087022	5.70702	-5.79404	0.000164312	0.00522219	-0.320157
1587	chr3	103712600	103738399	25800	*	7.72507	6.47757	8.19588	-1.71831	0.00029893	0.0085081	-0.320135
1813	chr5	134195800	134205199	9400	*	5.09372	-0.087022	5.81468	-5.90171	0.000632233	0.0157514	-0.320058
1609	chr2	156773400	156792399	19000	*	7.46362	6.17487	7.94264	-1.76777	0.000331335	0.00929361	-0.319972
1907	chr7	4768200	4786799	18600	*	7.76243	6.79304	8.16971	-1.37667	0.000805039	0.0190681	-0.319821
252	chr11	120688200	120720399	32200	*	6.84616	-0.087022	7.5784	-7.66542	3.09e-09	5.54e-07	-0.319741
861	chr2	28432600	28458599	26000	*	7.46245	5.24527	8.06964	-2.82437	7.6e-06	0.000398532	-0.31952
1017	chr19	4484800	4490399	5600	*	4.93742	1.91298	5.60166	-3.68869	2.3e-05	0.00102161	-0.319477
677	chr4	150652000	150730599	78600	*	9.87176	9.0738	10.2315	-1.15773	1.61e-06	0.000107444	-0.319322
2036	chr13	35814000	35820199	6200	*	5.01267	-0.087022	5.73271	-5.81973	0.00114784	0.025465	-0.319214
2405	chr7	140842800	140862599	19800	*	6.99486	4.32497	7.63817	-3.3132	0.00255564	0.0479983	-0.319099
573	chr12	77640200	77650599	10400	*	5.79674	3.07384	6.44354	-3.3697	4.83e-07	3.81e-05	-0.318853
564	chr15	99889600	99903799	14200	*	5.91103	2.14479	6.60494	-4.46015	4.38e-07	3.5e-05	-0.318729
1172	chr1	75481200	75515199	34000	*	8.18264	6.97739	8.64474	-1.66735	5.13e-05	0.00197683	-0.318644
374	chr9	67673800	67699999	26200	*	7.25321	5.18582	7.84547	-2.65965	2.81e-08	3.39e-06	-0.318411
1270	chr6	113894000	113910999	17000	*	5.33183	-0.087022	6.05525	-6.14227	8.04e-05	0.00286097	-0.318305
356	chr4	117913000	117934999	22000	*	6.45527	-0.087022	7.18603	-7.27305	2.02e-08	2.57e-06	-0.318072
2175	chr7	137855800	137873599	17800	*	8.24392	7.71978	8.51066	-0.790871	0.00164018	0.0340623	-0.318072
452	chr4	133107800	133129599	21800	*	5.92773	-0.087022	6.65575	-6.74277	1e-07	1e-05	-0.318071
1824	chr17	29470000	29485599	15600	*	6.97197	5.81801	7.42306	-1.60505	0.000647236	0.016028	-0.317983
1823	chr5	33423400	33471199	47800	*	9.88492	9.37888	10.1446	-0.76574	0.000644837	0.0159773	-0.317839
2043	chr11	67367000	67383399	16400	*	7.0027	5.50344	7.51957	-2.01613	0.00116537	0.0257653	-0.317719
1094	chr9	64677000	64692599	15600	*	5.25505	-0.087022	5.97772	-6.06474	3.36e-05	0.00138709	-0.317579
1050	chr2	178272200	178288999	16800	*	5.48295	-0.087022	6.20772	-6.29474	2.75e-05	0.00118298	-0.317533
920	chr11	98656400	98681799	25400	*	8.20447	7.49327	8.53727	-1.044	1.27e-05	0.000624317	-0.317471
1316	chr9	102284000	102293199	9200	*	5.0397	-0.087022	5.76006	-5.84708	0.000103473	0.0035515	-0.317428
1463	chr15	83150800	83193799	43000	*	8.8859	8.05382	9.25572	-1.2019	0.000189899	0.00586299	-0.317191
940	chr11	117505000	117530799	25800	*	8.12834	7.05497	8.56115	-1.50618	1.44e-05	0.000690396	-0.31712
643	chr2	152373200	152382999	9800	*	5.30859	-0.087022	6.03178	-6.1188	1.13e-06	7.91e-05	-0.317059
2416	chr7	111419600	111429599	10000	*	5.19942	0.953067	5.90565	-4.95258	0.00258483	0.0483254	-0.316966
1931	chr2	102890800	102901999	11200	*	6.03042	3.29654	6.67792	-3.38138	0.000858111	0.0200725	-0.316693
1893	chr2	181659800	181678599	18800	*	5.27732	-0.087022	6.00021	-6.08723	0.000776949	0.0185388	-0.316353
992	chr5	118253400	118283399	30000	*	8.26859	7.23839	8.69108	-1.45269	2e-05	0.000910243	-0.316327
2028	chr1	89986800	90031799	45000	*	9.52977	8.99261	9.8015	-0.80889	0.00113113	0.0251932	-0.316325
1768	chr1	151721600	151735599	14000	*	6.70684	5.67388	7.13	-1.45612	0.000549214	0.0140314	-0.31587
1193	chr16	5088800	5149799	61000	*	9.46066	8.61824	9.83346	-1.21522	5.72e-05	0.00216382	-0.315678
2108	chr8	72314800	72333999	19200	*	6.56819	3.8789	7.21279	-3.33389	0.0013982	0.0299598	-0.315592
2087	chr11	79865600	79872599	7000	*	6.3091	5.02416	6.78738	-1.76322	0.00130375	0.0282053	-0.315568
928	chr19	46731600	46743799	12200	*	5.09804	-0.087022	5.81905	-5.90608	1.32e-05	0.000644554	-0.315469
403	chr6	83759200	83775599	16400	*	6.02479	-0.087022	6.75338	-6.8404	4.87e-08	5.46e-06	-0.315424
1393	chr7	79852800	79883799	31000	*	8.04028	6.78072	8.51352	-1.73279	0.00014725	0.00477469	-0.31542
860	chr11	81931200	81943399	12200	*	5.66417	1.9727	6.35576	-4.38305	7.59e-06	0.000398532	-0.315309
897	chr5	114314800	114376399	61600	*	9.71378	8.94034	10.0662	-1.12582	1.09e-05	0.000547282	-0.315062
2141	chr13	40727800	40746799	19000	*	8.177	7.65283	8.44375	-0.790926	0.00152911	0.0322598	-0.314738
2151	chr11	104576600	104594599	18000	*	7.59099	6.67555	7.98409	-1.30854	0.00155795	0.0327155	-0.314683
768	chr18	38540400	38597399	57000	*	9.12029	8.18762	9.51799	-1.33037	3.76e-06	0.000221076	-0.314553
1013	chr9	111466000	111473799	7800	*	5.02172	1.18528	5.71771	-4.53243	2.21e-05	0.000987303	-0.314472
523	chr8	126281600	126302399	20800	*	5.85215	-0.087022	6.57967	-6.6667	2.7e-07	2.33e-05	-0.314389
1638	chr8	70271000	70291799	20800	*	6.92955	4.19104	7.57735	-3.3863	0.000370522	0.0102174	-0.314374
531	chr14	57754400	57775399	21000	*	7.14453	5.85879	7.62295	-1.76416	2.97e-07	2.53e-05	-0.314364
566	chr2	151703000	151713599	10600	*	5.60437	-0.087022	6.33013	-6.41715	4.4e-07	3.51e-05	-0.314121
189	chr2	26523200	26629999	106800	*	10.4437	9.68103	10.7928	-1.11173	3.34e-10	7.99e-08	-0.314081
389	chr16	11743600	11761199	17600	*	5.79515	-0.087022	6.5223	-6.60932	3.79e-08	4.4e-06	-0.314057
2358	chr5	54163800	54171599	7800	*	6.03259	4.79975	6.50041	-1.70066	0.00233732	0.0447729	-0.314029
1985	chr15	99074200	99112799	38600	*	9.10804	8.46052	9.41963	-0.959113	0.00098546	0.0224243	-0.314026
979	chr8	87764200	87794799	30600	*	8.63852	7.90106	8.97972	-1.07866	1.74e-05	0.000801166	-0.313991
1103	chr9	56579000	56595599	16600	*	7.36909	6.18989	7.82565	-1.63575	3.5e-05	0.00143257	-0.313972
1628	chr11	81979800	81991199	11400	*	5.74217	2.92686	6.39472	-3.46787	0.000354514	0.00983601	-0.313765
1356	chr1	93671400	93692999	21600	*	7.28232	5.80934	7.7948	-1.98547	0.000122353	0.00407564	-0.31371
1917	chr17	26297000	26311199	14200	*	7.19288	6.30081	7.57963	-1.27882	0.000830237	0.0195623	-0.313647
2170	chr11	84719200	84785199	66000	*	10.1213	9.62175	10.3784	-0.756694	0.00162524	0.0338296	-0.313408
2235	chr5	125232000	125263599	31600	*	8.61811	7.82147	8.97749	-1.15602	0.0018866	0.0381279	-0.313318
701	chr11	68201400	68230399	29000	*	8.19997	7.05684	8.64868	-1.59184	1.95e-06	0.000125617	-0.313191
1006	chr1	133264200	133290799	26600	*	6.51475	-0.087022	7.24576	-7.33278	2.17e-05	0.000972489	-0.313183
1864	chr14	33967800	33980399	12600	*	7.52171	6.80805	7.8553	-1.04725	0.000714518	0.0173144	-0.312807
2312	chr16	10741400	10766599	25200	*	8.16528	7.06157	8.60512	-1.54356	0.00215599	0.0421211	-0.312785
1607	chr3	108390200	108422999	32800	*	7.41616	4.4805	8.07566	-3.59516	0.000326524	0.00917784	-0.312746
2109	chr11	76340200	76358599	18400	*	7.60337	6.75501	7.97786	-1.22285	0.00140315	0.0300516	-0.312606
212	chr11	96917200	96942599	25400	*	7.15268	4.16518	7.81499	-3.64981	7.89e-10	1.68e-07	-0.312598
1272	chr6	136437200	136457999	20800	*	7.70767	6.89332	8.07231	-1.179	8.1e-05	0.00287487	-0.312334
1746	chr8	116788200	116815399	27200	*	8.66767	8.14754	8.93286	-0.78532	0.000517609	0.0133905	-0.312256
1608	chr2	19440400	19455399	15000	*	7.35322	6.53874	7.71789	-1.17915	0.000328852	0.00923752	-0.31219
2255	chr8	92136400	92151199	14800	*	7.97227	7.42467	8.24794	-0.823271	0.00198393	0.0397392	-0.312147
588	chr18	61301600	61314399	12800	*	5.86401	-0.087022	6.59162	-6.67864	6.03e-07	4.63e-05	-0.312072
1833	chr9	55382400	55425599	43200	*	8.4604	7.18475	8.93684	-1.75208	0.00065451	0.0161285	-0.312042
2415	chr12	81072400	81085799	13400	*	6.77052	5.56937	7.23175	-1.66237	0.00258316	0.0483142	-0.311768
1508	chr6	88955600	88994999	39400	*	9.08141	8.34124	9.42346	-1.08221	0.000227222	0.00680595	-0.31168
561	chr5	137563000	137590799	27800	*	7.18409	4.41158	7.83403	-3.42245	4.27e-07	3.43e-05	-0.311662
232	chr7	134005000	134025599	20600	*	6.33535	-0.087022	7.06557	-7.15259	1.77e-09	3.44e-07	-0.311656
1229	chr8	72183400	72217599	34200	*	8.90571	8.27822	9.21038	-0.932162	6.93e-05	0.00254833	-0.311545
2220	chr5	113109800	113122799	13000	*	4.88061	-0.087022	5.59901	-5.68604	0.00181612	0.0369456	-0.311514
2330	chr11	89008200	89033199	25000	*	8.1567	7.47591	8.47954	-1.00362	0.00222245	0.0430552	-0.311346
1788	chr3	101723400	101746199	22800	*	7.88652	7.09204	8.24526	-1.15322	0.000582019	0.0147031	-0.31127
2094	chr4	134036800	134101599	64800	*	9.60801	8.84085	9.95845	-1.11759	0.00131793	0.0284287	-0.311259
2162	chr5	24473000	24559199	86200	*	9.59303	8.37821	10.0571	-1.67891	0.00159305	0.0332823	-0.311041
375	chr14	55877800	55891599	13800	*	5.74158	-0.087022	6.46835	-6.55537	2.9e-08	3.5e-06	-0.310828
2178	chr6	114134000	114141799	7800	*	4.84001	-0.087022	5.55788	-5.6449	0.0016565	0.034341	-0.310788
289	chr15	98628200	98652799	24600	*	6.74948	-0.087022	7.48138	-7.56841	5.93e-09	9.27e-07	-0.310637
2413	chr15	84310400	84369399	59000	*	9.24939	8.19817	9.67696	-1.47879	0.00257761	0.0482503	-0.310621
1807	chr18	24091000	24104599	13600	*	6.97008	5.77464	7.43011	-1.65547	0.00061936	0.015482	-0.310602
1620	chr12	72818000	72832999	15000	*	6.63617	5.09358	7.16005	-2.06648	0.000346724	0.00966739	-0.310499
1665	chr6	127959600	127989199	29600	*	7.787	5.79543	8.37103	-2.5756	0.000406635	0.0110314	-0.310288
1640	chr6	84346800	84397199	50400	*	9.29401	8.54194	9.63979	-1.09785	0.000375661	0.0103465	-0.310092
1630	chr1	185482600	185493999	11400	*	5.85336	3.74908	6.44945	-2.70037	0.000363975	0.0100861	-0.309884
1886	chr4	134003000	134036399	33400	*	8.50279	7.72215	8.85735	-1.13521	0.000772065	0.0184907	-0.309874
635	chr2	35582000	35592599	10600	*	5.76199	1.28288	6.47284	-5.18996	9.84e-07	7e-05	-0.309458
1709	chr11	53751200	53767599	16400	*	6.20743	3.42142	6.8582	-3.43678	0.000464848	0.012286	-0.309425
628	chr11	97054000	97075399	21400	*	6.31085	-0.087022	7.04096	-7.12798	9.21e-07	6.62e-05	-0.309401
1445	chr4	150076000	150178999	103000	*	10.2423	9.46174	10.5969	-1.13513	0.000176968	0.00553181	-0.309222
1261	chr2	35207000	35215199	8200	*	4.97345	1.18528	5.66803	-4.48275	7.7e-05	0.00275736	-0.309072
748	chr10	61951800	61999199	47400	*	10.0395	9.56567	10.2864	-0.720699	3.27e-06	0.000197283	-0.309037
1524	chr6	145313400	145318999	5600	*	4.95887	2.365	5.59693	-3.23193	0.000241716	0.00716409	-0.308963
491	chr11	80189000	80199799	10800	*	5.50849	-0.087022	6.23347	-6.32049	1.97e-07	1.81e-05	-0.308782
2352	chr9	99344800	99364799	20000	*	7.70374	6.84071	8.0824	-1.24169	0.0023105	0.0443648	-0.308776
2072	chr5	139656000	139810599	154600	*	11.4165	10.7914	11.7204	-0.929051	0.0012582	0.0274177	-0.308574
2207	chr11	84651800	84714799	63000	*	9.98449	9.43131	10.2623	-0.830965	0.00177169	0.0362598	-0.308509
1822	chr7	140935400	140959199	23800	*	7.9768	7.03827	8.37606	-1.33778	0.000644778	0.0159773	-0.308317
1364	chr8	71552400	71568999	16600	*	7.52362	6.47963	7.94944	-1.46982	0.000129266	0.00428064	-0.308059
325	chr8	116609800	116634399	24600	*	7.36507	5.46994	7.9379	-2.46796	1.19e-08	1.65e-06	-0.307858
2375	chr2	116542000	116564999	23000	*	8.89622	8.34999	9.17138	-0.821398	0.00241765	0.0459802	-0.307636
1254	chr5	137026000	137042999	17000	*	6.69446	4.27251	7.31951	-3.047	7.52e-05	0.00270768	-0.307536
1359	chr5	148697000	148724999	28000	*	8.48072	7.83837	8.79055	-0.952171	0.00012491	0.00415163	-0.307468
1466	chr19	55105000	55109999	5000	*	4.31501	-0.087022	5.02442	-5.11144	0.000191337	0.00589531	-0.307264
1648	chr7	29130000	29156199	26200	*	7.95841	6.99512	8.36412	-1.369	0.000381939	0.0104683	-0.307234
326	chr7	19579200	19596399	17200	*	6.09713	-0.087022	6.82613	-6.91316	1.2e-08	1.66e-06	-0.307214
829	chr7	142470000	142614999	145000	*	11.2795	10.7255	11.5576	-0.8321	5.78e-06	0.000314793	-0.307153
1984	chr9	110855600	110922599	67000	*	9.62273	8.71837	10.0128	-1.29447	0.000985132	0.0224243	-0.307122
1010	chr3	88364800	88379999	15200	*	5.5548	-0.087022	6.28016	-6.36718	2.19e-05	0.000980639	-0.307048
645	chr2	160885400	160926599	41200	*	9.13201	8.36215	9.48328	-1.12113	1.15e-06	8.05e-05	-0.306795
1843	chr6	124712600	124733999	21400	*	8.00662	7.12674	8.38999	-1.26325	0.000676167	0.0165718	-0.306726
1434	chr7	25608800	25634399	25600	*	7.51577	5.77915	8.06826	-2.28911	0.000170284	0.0053637	-0.306718
2242	chr19	58233000	58244599	11600	*	5.7501	3.08626	6.393	-3.30674	0.00191821	0.0386456	-0.30668
1718	chr12	102127400	102135199	7800	*	5.05479	1.18528	5.75172	-4.56644	0.000478411	0.0125782	-0.306619
2158	chr10	127187000	127201399	14400	*	5.26635	-0.087022	5.98913	-6.07615	0.00156496	0.0327561	-0.306593
1352	chr11	78391400	78431599	40200	*	9.21408	8.59421	9.51608	-0.921862	0.000120877	0.00403802	-0.306355
778	chr19	45526800	45559599	32800	*	7.84235	6.50185	8.33129	-1.82943	4.06e-06	0.0002359	-0.306281
463	chr10	75626800	75660999	34200	*	7.80951	5.37816	8.43532	-3.05716	1.24e-07	1.21e-05	-0.306261
2179	chr2	181194200	181217999	23800	*	8.22581	7.42984	8.58498	-1.15515	0.00165665	0.034341	-0.306204
2274	chr8	41522000	41526599	4600	*	5.39299	3.87502	5.91291	-2.03789	0.00206271	0.0409721	-0.306039
886	chr4	127246600	127259799	13200	*	6.07469	3.93816	6.67406	-2.7359	9.98e-06	0.000508588	-0.305816
2212	chr4	126270600	126320799	50200	*	8.83022	7.75536	9.26338	-1.50802	0.00178555	0.036461	-0.305785
1761	chr5	136987000	137024999	38000	*	8.71382	7.90095	9.07802	-1.17707	0.000536668	0.0137653	-0.305775
1815	chr17	47758600	47827799	69200	*	9.92547	9.20537	10.2611	-1.05576	0.000639447	0.0159042	-0.305537
1892	chr5	117539200	117550799	11600	*	5.20961	-0.087022	5.93181	-6.01884	0.00077652	0.0185384	-0.305506
827	chr2	159051800	159085799	34000	*	8.85105	8.23001	9.15346	-0.92345	5.63e-06	0.000307296	-0.305467
1070	chr7	79768600	79828999	60400	*	9.62079	8.88006	9.96301	-1.08296	2.97e-05	0.0012518	-0.305396
2377	chr2	28023800	28047999	24200	*	8.1305	7.3106	8.49676	-1.18617	0.00242354	0.0460533	-0.305278
1668	chr9	72781600	72793399	11800	*	5.70931	2.88866	6.36218	-3.47352	0.000410509	0.0111165	-0.305256
1810	chr4	148830400	148953199	122800	*	11.5048	11.0853	11.7291	-0.643728	0.000628664	0.0156885	-0.305221
555	chr7	44498600	44549599	51000	*	9.83524	9.25118	10.1244	-0.873235	4.05e-07	3.29e-05	-0.304795
951	chr4	141853200	141865599	12400	*	5.11573	-0.087022	5.83694	-5.92397	1.49e-05	0.000710058	-0.304783
1948	chr5	37290000	37341999	52000	*	9.37307	8.66673	9.70429	-1.03757	0.000903034	0.0209188	-0.304498
187	chr8	120623800	120652599	28800	*	6.89291	-0.087022	7.62529	-7.71231	2.78e-10	6.71e-08	-0.304323
1551	chr12	82789200	82797599	8400	*	5.29907	2.91298	5.92119	-3.00821	0.000268257	0.00780955	-0.303998
2351	chr11	33173000	33191999	19000	*	8.02	7.46356	8.29899	-0.835431	0.00230781	0.0443391	-0.303991
1837	chr8	120715000	121405399	690400	*	14.0572	13.6688	14.2681	-0.599227	0.000668595	0.0164397	-0.303895
694	chr19	6923400	6934799	11400	*	5.39334	-0.087022	6.11733	-6.20435	1.85e-06	0.000120516	-0.303835
2095	chr14	55963800	55968799	5000	*	4.97499	-0.087022	5.69457	-5.78159	0.00132666	0.0286033	-0.303752
2143	chr15	37197600	37235599	38000	*	8.5306	7.78598	8.87404	-1.08806	0.00153793	0.0324156	-0.303694
2429	chr14	24103400	24118199	14800	*	7.07235	6.26531	7.43482	-1.16951	0.00264412	0.0491534	-0.303369
1321	chr8	35714000	35722999	9000	*	5.31791	2.67311	5.95952	-3.28641	0.000105765	0.00361642	-0.303339
946	chr10	38892000	38902999	11000	*	6.38167	4.42233	6.96205	-2.53972	1.48e-05	0.000705446	-0.303099
362	chr6	89374400	89391799	17400	*	6.25213	-0.087022	6.98195	-7.06897	2.33e-08	2.9e-06	-0.302903
1273	chr10	118013200	118018199	5000	*	4.4145	-0.087022	5.12576	-5.21278	8.13e-05	0.00288541	-0.302767
1716	chr12	85474200	85482199	8000	*	4.90378	0.953067	5.60293	-4.64986	0.000473503	0.0124637	-0.30273
2402	chr7	127154400	127171999	17600	*	7.63944	6.97443	7.95699	-0.982559	0.00254125	0.0477875	-0.302618
501	chr11	114717800	114855399	137600	*	11.0117	10.4385	11.2969	-0.85832	2.14e-07	1.93e-05	-0.302487
1092	chr15	78360000	78406999	47000	*	9.06793	8.25695	9.43157	-1.17462	3.29e-05	0.00136121	-0.302076
1639	chr4	123231600	123254399	22800	*	8.09503	7.2751	8.46131	-1.18621	0.000373011	0.0102798	-0.302008
1332	chr11	113244600	113262999	18400	*	6.43129	1.18528	7.15297	-5.96769	0.000109719	0.00371934	-0.301908
1324	chr11	121049200	121070199	21000	*	8.17016	7.53162	8.47867	-0.947048	0.000107946	0.00368265	-0.301864
1492	chr7	16107400	16119799	12400	*	5.05947	-0.087022	5.78005	-5.86707	0.000213526	0.00646432	-0.301739
1305	chr6	28905000	28924199	19200	*	6.9664	5.23972	7.51753	-2.27781	9.62e-05	0.00332854	-0.301709
1921	chr19	58145400	58169399	24000	*	7.22011	5.8896	7.70717	-1.81757	0.000840448	0.0197617	-0.301638
2189	chr6	90556200	90583399	27200	*	8.87126	8.27751	9.16395	-0.886449	0.00171514	0.0353811	-0.301548
1367	chr15	97332200	97351399	19200	*	7.25311	5.65898	7.78503	-2.12605	0.000130078	0.00429809	-0.301536
1972	chr7	44975200	44984199	9000	*	5.16928	-0.087022	5.89107	-5.97809	0.000943558	0.0216124	-0.301359
539	chr1	93148200	93240999	92800	*	10.6937	10.1356	10.9734	-0.83774	3.3e-07	2.76e-05	-0.301055
421	chr15	79887200	79915399	28200	*	8.07044	6.98866	8.50521	-1.51656	6.3e-08	6.76e-06	-0.300944
462	chr7	16880600	16899599	19000	*	6.30689	2.54293	7.00074	-4.45781	1.23e-07	1.2e-05	-0.300932
321	chr15	86436200	86455999	19800	*	5.89034	-0.087022	6.61812	-6.70514	1.13e-08	1.58e-06	-0.300733
1089	chr15	74564600	74688199	123600	*	10.2714	9.13145	10.7194	-1.58792	3.24e-05	0.00134196	-0.300704
1974	chr13	107609000	107615599	6600	*	5.17706	2.97633	5.78269	-2.80637	0.000947521	0.0216811	-0.300562
46	chr8	69795600	69821799	26200	*	7.16239	4.41384	7.81083	-3.39699	2.56e-13	2.48e-10	-0.300425
1145	chr12	108935600	108965599	30000	*	7.91041	6.63849	8.38612	-1.74763	4.32e-05	0.00170378	-0.300367
537	chr1	39393200	39407399	14200	*	5.82606	-0.087022	6.55342	-6.64044	3.26e-07	2.74e-05	-0.300266
1260	chr2	27154000	27254999	101000	*	10.5617	9.91243	10.8738	-0.961418	7.68e-05	0.00275315	-0.300249
2383	chr10	76662200	76686999	24800	*	8.57027	7.96611	8.8667	-0.900587	0.00244701	0.0463751	-0.300095
1049	chr4	41022600	41032799	10200	*	5.18661	-0.087022	5.90858	-5.9956	2.75e-05	0.00118298	-0.300072
1721	chr17	6637000	6648399	11400	*	4.67444	5.84987	2.03896	3.81091	0.000484502	0.0127098	-0.299944
737	chr4	136413600	136440199	26600	*	8.09334	7.11113	8.5039	-1.39277	3.02e-06	0.000185032	-0.299828
1594	chr5	114208600	114313799	105200	*	11.1015	10.6236	11.35	-0.726405	0.000308136	0.00873163	-0.299802
269	chr4	43442400	43461999	19600	*	7.11455	5.34936	7.67089	-2.32153	4.16e-09	6.98e-07	-0.299699
1225	chr1	186436600	186448999	12400	*	5.93194	3.94315	6.51566	-2.57251	6.79e-05	0.00250421	-0.299459
335	chr6	124428000	124442599	14600	*	5.81315	-0.087022	6.54043	-6.62745	1.38e-08	1.86e-06	-0.299315
1820	chr2	118753600	118776799	23200	*	6.98417	4.29264	7.62892	-3.33629	0.000642088	0.0159354	-0.299301
1342	chr5	125346800	125379599	32800	*	8.11872	6.92585	8.5782	-1.65235	0.000114883	0.00386673	-0.299164
787	chr14	7955800	7964399	8600	*	5.18562	-0.087022	5.90758	-5.99461	4.31e-06	0.000247417	-0.299142
1198	chr5	148451800	148483399	31600	*	8.62331	8.02198	8.91873	-0.896745	5.93e-05	0.00223476	-0.299135
1695	chr19	45705400	45747399	42000	*	8.89816	8.26547	9.20464	-0.939178	0.000439302	0.0117067	-0.298917
2329	chr15	78581000	78663199	82200	*	10.1394	9.32203	10.505	-1.18296	0.00221633	0.0429838	-0.298783
1201	chr1	156074600	156091999	17400	*	7.34892	6.38939	7.75366	-1.36427	5.98e-05	0.00225009	-0.298681
2084	chr1	75543000	75564799	21800	*	6.98985	4.41475	7.62657	-3.21182	0.00129588	0.0280871	-0.298601
1167	chr6	88177800	88266999	89200	*	10.4963	9.93232	10.7782	-0.845835	4.96e-05	0.00191794	-0.298401
194	chr4	134553600	134600599	47000	*	8.33315	6.22175	8.92998	-2.70822	4.03e-10	9.38e-08	-0.29829
1964	chr15	84781000	84822599	41600	*	8.40098	7.09462	8.88342	-1.7888	0.000925537	0.0212859	-0.298259
937	chr9	110617200	110649599	32400	*	6.60305	-0.087022	7.33442	-7.42144	1.42e-05	0.000684423	-0.29811
283	chr8	125426800	125459599	32800	*	6.98058	3.07045	7.67864	-4.60819	5.56e-09	8.88e-07	-0.297917
1686	chr12	105852400	105887999	35600	*	8.6484	7.71864	9.04533	-1.32668	0.000430365	0.0115297	-0.297779
1879	chr5	124903400	124948199	44800	*	9.15159	8.47892	9.47171	-0.99279	0.000759737	0.0182632	-0.29741
1916	chr3	101984400	102008799	24400	*	8.13084	7.45006	8.45366	-1.0036	0.000825697	0.0194655	-0.297386
936	chr5	115572400	115600599	28200	*	6.59756	-0.087022	7.3289	-7.41592	1.42e-05	0.000683628	-0.297369
1552	chr8	72692000	72717399	25400	*	7.49361	6.00624	8.00851	-2.00227	0.000268335	0.00780955	-0.297323
610	chr15	27689200	27701199	12000	*	5.63009	1.28288	6.33842	-5.05554	7.57e-07	5.61e-05	-0.297312
1519	chr1	131192400	131206999	14600	*	5.25798	-0.087022	5.98068	-6.0677	0.000238493	0.00709184	-0.297195
1347	chr11	4141200	4155199	14000	*	5.75447	-0.087022	6.48134	-6.56836	0.000118902	0.00398715	-0.296877
763	chr4	125369600	125489999	120400	*	11.1595	10.7264	11.3896	-0.663281	3.69e-06	0.000218687	-0.296799
1789	chr17	71892600	71929599	37000	*	8.85524	8.11623	9.19693	-1.08069	0.000584186	0.0147496	-0.296736
1296	chr13	37609600	37655999	46400	*	9.05247	8.36154	9.37866	-1.01711	8.79e-05	0.0030647	-0.296556
284	chr18	80316000	80342799	26800	*	6.942	4.38115	7.57769	-3.19654	5.59e-09	8.89e-07	-0.296442
2142	chr4	130155200	130229599	74400	*	10.2632	9.7293	10.5336	-0.80432	0.001531	0.0322846	-0.296388
1651	chr9	56619200	56630799	11600	*	5.51885	-0.087022	6.24392	-6.33094	0.000384125	0.0105085	-0.296375
2096	chr2	27266200	27332199	66000	*	9.83498	9.16269	10.155	-0.992293	0.00133019	0.0286546	-0.296317
2441	chr1	171649400	171660399	11000	*	6.26016	5.27251	6.67209	-1.39958	0.00268761	0.0497134	-0.296256
352	chr9	46814000	46837799	23800	*	6.72693	2.56415	7.43131	-4.86716	1.91e-08	2.46e-06	-0.296031
2420	chr5	145097400	145119199	21800	*	5.86313	2.42855	6.54571	-4.11716	0.00260086	0.0485447	-0.295245
2067	chr2	127515400	127559399	44000	*	8.9149	8.09597	9.28088	-1.18491	0.00123121	0.026905	-0.294745
1419	chr4	133417200	133428399	11200	*	5.05637	-0.087022	5.77691	-5.86394	0.000161929	0.00515447	-0.294516
1485	chr9	45797400	45809799	12400	*	5.14687	-0.087022	5.86841	-5.95544	0.000204773	0.00622854	-0.294359
2437	chr8	92315600	92334199	18600	*	7.69765	7.06644	8.00361	-0.937175	0.00266676	0.0494177	-0.294184
556	chr8	122824200	122882999	58800	*	9.51796	8.67328	9.8914	-1.21812	4.05e-07	3.29e-05	-0.294103
2153	chr13	54909000	54936799	27800	*	7.73632	6.4992	8.20502	-1.70582	0.00155986	0.0327214	-0.294045
1642	chr5	25106800	25121399	14600	*	6.03378	3.22979	6.68565	-3.45586	0.000379275	0.0104333	-0.294019
1078	chr10	85381800	85413399	31600	*	8.80208	8.20215	9.09699	-0.894842	3.08e-05	0.00128861	-0.293946
1263	chr4	136061400	136139999	78600	*	9.74858	9.00495	10.0917	-1.08677	7.72e-05	0.00276115	-0.293917
2368	chr8	114488600	114507599	19000	*	7.43533	6.59057	7.80881	-1.21824	0.00238392	0.0454727	-0.293737
1847	chr7	143708000	143746599	38600	*	8.39012	7.15016	8.85939	-1.70924	0.000683982	0.016727	-0.293678
1203	chr7	99582200	99607999	25800	*	6.37245	3.15981	7.04578	-3.88597	6.12e-05	0.00229635	-0.293358
1941	chr4	139631400	139729799	98400	*	10.9178	10.4605	11.158	-0.69745	0.00088384	0.0205678	-0.293308
1626	chr8	125171800	125233799	62000	*	8.97841	8.01633	9.38381	-1.36748	0.000353592	0.00982251	-0.293264
1044	chr6	83639400	83756399	117000	*	10.4557	9.79148	10.773	-0.981489	2.62e-05	0.00113378	-0.293252
1030	chr5	113037800	113083599	45800	*	9.10126	8.35828	9.44419	-1.08591	2.42e-05	0.00106113	-0.29321
1674	chr1	133872400	133909399	37000	*	8.47112	7.55886	8.86337	-1.30451	0.000414321	0.0111787	-0.292967
1446	chr14	11437600	11452199	14600	*	6.71795	5.43543	7.19575	-1.76032	0.000177122	0.0055328	-0.29287
893	chr11	52415000	52470399	55400	*	9.38463	8.69982	9.70879	-1.00897	1.05e-05	0.000530985	-0.292282
1348	chr13	92546400	92556599	10200	*	6.07896	4.61654	6.58967	-1.97312	0.000119154	0.00399265	-0.292248
988	chr11	100242600	100301999	59400	*	10.0307	9.53442	10.2866	-0.752156	1.9e-05	0.000870394	-0.292193
2034	chr4	137390000	137443799	53800	*	9.32238	8.77801	9.59683	-0.818825	0.00114342	0.0253875	-0.292054
2322	chr8	114548200	114562799	14600	*	7.15751	6.28384	7.53915	-1.25531	0.00219047	0.0426104	-0.291611
586	chr11	95011000	95025399	14400	*	5.62425	-0.087022	6.35016	-6.43718	5.87e-07	4.52e-05	-0.291455
2357	chr10	62370800	62410799	40000	*	8.93154	8.27272	9.24699	-0.97427	0.00233676	0.0447729	-0.291344
2221	chr18	36110000	36122399	12400	*	5.90097	3.15342	6.54934	-3.39592	0.00181665	0.0369456	-0.291332
1658	chr17	34544600	34585999	41400	*	9.29743	8.74604	9.57454	-0.828495	0.00039363	0.0107237	-0.291294
1276	chr2	91926800	91943199	16400	*	6.03892	-0.087022	6.7676	-6.85462	8.18e-05	0.00289703	-0.291163
1806	chr2	27662800	27733599	70800	*	9.07484	7.66517	9.5764	-1.91123	0.000617791	0.0154513	-0.290986
1116	chr9	62609800	62639799	30000	*	8.34724	7.54048	8.70963	-1.16915	3.71e-05	0.00150135	-0.290939
31	chr14	25393600	25421199	27600	*	6.69135	1.9727	7.40623	-5.43352	3.01e-14	4.39e-11	-0.290854
1400	chr14	54934800	54998399	63600	*	9.46945	8.68204	9.82605	-1.14401	0.000152077	0.00490655	-0.290587
1894	chr7	19076800	19108799	32000	*	8.59075	7.74417	8.96473	-1.22057	0.000779418	0.0185879	-0.290501
1900	chr17	28522800	28534599	11800	*	6.29193	4.62703	6.83436	-2.20733	0.000791586	0.0188185	-0.290442
2219	chr9	98771600	98786399	14800	*	7.19603	6.20201	7.60957	-1.40755	0.00181489	0.0369432	-0.290103
1884	chr2	31303600	31522999	219400	*	12.0501	11.5465	12.3089	-0.762337	0.000771018	0.0184852	-0.289947
1977	chr11	98406600	98439799	33200	*	8.73673	8.03691	9.06583	-1.02892	0.000962591	0.0219925	-0.2899
1277	chr11	116954400	117081399	127000	*	10.2956	9.369	10.6917	-1.32272	8.2e-05	0.00290074	-0.289772
2154	chr11	120721200	120763599	42400	*	8.92236	8.24751	9.24321	-0.995695	0.0015604	0.0327214	-0.289623
1956	chr7	44591400	44646599	55200	*	9.82385	9.24666	10.1105	-0.863853	0.000908327	0.0209756	-0.289597
660	chr8	95338200	95380999	42800	*	8.45999	7.27195	8.91844	-1.64649	1.32e-06	9.03e-05	-0.288969
1326	chr3	87110200	87137999	27800	*	7.75335	6.69267	8.18316	-1.49049	0.00010884	0.00370753	-0.288941
909	chr1	171363400	171410199	46800	*	8.72208	7.75213	9.12951	-1.37738	1.18e-05	0.000587367	-0.288808
1542	chr14	55761200	55791599	30400	*	8.81346	8.19097	9.11637	-0.925403	0.000260774	0.00763387	-0.288771
1952	chr6	35284400	35292799	8400	*	6.06615	4.42457	6.60518	-2.18061	0.000904017	0.0209188	-0.288713
1770	chr3	98232800	98252799	20000	*	7.28828	6.21134	7.72193	-1.51059	0.000552321	0.0140948	-0.288292
1880	chr1	185466800	185479999	13200	*	5.94194	3.29654	6.58359	-3.28705	0.000763781	0.0183507	-0.287794
1681	chr15	75688200	75751199	63000	*	9.78369	9.14725	10.0915	-0.944225	0.000423531	0.0113804	-0.287541
2059	chr4	151370000	151380799	10800	*	5.82036	3.08626	6.46788	-3.38162	0.00121458	0.0266323	-0.287527
559	chr7	35244800	35253599	8800	*	5.36743	-0.087022	6.09117	-6.17819	4.17e-07	3.37e-05	-0.28718
1151	chr8	111358800	111380799	22000	*	7.69377	6.86586	8.06237	-1.19651	4.39e-05	0.00172267	-0.287039
1940	chr12	112514600	112643599	129000	*	10.4223	9.65606	10.7725	-1.11641	0.000881551	0.0205251	-0.286946
801	chr6	88115600	88175399	59800	*	9.67954	9.08563	9.97229	-0.88665	4.76e-06	0.000268426	-0.286829
818	chr4	155458000	155490199	32200	*	8.26021	7.26363	8.67439	-1.41076	5.32e-06	0.000293898	-0.286791
[truncated: 443 more rows]

## Sheet: mH2A2
	seqnames	start	end	width	strand	Conc	Conc_CS	Conc_N	ChIP minus input based fold change	p.value	FDR	Fold Change: log2(ChIP/input FPKM)
5	chr9	124085800	124089199	3400	*	6.3497	5.10858	6.8192	-1.71063	2.81e-06	0.0203697	-0.696867
2	chr2	163830000	163833799	3800	*	6.436	4.96814	6.94762	-1.97949	3.37e-08	0.000610229	-0.68902
7	chr16	21710200	21715199	5000	*	6.78933	5.66578	7.23367	-1.56789	7.99e-06	0.0413321	-0.628886
6	chr10	23763200	23765399	2200	*	4.52859	-0.25776	5.24449	-5.50225	4.71e-06	0.0284568	-0.544765
4	chr10	10334400	10336999	2600	*	4.5561	-0.25776	5.2724	-5.53016	2.49e-06	0.0203697	-0.17198
1	chr10	22171200	22175399	4200	*	4.21326	5.4884	-0.0197717	5.50818	6.66e-09	0.000241126	0.304623
3	chrX	129056400	129057399	1000	*	3.61036	4.84029	0.330659	4.50963	1.57e-06	0.0189764	0.34613
