# Supplementary material for: Histone macroH2A1 is a stronger regulator of hippocampal transcription and memory than macroH2A2 in mice
Source: Commun Biol. 2022 May 19;5:482. doi: 10.1038/s42003-022-03435-4 (PMC9120515; doi:10.1038/s42003-022-03435-4)
Supplement: Supplementary file 12 — Supplementary Data 10 [file 42003_2022_3435_MOESM12_ESM.xlsx]

## Sheet: Sheet1
	baseMean	log2FoldChange	lfcSE	stat	pvalue	padj	g_ID
Egr2	265.632	3.40409	0.198557	17.1441	6.95335e-66	4.84613e-62	Egr2		Increased Expression in FC
Tnfrsf25	170.045	2.46006	0.34632	7.10342	1.21703e-12	5.47231e-10	Tnfrsf25		Decreased Expression in FC
Fos	1221.31	2.08591	0.193708	10.7683	4.85729e-27	6.15507e-24	Fos
Arc	11340.2	2.08571	0.167754	12.4332	1.7263e-35	3.00787e-32	Arc
Fosb	1008.02	1.82876	0.131646	13.8914	7.13898e-44	1.6585e-40	Fosb
Sgk1	3844.03	1.625	0.158737	10.237	1.3532e-24	1.57185e-21	Sgk1
Maff	55.4951	1.51831	0.368354	4.12188	3.75788e-05	0.00180018	Maff
Plekhf1	184.229	1.51203	0.211438	7.15116	8.6047e-13	4.1359e-10	Plekhf1
Nr4a1	5780.94	1.48794	0.0736048	20.2153	7.18742e-91	1.00185e-86	Nr4a1
Sik1	878.446	1.45985	0.114506	12.7492	3.15081e-37	6.27416e-34	Sik1
Egr4	3133.75	1.45348	0.118999	12.2142	2.61163e-34	4.04484e-31	Egr4
Rasl11a	110.828	1.35582	0.259208	5.23062	1.68941e-07	1.89909e-05	Rasl11a
Zfp189	906.893	1.31441	0.187083	7.02583	2.12796e-12	8.47476e-10	Zfp189
Mc4r	221.613	1.2661	0.334274	3.78761	0.000152101	0.00552119	Mc4r
Dusp5	975.406	1.25487	0.149109	8.41584	3.90102e-17	3.02091e-14	Dusp5
Fam46a	429.724	1.25047	0.150853	8.28932	1.13901e-16	8.35616e-14	Fam46a
Junb	4690.42	1.23364	0.121597	10.1453	3.47722e-24	3.72838e-21	Junb
Gem	95.8692	1.19438	0.277735	4.30044	1.70456e-05	0.000906867	Gem
Klf2	502.684	1.19435	0.172312	6.93132	4.16944e-12	1.51297e-09	Klf2
Errfi1	2291.29	1.15874	0.0736497	15.7332	8.95952e-56	4.16289e-52	Errfi1
Rsrp1	6808.7	1.15261	0.131423	8.77023	1.78301e-18	1.55334e-15	Rsrp1
Banp	768.26	1.14247	0.166065	6.87966	5.99953e-12	2.09069e-09	Banp
Apold1	207.368	1.12523	0.207858	5.41347	6.18165e-08	8.0529e-06	Apold1
Galnt3	91.5212	1.10238	0.270616	4.07361	4.62891e-05	0.0021371	Galnt3
Ccnjl	173.618	1.09899	0.265821	4.13433	3.55994e-05	0.00174112	Ccnjl
Ccdc117	1138.24	1.07554	0.149491	7.1947	6.26007e-13	3.1164e-10	Ccdc117
Atoh8	81.8576	1.03872	0.287234	3.61628	0.00029887	0.00913585	Atoh8
Egr1	14249.1	1.03273	0.0663638	15.5616	1.32658e-54	4.62281e-51	Egr1
Hif3a	195.478	1.01966	0.271537	3.75515	0.000173238	0.00614444	Hif3a
Nr4a3	4970.69	1.01069	0.152663	6.62043	3.58148e-11	1.04005e-08	Nr4a3
Per1	5348.18	0.984629	0.0682362	14.4297	3.36527e-47	9.38168e-44	Per1
Cbfa2t3	2502.86	0.97653	0.147845	6.6051	3.97245e-11	1.13004e-08	Cbfa2t3
Tiparp	1009.31	0.972696	0.0894425	10.8751	1.51481e-27	2.11149e-24	Tiparp
Nfkbia	1060.01	0.967772	0.184894	5.2342	1.65704e-07	1.89323e-05	Nfkbia
Sap30	279.023	0.945681	0.143744	6.57891	4.73915e-11	1.32118e-08	Sap30
Foxo6	1477.56	0.941582	0.164337	5.72957	1.00688e-08	1.73271e-06	Foxo6
Arrdc4	560.614	0.922984	0.145454	6.34553	2.21661e-10	5.82968e-08	Arrdc4
Clk1	2034.83	0.922903	0.125297	7.36575	1.76153e-13	1.02308e-10	Clk1
Helz2	182.514	0.922419	0.20294	4.54528	5.48634e-06	0.000360727	Helz2
Nostrin	111.861	0.919939	0.223774	4.11102	3.93921e-05	0.00186764	Nostrin
Cdkn1a	566.48	0.915402	0.202268	4.52568	6.02004e-06	0.000390295	Cdkn1a
Ddit4	2649.9	0.915289	0.154106	5.93933	2.86195e-09	5.6187e-07	Ddit4
Arl4d	602.154	0.91365	0.210609	4.33813	1.43702e-05	0.000792738	Arl4d
Dio2	3227.23	0.913182	0.114122	8.00178	1.22634e-15	8.54699e-13	Dio2
Rbm12b1	292.352	0.910374	0.183775	4.95374	7.28e-07	6.54684e-05	Rbm12b1
Dusp6	3841.23	0.90058	0.128166	7.02665	2.11548e-12	8.47476e-10	Dusp6
Thbs1	222.833	0.89397	0.194173	4.60398	4.14484e-06	0.000291792	Thbs1
Ppp1r3g	427.112	0.855044	0.126229	6.77375	1.25489e-11	4.26633e-09	Ppp1r3g
Gimap6	122.561	0.84244	0.212368	3.96688	7.28201e-05	0.00306658	Gimap6
Dyrk3	959.897	0.825786	0.112078	7.36795	1.73274e-13	1.02308e-10	Dyrk3
Dnajb1	3768.63	0.813369	0.132015	6.16118	7.22054e-10	1.7353e-07	Dnajb1
Tob2	1556.89	0.802999	0.115887	6.92917	4.23316e-12	1.51297e-09	Tob2
Kdm7a	3521.08	0.791291	0.131058	6.03771	1.5632e-09	3.45865e-07	Kdm7a
Ackr3	397.402	0.784587	0.148443	5.28545	1.25396e-07	1.49393e-05	Ackr3
Slc44a5	838.553	0.77295	0.208505	3.7071	0.000209643	0.00700771	Slc44a5
Rreb1	731.081	0.768008	0.186325	4.12186	3.75819e-05	0.00180018	Rreb1
Irf9	318.342	0.763584	0.173247	4.40748	1.0458e-05	0.000609933	Irf9
Ak4	2591.52	0.745462	0.0777279	9.59067	8.75152e-22	8.71339e-19	Ak4
Per2	1838.02	0.735399	0.0830114	8.85901	8.07281e-19	7.5018e-16	Per2
Gpr3	352.735	0.727905	0.195804	3.71752	0.000201186	0.00683984	Gpr3
Mex3a	180.897	0.727038	0.18954	3.8358	0.000125159	0.00474072	Mex3a
Jmjd6	904.204	0.721658	0.103292	6.9866	2.8163e-12	1.09046e-09	Jmjd6
Nhsl1	1904.9	0.718908	0.158048	4.54868	5.39843e-06	0.000358856	Nhsl1
Chrm4	1836.6	0.712639	0.128617	5.54079	3.01103e-08	4.32689e-06	Chrm4
Cys1	543.178	0.711564	0.145805	4.88024	1.05957e-06	8.95109e-05	Cys1
Prr5	350.75	0.705382	0.140534	5.01931	5.18568e-07	4.83346e-05	Prr5
Fastkd5	475.213	0.70402	0.120844	5.82583	5.68284e-09	1.01555e-06	Fastkd5
Gadd45b	730.948	0.70292	0.123084	5.71088	1.12393e-08	1.84311e-06	Gadd45b
Ippk	1055.03	0.695662	0.136778	5.08608	3.65542e-07	3.61368e-05	Ippk
Pvr	322.719	0.683981	0.142674	4.79401	1.63484e-06	0.000130217	Pvr
Nfil3	646.687	0.683296	0.145441	4.69809	2.62603e-06	0.000192654	Nfil3
Fras1	1781.06	0.677612	0.139303	4.86429	1.14868e-06	9.53064e-05	Fras1
Sox11	785.491	0.677006	0.145521	4.65228	3.28279e-06	0.000237092	Sox11
Tnfaip3	469.917	0.672572	0.127208	5.28719	1.24213e-07	1.49393e-05	Tnfaip3
Bend4	680.094	0.671814	0.129413	5.19126	2.0888e-07	2.28697e-05	Bend4
Rbm12b2	507.261	0.671302	0.137744	4.87356	1.09606e-06	9.14851e-05	Rbm12b2
Spata2l	2265.24	0.669161	0.120968	5.5317	3.17143e-08	4.51087e-06	Spata2l
Tsc22d3	3591.13	0.66616	0.140759	4.73264	2.21616e-06	0.000168077	Tsc22d3
Dnajb5	6471.23	0.666092	0.0996264	6.6859	2.29513e-11	7.43995e-09	Dnajb5
Plat	1708.2	0.662793	0.0940113	7.05014	1.78741e-12	7.5499e-10	Plat
Zscan20	319.693	0.657882	0.156935	4.19206	2.76438e-05	0.00140393	Zscan20
P4ha1	3017.65	0.657081	0.110081	5.96906	2.38629e-09	4.89153e-07	P4ha1
Spry4	1099.08	0.654675	0.0893419	7.32775	2.34041e-13	1.30492e-10	Spry4
Irs2	3634.98	0.649419	0.0917541	7.07782	1.46435e-12	6.37863e-10	Irs2
Kmt5a	2001.63	0.644445	0.129757	4.96655	6.81527e-07	6.16871e-05	Kmt5a
4921524J17Rik	512.915	0.639996	0.12551	5.09916	3.41159e-07	3.4711e-05	4921524J17Rik
Cyr61	242.623	0.639285	0.173594	3.68263	0.000230837	0.00746551	Cyr61
Arl5b	877.455	0.638854	0.101057	6.32172	2.5866e-10	6.55537e-08	Arl5b
Lurap1l	1126.34	0.637634	0.161308	3.9529	7.72106e-05	0.00320309	Lurap1l
Efnb1	777.922	0.634726	0.125499	5.05763	4.24489e-07	4.05271e-05	Efnb1
Dedd2	889.863	0.633808	0.114238	5.54814	2.88727e-08	4.19226e-06	Dedd2
Srf	3885.93	0.632729	0.0849091	7.45184	9.20457e-14	5.83193e-11	Srf
Gpt2	3889.58	0.631939	0.116692	5.41543	6.11429e-08	8.0403e-06	Gpt2
Rrp8	476.058	0.631167	0.112712	5.59985	2.14543e-08	3.25056e-06	Rrp8
Rnf19a	2230.04	0.631166	0.119382	5.28692	1.24392e-07	1.49393e-05	Rnf19a
Kdm6b	2482.12	0.624379	0.0786135	7.94238	1.98332e-15	1.31645e-12	Kdm6b
Nab2	2157.08	0.622567	0.0851331	7.31286	2.61509e-13	1.40199e-10	Nab2
Pcf11	1826.23	0.616879	0.103853	5.93991	2.85173e-09	5.6187e-07	Pcf11
Rara	1061.29	0.613969	0.0908086	6.76113	1.36915e-11	4.54396e-09	Rara
Lrrc8c	979.233	0.613914	0.104968	5.84857	4.95827e-09	9.05183e-07	Lrrc8c
Slc5a3	2170.14	0.612325	0.117976	5.19025	2.1001e-07	2.28697e-05	Slc5a3
Sbk1	7652.42	0.610678	0.10444	5.84716	5.00029e-09	9.05183e-07	Sbk1
Nin	2481.55	0.605474	0.109892	5.50972	3.59403e-08	5.00972e-06	Nin
Sntb2	483.41	0.601557	0.146111	4.11713	3.83626e-05	0.00183129	Sntb2
Rbm15	366.775	0.601463	0.132991	4.52259	6.10865e-06	0.000394206	Rbm15
Mfsd2a	795.117	0.596269	0.162443	3.67065	0.000241936	0.00778834	Mfsd2a
Ipmk	2600.52	0.594341	0.0702034	8.46598	2.54011e-17	2.08274e-14	Ipmk
Rnf182	1178.39	0.594179	0.131556	4.51655	6.28545e-06	0.000403746	Rnf182
Prpf38b	1988.25	0.593356	0.109559	5.41586	6.09955e-08	8.0403e-06	Prpf38b
Pgpep1	745.081	0.592808	0.165276	3.58678	0.000334788	0.00999275	Pgpep1
Zfp948	485.014	0.592805	0.112952	5.2483	1.53507e-07	1.78312e-05	Zfp948
Clk4	1234.33	0.591943	0.116843	5.06615	4.05939e-07	3.92944e-05	Clk4
Pcdh8	2819.42	0.591308	0.134747	4.38828	1.1425e-05	0.000655364	Pcdh8
Pxdn	2365.59	0.585984	0.126249	4.64148	3.45918e-06	0.000248544	Pxdn
Cables1	1081.02	0.584686	0.121673	4.80537	1.54465e-06	0.000123741	Cables1
Cebpa	874.037	0.583755	0.14873	3.92493	8.67549e-05	0.00348495	Cebpa
Adipor2	2926.06	0.583502	0.0973001	5.99693	2.01089e-09	4.18355e-07	Adipor2
Pprc1	1292.31	0.582638	0.0872717	6.67614	2.45319e-11	7.7716e-09	Pprc1
N4bp3	967.086	0.582253	0.144844	4.01988	5.82288e-05	0.00254518	N4bp3
Zfhx2	3908.49	0.582124	0.110316	5.27686	1.31417e-07	1.55239e-05	Zfhx2
Mfap3	1474.71	0.574114	0.112775	5.09079	3.56578e-07	3.57578e-05	Mfap3
Arid5a	555.908	0.572768	0.121161	4.72733	2.27496e-06	0.000170488	Arid5a
Kansl1l	533.972	0.571858	0.124726	4.58491	4.54182e-06	0.000314967	Kansl1l
Med20	858.097	0.5702	0.0967101	5.89597	3.72487e-09	7.01634e-07	Med20
D930015E06Rik	757.377	0.566091	0.149227	3.79349	0.000148545	0.00542654	D930015E06Rik
Zbtb2	662.867	0.561854	0.12887	4.35985	1.30148e-05	0.000734469	Zbtb2
Slfn5	344.259	0.559481	0.130924	4.27332	1.92587e-05	0.001013	Slfn5
Ccnd2	2902.1	0.557162	0.109932	5.06826	4.01471e-07	3.91336e-05	Ccnd2
Coq10b	926.578	0.550045	0.14714	3.73823	0.000185319	0.00644181	Coq10b
Zswim5	1063.04	0.546616	0.147188	3.71372	0.000204236	0.00687251	Zswim5
Zfp449	323.467	0.543861	0.13791	3.94358	8.0274e-05	0.00330071	Zfp449
Ptpn1	3001.04	0.543231	0.0950403	5.7158	1.09191e-08	1.81192e-06	Ptpn1
Gpr19	628.828	0.541293	0.101136	5.35211	8.69345e-08	1.10162e-05	Gpr19
Fam118a	1102	0.541184	0.117242	4.61596	3.91289e-06	0.000279701	Fam118a
Ptcd1	1412.51	0.536689	0.100506	5.33985	9.30235e-08	1.16816e-05	Ptcd1
Crlf3	500.084	0.53483	0.119556	4.47346	7.69625e-06	0.000474682	Crlf3
Zfp667	988.178	0.532739	0.101826	5.23184	1.6783e-07	1.89909e-05	Zfp667
Jade3	471.813	0.529556	0.135794	3.8997	9.63117e-05	0.00379234	Jade3
Fam107b	628.372	0.528913	0.127459	4.14965	3.32978e-05	0.00164588	Fam107b
Nol4l	2519.37	0.528538	0.121577	4.34736	1.37789e-05	0.000768256	Nol4l
Pxdc1	286.214	0.52803	0.145725	3.62346	0.000290684	0.00897365	Pxdc1
Gpr161	9628.88	0.526208	0.133747	3.93436	8.34197e-05	0.00339005	Gpr161
Zswim6	2020.86	0.525367	0.111077	4.72975	2.24792e-06	0.000169372	Zswim6
Mcl1	4142.41	0.525015	0.0754365	6.9597	3.41002e-12	1.28466e-09	Mcl1
Elk4	615.371	0.524412	0.117123	4.47745	7.55388e-06	0.00047006	Elk4
Midn	3781.58	0.522151	0.0911981	5.72546	1.03153e-08	1.75348e-06	Midn
Tmtc3	746.474	0.521692	0.133112	3.9192	8.8844e-05	0.00354841	Tmtc3
Slc2a1	3646.74	0.521185	0.0833164	6.25549	3.96276e-10	9.86373e-08	Slc2a1
Neurod2	7139.49	0.520002	0.14352	3.62319	0.000290989	0.00897365	Neurod2
Mknk2	1795.62	0.518917	0.0715735	7.25013	4.16385e-13	2.14963e-10	Mknk2
Klf15	1277.72	0.517903	0.103265	5.01526	5.29614e-07	4.88893e-05	Klf15
Fzd2	626.078	0.517576	0.138876	3.72691	0.000193843	0.00665511	Fzd2
Pfkfb3	1716.25	0.517404	0.0854438	6.05549	1.39991e-09	3.1989e-07	Pfkfb3
Syt17	2561.35	0.51706	0.141612	3.65124	0.000260979	0.00823572	Syt17
Ppfibp1	942.28	0.515771	0.119283	4.32393	1.53273e-05	0.000834561	Ppfibp1
Bzrap1	7847.71	0.514818	0.0890612	5.7805	7.44808e-09	1.29773e-06	Bzrap1
Mex3c	2519.33	0.514752	0.0887288	5.8014	6.57617e-09	1.16032e-06	Mex3c
Mtrf1l	362.02	0.513673	0.139142	3.69173	0.000222737	0.00730526	Mtrf1l
Cnnm4	843.192	0.512018	0.0909782	5.62792	1.82398e-08	2.83232e-06	Cnnm4
Zfp790	921.951	0.51174	0.0988409	5.17741	2.24992e-07	2.40772e-05	Zfp790
Spty2d1	1476.66	0.507297	0.0801087	6.33261	2.41042e-10	6.22201e-08	Spty2d1
Rasl11b	3242.64	0.505187	0.11246	4.49216	7.0504e-06	0.000444686	Rasl11b
Slc15a4	1132.93	0.5036	0.0972889	5.17634	2.2628e-07	2.40772e-05	Slc15a4
Stk26	354.76	0.503579	0.13849	3.63621	0.000276675	0.00861379	Stk26
Mafk	878.787	0.502907	0.113135	4.44521	8.78072e-06	0.000527562	Mafk
Gfod1	9168.58	0.501971	0.102188	4.91221	9.00566e-07	7.84562e-05	Gfod1
Erlin1	995.112	0.501042	0.089035	5.62747	1.82874e-08	2.83232e-06	Erlin1
Zswim3	466.95	0.497989	0.123703	4.02567	5.68125e-05	0.002514	Zswim3
Mettl7a1	1419.61	0.497822	0.0826539	6.02297	1.71242e-09	3.66296e-07	Mettl7a1
Dusp1	1143.21	0.496785	0.119614	4.15325	3.27789e-05	0.001626	Dusp1
Osbpl11	1530.47	0.496062	0.112661	4.40312	1.06706e-05	0.000619208	Osbpl11
Ptpn12	1451.9	0.495242	0.104092	4.75776	1.95754e-06	0.000152437	Ptpn12
Bcorl1	1554.42	0.492247	0.125499	3.92231	8.77056e-05	0.00351301	Bcorl1
Luc7l	5236.06	0.484124	0.0855469	5.65916	1.52112e-08	2.40943e-06	Luc7l
2410131K14Rik	1084.58	0.483868	0.0852407	5.67649	1.37486e-08	2.22839e-06	2410131K14Rik
Spen	5192.53	0.483342	0.0815639	5.92593	3.10534e-09	6.01185e-07	Spen
Zbtb26	440.63	0.483153	0.117022	4.12875	3.64749e-05	0.00176536	Zbtb26
Trib1	963.154	0.481209	0.121627	3.95642	7.60807e-05	0.00318323	Trib1
Elmsan1	1694.65	0.480035	0.119002	4.03383	5.48741e-05	0.00244374	Elmsan1
Fzd1	563.32	0.479108	0.13154	3.64231	0.000270205	0.00846378	Fzd1
Siah2	892.094	0.477054	0.0976777	4.88396	1.03978e-06	8.89173e-05	Siah2
Nfya	1005.91	0.474816	0.105193	4.51377	6.36867e-06	0.000407215	Nfya
Nufip2	2860.6	0.474703	0.0911317	5.20897	1.89889e-07	2.10069e-05	Nufip2
Phf23	1863.55	0.472185	0.088828	5.31573	1.06233e-07	1.32213e-05	Phf23
Fam220a	2859	0.466136	0.102215	4.56034	5.10721e-06	0.000347266	Fam220a
Pqlc1	888.818	0.465389	0.0948384	4.90718	9.23966e-07	7.99948e-05	Pqlc1
Setd1b	2982.23	0.463613	0.110162	4.20848	2.57088e-05	0.00133715	Setd1b
Tnik	7190.44	0.463029	0.0988512	4.6841	2.81191e-06	0.000205211	Tnik
Crkl	3728.4	0.460471	0.080506	5.71971	1.06706e-08	1.79201e-06	Crkl
Ccnd3	1261.41	0.460274	0.0869276	5.29491	1.19072e-07	1.46881e-05	Ccnd3
Srek1	2067.17	0.459356	0.106665	4.30655	1.6582e-05	0.000885579	Srek1
Dcun1d3	1068.85	0.458898	0.0930164	4.93352	8.07621e-07	7.17034e-05	Dcun1d3
Srsf10	2995.23	0.457972	0.0878715	5.21184	1.86977e-07	2.08502e-05	Srsf10
Dyrk2	1928.89	0.457546	0.122725	3.72822	0.000192834	0.00663681	Dyrk2
Sec24d	1490.78	0.457242	0.0888276	5.14752	2.63952e-07	2.76634e-05	Sec24d
Slc24a4	1161.59	0.456838	0.102118	4.47365	7.68948e-06	0.000474682	Slc24a4
Fam178a	2213.12	0.45664	0.0737653	6.19044	5.99959e-10	1.46716e-07	Fam178a
Rbm39	8053.62	0.447369	0.082923	5.395	6.85248e-08	8.84414e-06	Rbm39
Uba6	1391.1	0.443316	0.0798792	5.54983	2.85954e-08	4.19226e-06	Uba6
Rab40c	1764.14	0.441824	0.0922212	4.79092	1.66018e-06	0.000131484	Rab40c
Unc119b	1620.98	0.440791	0.07286	6.04983	1.44999e-09	3.25991e-07	Unc119b
Atxn7	1137.09	0.439175	0.0851398	5.15828	2.49224e-07	2.63176e-05	Atxn7
Ints6	1161.69	0.439165	0.0983597	4.46489	8.01109e-06	0.000487627	Ints6
Ccdc6	4452.17	0.438945	0.0737794	5.94942	2.6909e-09	5.436e-07	Ccdc6
Ccdc64	1516.43	0.437	0.0825879	5.29133	1.21428e-07	1.48472e-05	Ccdc64
Alkbh1	409.99	0.435003	0.120473	3.61081	0.000305247	0.00929005	Alkbh1
Eif4ebp2	1150.7	0.434345	0.0953691	4.55436	5.25466e-06	0.000353839	Eif4ebp2
Nav1	6334.89	0.433569	0.116656	3.71665	0.000201878	0.00684217	Nav1
Egr3	6928.01	0.433451	0.0714804	6.06392	1.32846e-09	3.08622e-07	Egr3
Cwc25	925.117	0.433091	0.0874679	4.95143	7.36695e-07	6.58256e-05	Cwc25
Taf1c	549.744	0.432627	0.111087	3.89449	9.84047e-05	0.00385299	Taf1c
Arhgef3	5703.47	0.432093	0.0762404	5.66751	1.44888e-08	2.32137e-06	Arhgef3
Grpel2	1035.25	0.432007	0.0881247	4.90222	9.47588e-07	8.15335e-05	Grpel2
Trmt1l	1432.33	0.431899	0.0863591	5.0012	5.69743e-07	5.22477e-05	Trmt1l
B3galnt2	597.003	0.431781	0.113044	3.81959	0.000133674	0.00499539	B3galnt2
Bhlhe40	9786.44	0.430543	0.078083	5.51392	3.50934e-08	4.94108e-06	Bhlhe40
Rnf165	4752.3	0.427497	0.110515	3.86824	0.000109623	0.00422108	Rnf165
Kctd6	1387.85	0.425584	0.104187	4.08482	4.41113e-05	0.00206332	Kctd6
Slc19a2	1119.81	0.423583	0.112523	3.76443	0.000166927	0.00596129	Slc19a2
Kpna4	5548.85	0.422974	0.0896819	4.71638	2.40079e-06	0.000178003	Kpna4
Stk40	2019.66	0.418157	0.101794	4.10788	3.99305e-05	0.00188675	Stk40
Bms1	1506.31	0.418126	0.100985	4.14046	3.46611e-05	0.0017012	Bms1
Mesdc1	2812.09	0.416308	0.0789409	5.27367	1.33723e-07	1.56636e-05	Mesdc1
Scrt2	1101.13	0.413505	0.08514	4.85676	1.1932e-06	9.84144e-05	Scrt2
Cnot6	2893.14	0.412522	0.083936	4.91473	8.89066e-07	7.79414e-05	Cnot6
Zfp111	558.969	0.409046	0.109046	3.75111	0.00017605	0.00618408	Zfp111
Ahdc1	4409.5	0.408622	0.107506	3.80094	0.000144147	0.0053155	Ahdc1
Frmd6	1187	0.407085	0.0862875	4.71777	2.38446e-06	0.000177738	Frmd6
Zfp874b	751.253	0.406821	0.0998688	4.07355	4.6302e-05	0.0021371	Zfp874b
Zfp35	1040.39	0.406635	0.102794	3.95581	7.62752e-05	0.00318323	Zfp35
Sox8	2571.24	0.406275	0.093612	4.33999	1.42491e-05	0.000791306	Sox8
Smurf1	2796.52	0.405656	0.0869774	4.66393	3.1023e-06	0.000225224	Smurf1
Nptxr	5171.98	0.405298	0.104681	3.87175	0.000108057	0.00417232	Nptxr
Kcng1	1537.58	0.402732	0.10751	3.746	0.000179678	0.00627703	Kcng1
Arid4b	3113.3	0.400183	0.0884027	4.52682	5.98787e-06	0.000390023	Arid4b
Zfp944	496.058	0.399679	0.109246	3.65852	0.000253678	0.00811012	Zfp944
Smad5	1908.11	0.399382	0.0869901	4.59113	4.40857e-06	0.000307255	Smad5
Fam126a	1694.1	0.398512	0.0924229	4.31184	1.61904e-05	0.000867994	Fam126a
Thap1	560.835	0.396907	0.10513	3.77541	0.000159745	0.00575372	Thap1
Arid4a	2421.41	0.395848	0.0910546	4.34736	1.37784e-05	0.000768256	Arid4a
Desi2	1434.41	0.393566	0.0863936	4.5555	5.22607e-06	0.000353623	Desi2
Snap29	1428.59	0.392044	0.0943452	4.15542	3.24688e-05	0.00161637	Snap29
Tnrc6c	5288.48	0.39148	0.0907225	4.31513	1.59506e-05	0.000861766	Tnrc6c
Ssh2	2668.44	0.390268	0.103539	3.76928	0.00016372	0.00588168	Ssh2
Mxd4	1187.96	0.389547	0.101689	3.83076	0.000127747	0.00482566	Mxd4
Ramp2	739.354	0.389241	0.108409	3.59048	0.000330067	0.00989422	Ramp2
Med12	1381.63	0.388648	0.100018	3.88577	0.000102005	0.00397165	Med12
Ing2	1305.07	0.388325	0.0841483	4.61477	3.93541e-06	0.000279876	Ing2
Mdm2	2183.02	0.388186	0.0885595	4.38334	1.16875e-05	0.000667675	Mdm2
Gpr45	616.445	0.38808	0.104874	3.70042	0.000215242	0.00712649	Gpr45
Tet3	2658.22	0.38797	0.0740004	5.24281	1.5815e-07	1.82186e-05	Tet3
Mfhas1	3418.3	0.386805	0.10451	3.70113	0.000214641	0.00712351	Mfhas1
Rdh13	1058.88	0.385452	0.0926395	4.16077	3.17179e-05	0.00159034	Rdh13
Rtn4rl2	3164.88	0.384877	0.1031	3.73305	0.000189172	0.00654311	Rtn4rl2
Slco1c1	2403.45	0.38289	0.0944686	4.0531	5.05443e-05	0.00229491	Slco1c1
Efna3	2689.18	0.382267	0.0941446	4.06042	4.89839e-05	0.0022396	Efna3
Neurl1b	3327.53	0.381158	0.0832628	4.57777	4.69961e-06	0.000324296	Neurl1b
Ppp1r3c	2495.78	0.381076	0.0997187	3.82152	0.000132634	0.00496987	Ppp1r3c
Ppp2r1b	731.791	0.380876	0.0958342	3.97432	7.05798e-05	0.00298125	Ppp2r1b
Cep126	869.957	0.380644	0.0906737	4.19795	2.69347e-05	0.00137525	Cep126
Ccdc71l	1806.2	0.379861	0.0950176	3.9978	6.3934e-05	0.00274889	Ccdc71l
Rin2	1444.17	0.379117	0.0948453	3.99721	6.40927e-05	0.00274889	Rin2
Plekhm1	1396.85	0.378009	0.0802332	4.71138	2.46051e-06	0.000181466	Plekhm1
Chfr	1231.99	0.377892	0.0849609	4.44783	8.67405e-06	0.000523409	Chfr
Ptpdc1	1932.29	0.3775	0.0767569	4.91812	8.73778e-07	7.7086e-05	Ptpdc1
Plekha3	2360.28	0.377174	0.102388	3.68379	0.000229795	0.00744909	Plekha3
Fnip2	1071.03	0.374859	0.0935486	4.0071	6.14683e-05	0.00266918	Fnip2
Mthfr	1098.66	0.373996	0.0837164	4.46742	7.91693e-06	0.000486141	Mthfr
Nup153	2726.17	0.373647	0.10231	3.65212	0.000260084	0.00823572	Nup153
Phospho2	1186.26	0.373188	0.0817906	4.56273	5.04937e-06	0.000345015	Phospho2
Cpeb1	2492.99	0.372674	0.0920413	4.04899	5.14387e-05	0.0023204	Cpeb1
Ppm1f	4206.41	0.372598	0.0636029	5.85819	4.67932e-09	8.69667e-07	Ppm1f
Otud4	2952.29	0.372088	0.102177	3.6416	0.000270954	0.00846821	Otud4
Kdm2a	4876.91	0.371961	0.0817319	4.551	5.33929e-06	0.00035781	Kdm2a
8030462N17Rik	1396.22	0.370839	0.0855616	4.33418	1.46308e-05	0.000802907	8030462N17Rik
Pcgf3	2321.22	0.369174	0.0837247	4.40939	1.03665e-05	0.000607135	Pcgf3
Vps37b	1412.72	0.368491	0.10089	3.65241	0.00025979	0.00823572	Vps37b
Traf6	1150.43	0.367837	0.0924742	3.97773	6.95766e-05	0.00295679	Traf6
Myh9	5618.21	0.367672	0.0976372	3.76569	0.000166087	0.00595138	Myh9
Traf3	3973.13	0.36741	0.0826909	4.44318	8.86389e-06	0.000529116	Traf3
Fam43b	2233.54	0.367072	0.0835775	4.39199	1.12317e-05	0.000646935	Fam43b
Cirh1a	1578.84	0.366612	0.0936527	3.91459	9.05589e-05	0.00360657	Cirh1a
Upf2	3410.74	0.366413	0.0897327	4.08338	4.43852e-05	0.00206918	Upf2
Prdm2	4439.67	0.364771	0.0977975	3.72986	0.000191589	0.0066103	Prdm2
Ccdc137	1061	0.363304	0.0924314	3.93053	8.47603e-05	0.00342456	Ccdc137
Zbtb11	3797.08	0.362346	0.0827687	4.37782	1.19874e-05	0.00068201	Zbtb11
Map3k2	1779.13	0.361959	0.0788238	4.59201	4.39006e-06	0.000307255	Map3k2
Tcf12	2176.69	0.361538	0.0855194	4.22755	2.36247e-05	0.00123335	Tcf12
Anks3	1277.46	0.36139	0.0828486	4.36205	1.28847e-05	0.00073008	Anks3
Ppp1r15b	3798.48	0.361296	0.0749756	4.81885	1.44391e-06	0.000117015	Ppp1r15b
Kdm3a	1943.03	0.361177	0.0926571	3.898	9.6991e-05	0.00380833	Kdm3a
Alkbh5	4484.58	0.360067	0.0757911	4.75077	2.02639e-06	0.000156922	Alkbh5
Islr2	4899.5	0.359841	0.0887364	4.05516	5.00989e-05	0.00228212	Islr2
Spred1	11034.8	0.359238	0.0662864	5.41948	5.97713e-08	8.01108e-06	Spred1
Rundc1	2549.87	0.356743	0.0749643	4.75883	1.94716e-06	0.000152437	Rundc1
Cers6	1988.34	0.355176	0.0968988	3.66543	0.00024692	0.00791224	Cers6
Acin1	4912.46	0.353938	0.0694939	5.09307	3.5231e-07	3.55858e-05	Acin1
Ctdspl	1228.09	0.351456	0.0971315	3.61836	0.00029648	0.00910273	Ctdspl
Tef	16044.7	0.351165	0.0573358	6.12472	9.08462e-10	2.14628e-07	Tef
Ice1	5541.72	0.350952	0.0792178	4.43021	9.41399e-06	0.00055839	Ice1
Jade2	5290.88	0.347448	0.0800969	4.33785	1.43886e-05	0.000792738	Jade2
Mllt1	4105.45	0.345717	0.077041	4.48744	7.20829e-06	0.000452596	Mllt1
1810055G02Rik	797.912	0.345227	0.0953833	3.61936	0.00029533	0.00908743	1810055G02Rik
Trim27	1378.08	0.345079	0.090829	3.79922	0.000145154	0.00533852	Trim27
Ehbp1l1	883.789	0.344368	0.0917478	3.75342	0.000174436	0.00617026	Ehbp1l1
2810403A07Rik	2041.05	0.343265	0.0865611	3.96558	7.3218e-05	0.00307405	2810403A07Rik
Zfp516	1021.37	0.342843	0.0862563	3.9747	7.04668e-05	0.00298125	Zfp516
Ccnl1	931.882	0.341945	0.0901467	3.7932	0.000148715	0.00542654	Ccnl1
1810013L24Rik	2751.22	0.341552	0.0721728	4.73241	2.21868e-06	0.000168077	1810013L24Rik
Slc39a14	1944.61	0.341266	0.0883925	3.8608	0.000113016	0.00430416	Slc39a14
Uspl1	1616.61	0.340834	0.0820092	4.15605	3.23801e-05	0.00161637	Uspl1
2900026A02Rik	5512.89	0.338756	0.0889533	3.80825	0.000139956	0.00517467	2900026A02Rik
Hexim1	3697.5	0.338124	0.0864336	3.91195	9.15554e-05	0.00363587	Hexim1
Kdsr	1523.78	0.338061	0.0776219	4.35523	1.32925e-05	0.000747113	Kdsr
Colgalt1	2279.63	0.337823	0.0795011	4.24928	2.14455e-05	0.00112379	Colgalt1
Ankrd13a	1859.34	0.337002	0.0829989	4.06032	4.90048e-05	0.0022396	Ankrd13a
Med7	949.399	0.335924	0.0923871	3.63605	0.000276847	0.00861379	Med7
Aph1b	3049.34	0.335175	0.0652839	5.13411	2.83487e-07	2.9489e-05	Aph1b
Rbm5	4021.94	0.334964	0.0653369	5.12672	2.94829e-07	3.04417e-05	Rbm5
N4bp1	3504.04	0.334896	0.0798966	4.19161	2.76978e-05	0.00140393	N4bp1
Cdc42se1	3597.13	0.33484	0.0907286	3.69056	0.000223758	0.00732149	Cdc42se1
Zfp592	1699.98	0.333842	0.0864575	3.86134	0.000112766	0.00430416	Zfp592
Pygo2	2770.9	0.332505	0.0650934	5.10813	3.25372e-07	3.33482e-05	Pygo2
Slc25a38	1052.47	0.331911	0.0828199	4.00762	6.13338e-05	0.00266918	Slc25a38
Nav2	2560.4	0.330769	0.0822185	4.02304	5.74508e-05	0.00252621	Nav2
Tmed8	3903.49	0.326806	0.0808731	4.04097	5.32305e-05	0.00239246	Tmed8
Ubn1	3509.42	0.326202	0.0885487	3.68387	0.00022972	0.00744909	Ubn1
Zbtb43	1234.66	0.325785	0.0835295	3.90023	9.61008e-05	0.00379234	Zbtb43
Nktr	3085.23	0.324896	0.0682302	4.76176	1.91915e-06	0.000151136	Nktr
Etv3	1843.31	0.322363	0.0767032	4.20273	2.63715e-05	0.00136145	Etv3
Trafd1	2365.74	0.321876	0.081644	3.94244	8.06571e-05	0.00330671	Trafd1
Mmp24	2567.21	0.320165	0.0746402	4.28945	1.79116e-05	0.000949318	Mmp24
Lamc1	1798.95	0.318509	0.0810508	3.92974	8.50379e-05	0.00342585	Lamc1
4933427D14Rik	1098.1	0.317319	0.084596	3.751	0.00017613	0.00618408	4933427D14Rik
Samd8	4891.31	0.315155	0.0769531	4.09541	4.21425e-05	0.00197786	Samd8
Narf	2793.27	0.314091	0.068079	4.61363	3.95696e-06	0.00027998	Narf
Samd4b	4678.11	0.313514	0.0871284	3.5983	0.000320307	0.0096431	Samd4b
Fam53c	3807.22	0.311205	0.0646657	4.81252	1.49037e-06	0.000120082	Fam53c
Slc25a25	3623.11	0.307971	0.0829023	3.71487	0.000203312	0.0068619	Slc25a25
Cggbp1	3943.21	0.305541	0.078651	3.88477	0.000102427	0.00397696	Cggbp1
A230046K03Rik	2229.57	0.302638	0.0720561	4.20003	2.66881e-05	0.00136766	A230046K03Rik
Smg6	2484.25	0.302057	0.071826	4.2054	2.60621e-05	0.00135048	Smg6
Ubp1	3525.05	0.299659	0.0761561	3.9348	8.32643e-05	0.00339005	Ubp1
Gtf2h1	2033.63	0.295773	0.0800351	3.69554	0.00021942	0.00723273	Gtf2h1
Nr2f2	1592.4	0.286837	0.0795762	3.60456	0.000312677	0.00947479	Nr2f2
Slx4	1342.83	0.285814	0.0782823	3.65107	0.000261151	0.00823572	Slx4
Ormdl3	2705.97	0.2841	0.074542	3.81127	0.000138254	0.00512533	Ormdl3
B4galt3	2423.5	0.283815	0.070075	4.05016	5.11822e-05	0.00231633	B4galt3
5031439G07Rik	5890.15	0.282943	0.07167	3.94786	7.88547e-05	0.00326159	5031439G07Rik
Flcn	2366.65	0.280609	0.0745634	3.76336	0.000167646	0.00596129	Flcn
Hif1an	2602.05	0.279709	0.0693982	4.03049	5.56598e-05	0.00247083	Hif1an
Mapkapk2	1943.69	0.279184	0.073199	3.81405	0.000136711	0.00508996	Mapkapk2
Sgms1	2027.29	0.278944	0.0731438	3.81364	0.000136935	0.00508996	Sgms1
Bmt2	2309.47	0.273928	0.0722557	3.7911	0.000149984	0.00545854	Bmt2
Hdac4	2847.7	0.272755	0.0698334	3.9058	9.3915e-05	0.00371898	Hdac4
Lrp6	2834.71	0.265559	0.0735807	3.60909	0.000307278	0.00933146	Lrp6
Rap1b	3552.65	0.261867	0.0727275	3.60066	0.000317407	0.0095765	Rap1b
Egln1	4111.86	0.25744	0.070841	3.63405	0.000279006	0.00866161	Egln1
Paqr8	8933.6	0.255925	0.0687394	3.72312	0.000196776	0.00670911	Paqr8
Pkd1	5597.37	0.252426	0.0611711	4.12655	3.68241e-05	0.00177609	Pkd1
Tmem64	2919.19	0.251732	0.0651845	3.86183	0.000112539	0.00430416	Tmem64
Slc2a3	7524.15	0.243622	0.0641926	3.79518	0.000147535	0.00541181	Slc2a3
Fgfr1op2	5507.62	0.237384	0.0609923	3.89203	9.94081e-05	0.00388137	Fgfr1op2
Smg7	5722.12	0.223112	0.0603807	3.69509	0.000219813	0.00723273	Smg7
Srpk2	14101.6	-0.200136	0.0534483	-3.74448	0.000180766	0.00629923	Srpk2
Clasp2	15579.7	-0.214231	0.0530925	-4.03505	5.459e-05	0.00243888	Clasp2
Fus	9749.14	-0.253567	0.0686268	-3.69486	0.000220007	0.00723273	Fus
AI593442	13232.4	-0.255897	0.0609005	-4.20188	2.64708e-05	0.00136154	AI593442
Gpatch8	3376.41	-0.256927	0.0651877	-3.94134	8.10266e-05	0.00331211	Gpatch8
Omg	6250.63	-0.271153	0.0596285	-4.54737	5.43214e-06	0.000358856	Omg
Stx5a	1827.95	-0.286696	0.0792633	-3.617	0.000298033	0.00913028	Stx5a
Manea	2995.53	-0.292354	0.0753958	-3.87759	0.000105497	0.00408477	Manea
Sox2	2776.81	-0.305992	0.0799356	-3.82799	0.000129196	0.00485409	Sox2
Gtf3c2	2915.02	-0.313176	0.0866477	-3.61436	0.000301093	0.00918366	Gtf3c2
Klf6	2590.34	-0.319336	0.0866426	-3.68567	0.000228106	0.0074289	Klf6
Slc25a27	1626.57	-0.330493	0.0884736	-3.7355	0.00018734	0.00649587	Slc25a27
Cdh10	2437.33	-0.333498	0.0741987	-4.49467	6.96788e-06	0.000441479	Cdh10
9330182L06Rik	1777.97	-0.336124	0.0845009	-3.97776	6.95671e-05	0.00295679	9330182L06Rik
Thtpa	1910.44	-0.343951	0.0774188	-4.44273	8.8825e-06	0.000529116	Thtpa
Fbxw7	11436.5	-0.352483	0.0654803	-5.38304	7.32368e-08	9.36558e-06	Fbxw7
Pfkp	12770.6	-0.355343	0.096339	-3.68846	0.000225613	0.00736491	Pfkp
B3galt2	4198.43	-0.356076	0.0715387	-4.97739	6.44465e-07	5.87137e-05	B3galt2
Sema4c	883.524	-0.357598	0.0960506	-3.72301	0.00019686	0.00670911	Sema4c
Rbm28	2286.19	-0.357964	0.0965547	-3.70737	0.000209423	0.00700771	Rbm28
Dusp16	879.402	-0.360492	0.0986491	-3.65429	0.000257899	0.00820742	Dusp16
Arhgap32	17867.7	-0.366792	0.0987006	-3.71621	0.000202236	0.00684217	Arhgap32
Enpp2	16190.1	-0.367292	0.100114	-3.66875	0.000243738	0.00782825	Enpp2
Ttc30b	840.965	-0.378587	0.103753	-3.64892	0.000263341	0.00828602	Ttc30b
Tenm3	13097.3	-0.381883	0.0953631	-4.00452	6.21439e-05	0.0026869	Tenm3
Meis2	5014.25	-0.384478	0.0873336	-4.4024	1.07059e-05	0.000619208	Meis2
Rgs3	708.64	-0.386487	0.107285	-3.60242	0.000315266	0.00953251	Rgs3
B930041F14Rik	1386.94	-0.390014	0.0986519	-3.95343	7.70373e-05	0.00320309	B930041F14Rik
Sox1	1127.24	-0.397346	0.108723	-3.65467	0.000257511	0.00820742	Sox1
Olig2	1855.12	-0.404052	0.101252	-3.99056	6.59174e-05	0.00281848	Olig2
Zfp768	538.219	-0.407856	0.112428	-3.6277	0.000285955	0.00885761	Zfp768
2019-03-07	2161.19	-0.416374	0.0879036	-4.73671	2.17216e-06	0.00016728	2019-03-07
Tfrc	5733.14	-0.428725	0.0847563	-5.05833	4.22933e-07	4.05271e-05	Tfrc
Grik1	1099.4	-0.432477	0.104349	-4.14453	3.4051e-05	0.00167716	Grik1
Hs3st1	1121.63	-0.433277	0.0970893	-4.46266	8.09486e-06	0.000490584	Hs3st1
Cln6	570.94	-0.433309	0.109825	-3.94545	7.96487e-05	0.00328468	Cln6
Mir9-3hg	994.647	-0.441102	0.110163	-4.00407	6.22618e-05	0.0026869	Mir9-3hg
Frat1	1056.97	-0.448643	0.0928337	-4.83276	1.34655e-06	0.000110409	Frat1
2610524H06Rik	484.898	-0.456604	0.118088	-3.86665	0.000110342	0.00423709	2610524H06Rik
Usp2	3759.53	-0.45673	0.0687185	-6.64639	3.00375e-11	9.10203e-09	Usp2
Plekho2	831.678	-0.457302	0.122768	-3.72491	0.000195385	0.00669156	Plekho2
Pskh1	449.559	-0.46656	0.13001	-3.58865	0.000332391	0.00994249	Pskh1
Chpf2	2538.24	-0.46999	0.0973261	-4.82903	1.37202e-06	0.00011184	Chpf2
Fnbp1l	3427.56	-0.471604	0.105624	-4.46493	8.00932e-06	0.000487627	Fnbp1l
Prkab1	677.747	-0.476855	0.126248	-3.77713	0.000158647	0.00572895	Prkab1
Sox9	1787.93	-0.479878	0.0942937	-5.08919	3.59603e-07	3.58036e-05	Sox9
Bend3	506.467	-0.484955	0.117841	-4.11532	3.86637e-05	0.00183936	Bend3
Nrde2	977.759	-0.485891	0.107906	-4.5029	6.70324e-06	0.000426651	Nrde2
Hmgb3	641.315	-0.487127	0.127187	-3.83	0.000128143	0.00482753	Hmgb3
Jrk	570.008	-0.491371	0.107462	-4.57253	4.81878e-06	0.000330882	Jrk
Srsf5	8901.15	-0.493405	0.0951526	-5.1854	2.15549e-07	2.3291e-05	Srsf5
Cirbp	2224.64	-0.496444	0.0839057	-5.91669	3.28476e-09	6.27209e-07	Cirbp
Tmem44	3933.05	-0.513649	0.140959	-3.64395	0.000268482	0.00842875	Tmem44
Gsg1l	2822.66	-0.514598	0.105476	-4.87884	1.06711e-06	8.96054e-05	Gsg1l
Klf7	508.369	-0.521854	0.114926	-4.54079	5.60431e-06	0.000366754	Klf7
Pstk	591.09	-0.525278	0.125941	-4.17085	3.03471e-05	0.0015271	Pstk
Crocc	3559.12	-0.528585	0.104986	-5.03482	4.7829e-07	4.5093e-05	Crocc
Tab1	1177.8	-0.529903	0.104478	-5.07193	3.93807e-07	3.86569e-05	Tab1
Pgm1	440.089	-0.532799	0.141973	-3.75283	0.000174851	0.00617026	Pgm1
Zfp810	716.114	-0.539543	0.113971	-4.73405	2.20088e-06	0.000168077	Zfp810
Tmem86a	616.379	-0.540703	0.142998	-3.7812	0.000156071	0.00565058	Tmem86a
Kcna4	2040.79	-0.543239	0.107901	-5.03463	4.78783e-07	4.5093e-05	Kcna4
Cgn	380.383	-0.553184	0.13588	-4.0711	4.67909e-05	0.00215254	Cgn
Zfp36l2	1400.1	-0.554707	0.125682	-4.41357	1.0168e-05	0.000598024	Zfp36l2
Nsun3	276.831	-0.56323	0.143248	-3.93186	8.42911e-05	0.00341551	Nsun3
2810029C07Rik	385.138	-0.563526	0.130524	-4.31743	1.57858e-05	0.000856179	2810029C07Rik
Dact2	1891.96	-0.572537	0.149211	-3.83709	0.000124499	0.00472859	Dact2
Creb5	431.843	-0.57524	0.132908	-4.32811	1.50396e-05	0.000822103	Creb5
Tipin	541.25	-0.589368	0.108701	-5.42192	5.89614e-08	7.97925e-06	Tipin
Fam214a	1611.37	-0.592158	0.106527	-5.55879	2.71659e-08	4.02835e-06	Fam214a
Zc3h6	1348.91	-0.595999	0.0836234	-7.12718	1.02446e-12	4.75999e-10	Zc3h6
Zfp941	1194.51	-0.619499	0.0929945	-6.66168	2.70722e-11	8.38575e-09	Zfp941
Il1rapl2	330.84	-0.621331	0.167792	-3.70297	0.000213087	0.00708883	Il1rapl2
Plch1	551.903	-0.629896	0.114593	-5.49678	3.86781e-08	5.33796e-06	Plch1
Ap5b1	321.048	-0.633944	0.1534	-4.13262	3.5866e-05	0.00174194	Ap5b1
P2ry13	518.354	-0.635915	0.17308	-3.67412	0.000238672	0.00770105	P2ry13
Cdh20	2035.86	-0.645877	0.154668	-4.17589	2.96827e-05	0.00149908	Cdh20
Lcmt2	497.674	-0.683502	0.159517	-4.28483	1.82879e-05	0.000965586	Lcmt2
Klhdc9	301.827	-0.69398	0.184394	-3.76357	0.000167508	0.00596129	Klhdc9
Satb2	2178.3	-0.696207	0.142627	-4.88133	1.05374e-06	8.95109e-05	Satb2
Tshz2	12242	-0.704108	0.174957	-4.02447	5.71035e-05	0.00251888	Tshz2
Gm9776	223.405	-0.717663	0.175939	-4.07904	4.52228e-05	0.0021012	Gm9776
Vwc2l	2034.13	-0.746826	0.199223	-3.74869	0.000177763	0.00622572	Vwc2l
Kcnj2	658.226	-0.765531	0.152535	-5.01873	5.20137e-07	4.83346e-05	Kcnj2
9430083A17Rik	198.398	-0.779475	0.173963	-4.48069	7.4401e-06	0.000465056	9430083A17Rik
Lrrc55	800.594	-0.803818	0.199965	-4.0198	5.82474e-05	0.00254518	Lrrc55
Pigz	472.359	-0.806391	0.224531	-3.59144	0.000328853	0.00987906	Pigz
Klf5	599.005	-0.823371	0.222197	-3.7056	0.000210892	0.00703257	Klf5
Fhod3	1304.68	-0.824412	0.200793	-4.10579	4.02943e-05	0.00189751	Fhod3
Klf11	384.346	-0.828503	0.147853	-5.60357	2.09981e-08	3.21641e-06	Klf11
9130024F11Rik	597.386	-0.831702	0.13791	-6.03077	1.63179e-09	3.55399e-07	9130024F11Rik
Prlr	396.54	-0.868202	0.144198	-6.02091	1.73438e-09	3.66296e-07	Prlr
Cbln4	648.863	-0.893397	0.139535	-6.40268	1.52678e-10	4.1729e-08	Cbln4
Pkdrej	123.889	-0.94243	0.218511	-4.31296	1.61085e-05	0.000866934	Pkdrej
Gpr21	182.708	-0.980111	0.222065	-4.41362	1.01656e-05	0.000598024	Gpr21
Cited4	223.329	-1.09529	0.264992	-4.13328	3.57617e-05	0.00174194	Cited4
Zfp867	259.176	-1.09852	0.165643	-6.63185	3.31502e-11	9.83149e-09	Zfp867
Dsc3	455.677	-1.12943	0.176927	-6.3836	1.72971e-10	4.63661e-08	Dsc3
Cbln1	572.417	-1.13212	0.248939	-4.54777	5.42161e-06	0.000358856	Cbln1
Sec14l3	171.864	-1.1403	0.204325	-5.58083	2.39379e-08	3.58786e-06	Sec14l3
Cldn1	310.415	-1.20241	0.219172	-5.48616	4.10761e-08	5.61333e-06	Cldn1
Mab21l1	172.699	-1.42882	0.384789	-3.71325	0.000204612	0.00687251	Mab21l1
Zfp648	39.2687	-2.00801	0.496995	-4.04031	5.33794e-05	0.00239246	Zfp648
